# Supplementary material for: Genome-Wide Analysis of PAPS1-Dependent Polyadenylation Identifies Novel Roles for Functionally Specialized Poly(A) Polymerases in Arabidopsis thaliana
Source: PLoS Genet. 2015 Aug 25;11(8):e1005474. doi: 10.1371/journal.pgen.1005474 (PMC4549238; doi:10.1371/journal.pgen.1005474)
Supplement: S1 Table — Counts of reads falling in the indicated categories are given for the 16 samples resulting from fractionation of 8 total-RNA starting samples. (XLSX) [file pgen.1005474.s008.xlsx]

## Sheet: S1 Table
S1 Table: RNA-seq statistics
Counts of reads falling in the indicated categories are given for the 16 samples resulting from fractionation of 8 total-RNA starting samples.
Sample	Raw reads	Adapter-clipped reads	polyA filtered reads	rRNA filtered reads
322-Ler-long	19487650	19450519	19442956	13071586
322-Ler-short	23898796	23733805	23716536	13097296
324-Ler-long	20188753	20121576	20115589	12916491
324-Ler-short	24992279	24328378	24319106	12527428
325-Ler-long	22179873	22090859	22081022	14424860
325-Ler-short	28510161	28318577	28293314	15349731
326-Ler-long	28651643	28593042	28583801	17680220
326-Ler-short	24964053	24879321	24870804	11884000
332-pap-long	18502083	18421656	18402258	13628447
332-pap-short	23413703	22763639	22730581	14660963
333-pap-long	22541037	22402413	22384378	15224859
333-pap-short	24980614	24863278	24848360	14580818
334-pap-long	19820902	19750414	19730996	13527290
334-pap-short	24159039	23941353	23916101	14936592
336-pap-long	22168014	22144413	22133034	13813484
336-pap-short	24292975	24036448	24016359	13865153
