# Supplementary material for: Genome-Wide Analysis of PAPS1-Dependent Polyadenylation Identifies Novel Roles for Functionally Specialized Poly(A) Polymerases in Arabidopsis thaliana
Source: PLoS Genet. 2015 Aug 25;11(8):e1005474. doi: 10.1371/journal.pgen.1005474 (PMC4549238; doi:10.1371/journal.pgen.1005474)
Supplement: S2 Table — Median(log2FC): median of the log2-ratio of fpkm values from the short- and long-tail fractions from Ler wild-type; WT p-value: uncorrected p-value of Wilcoxon rank-sum test; WT BH p-value: p-value of Wilcoxon rank-sum test with Benjamini-Hochberg correction (XLSX) [file pgen.1005474.s009.xlsx]

## Sheet: S2 Table
S2 Table: List of MapMan categories with significantly different poly(A)-tail lengths than the transcriptome-wide background in wild type.
Median(log2FC): median of the log2-ratio of fpkm values from the short- and long-tail fractions in Ler wild-type
WT BH p-value: p-value of Wilcoxon rank-sum test with Benjamini-Hochberg correction
Bin	Name	Members	Median(log2FC)	WT p-value	WT BH p-value
29.2.1	protein.synthesis.ribosomal protein	357	-0.551004	3.33929e-74	1.20214e-71
29.2.1.2	protein.synthesis.ribosomal protein.eukaryotic	235	-0.643369	1.18603e-64	2.13485e-62
29.2	protein.synthesis	502	-0.457133	9.32567e-63	1.11908e-60
29.2.1.2.2	protein.synthesis.ribosomal protein.eukaryotic.60S subunit	148	-0.631362	1.23504e-37	1.11154e-35
29.2.1.2.1	protein.synthesis.ribosomal protein.eukaryotic.40S subunit	87	-0.647138	1.35253e-28	9.73824e-27
10.5	cell wall.cell wall proteins	72	-0.748708	4.12422e-24	2.47453e-22
10	cell wall	334	-0.313651	1.70619e-22	8.77468e-21
29.4	protein.postranslational modification	547	0.28067	2.04811e-22	9.21651e-21
26	misc	936	-0.171059	1.82517e-20	7.30068e-19
26.21	misc.protease inhibitor/seed storage/lipid transfer protein (LTP) family protein	53	-0.744024	1.23786e-18	4.45628e-17
27	RNA	2068	0.120402	5.78737e-17	1.89405e-15
29.2.1.1	protein.synthesis.ribosomal protein.prokaryotic	111	-0.31432	8.98668e-14	2.69601e-12
9	mitochondrial electron transport / ATP synthesis	108	-0.4771	1.23787e-13	3.42794e-12
10.5.1	cell wall.cell wall proteins.AGPs	35	-0.76407	1.44736e-12	3.72177e-11
20.2.99	stress.abiotic.unspecified	68	-0.515847	5.25777e-12	1.26186e-10
26.12	misc.peroxidases	49	-0.631168	8.29001e-11	1.86525e-09
20.2	stress.abiotic	335	-0.182761	1.68224e-10	3.56239e-09
9.1	mitochondrial electron transport / ATP synthesis.NADH-DH	35	-0.624667	2.25896e-10	4.51792e-09
27.3	RNA.regulation of transcription	1586	0.0973247	1.82206e-09	3.45232e-08
1	PS	155	-0.329371	3.3274e-09	5.98931e-08
29.4.1	protein.postranslational modification.kinase	112	0.335833	4.60967e-09	7.9023e-08
28	DNA	451	0.216175	6.10182e-09	9.9848e-08
26.1	misc.cytochrome P450	122	-0.275281	1.08533e-08	1.69878e-07
26.18	misc.invertase/pectin methylesterase inhibitor family protein	20	-0.881461	2.28752e-08	3.43127e-07
28.2	DNA.repair	67	0.49049	2.74942e-08	3.95916e-07
29.2.1.1.1	protein.synthesis.ribosomal protein.prokaryotic.chloroplast	50	-0.371942	8.46282e-08	1.17177e-06
9.1.2	mitochondrial electron transport / ATP synthesis.NADH-DH.localisation not clear	27	-0.590539	1.17835e-07	1.57114e-06
8	TCA / org. transformation	64	-0.348324	1.70005e-07	2.18578e-06
21.4	redox.glutaredoxins	33	-0.491282	1.88886e-07	2.34479e-06
34.19	transport.Major Intrinsic Proteins	31	-0.744163	2.26847e-07	2.72216e-06
34.19.1	transport.Major Intrinsic Proteins.PIP	13	-0.779795	6.7203e-07	7.80422e-06
23.3	nucleotide metabolism.salvage	44	0.459981	1.04579e-06	1.17652e-05
1.1	PS.lightreaction	101	-0.331787	1.76225e-06	1.9123e-05
34.1.1	transport.p- and v-ATPases.H+-transporting two-sector ATPase	18	-0.70947	1.80606e-06	1.9123e-05
16	secondary metabolism	288	-0.140541	2.07609e-06	2.12455e-05
10.5.3	cell wall.cell wall proteins.LRR	16	-0.752556	2.12455e-06	2.12455e-05
35.1.42	not assigned.no ontology.proline rich family	31	-0.459226	3.72222e-06	3.62162e-05
29.2.1.1.1.2	protein.synthesis.ribosomal protein.prokaryotic.chloroplast.50S subunit	37	-0.392581	5.52583e-06	5.23255e-05
1.1.2	PS.lightreaction.photosystem I	21	-0.555431	5.6686e-06	5.23255e-05
9.9	mitochondrial electron transport / ATP synthesis.F1-ATPase	18	-0.786558	7.3696e-06	6.63264e-05
23.3.3	nucleotide metabolism.salvage.NUDIX hydrolases	20	0.54443	9.31975e-06	8.18319e-05
8.1	TCA / org. transformation.TCA	38	-0.357318	1.40087e-05	0.000120074
28.1.3	DNA.synthesis/chromatin structure.histone	37	-0.380131	1.78986e-05	0.000148415
1.1.1.1	PS.lightreaction.photosystem II.LHC-II	15	-0.705856	1.81396e-05	0.000148415
29.5.11.20	protein.degradation.ubiquitin.proteasom	58	-0.283615	2.08423e-05	0.000166739
17.7.3	hormone metabolism.jasmonate.induced-regulated-responsive-activated	11	-0.772893	2.7377e-05	0.000214255
35.1.41	not assigned.no ontology.hydroxyproline rich proteins	50	-0.312814	3.29283e-05	0.000252217
29.2.4	protein.synthesis.elongation	33	-0.440204	3.45843e-05	0.000254814
21	redox	180	-0.16992	3.4683e-05	0.000254814
20	stress	620	-0.0710449	4.21766e-05	0.000303672
SAUR	small auxin-upregulated mRNAs (SAUR)	22	-0.325884	5.67383e-05	0.00038797
30.8	signalling.misc	12	-0.636336	5.74012e-05	0.00038797
30.2.3	signalling.receptor kinases.leucine rich repeat III	35	-0.377135	5.74115e-05	0.00038797
29.1	protein.aa activation	75	0.240858	5.89178e-05	0.00038797
23	nucleotide metabolism	144	0.236697	5.92732e-05	0.00038797
29.2.1.1.2	protein.synthesis.ribosomal protein.prokaryotic.mitochondrion	12	-0.613518	6.0996e-05	0.000392117
17	hormone metabolism	356	-0.0989816	6.44051e-05	0.000406769
1.1.2.2	PS.lightreaction.photosystem I.PSI polypeptide subunits	13	-0.627935	6.69427e-05	0.000415506
33.2	development.late embryogenesis abundant	16	-0.603386	7.4072e-05	0.000451965
29.1.30	protein.aa activation.pseudouridylate synthase	15	0.715203	9.88179e-05	0.000592907
18	Co-factor and vitamine metabolism	74	0.290881	0.000100859	0.000595234
1.1.1	PS.lightreaction.photosystem II	43	-0.39359	0.000108392	0.000629375
10.5.4	cell wall.cell wall proteins.HRGP	12	-0.824333	0.000116708	0.000666784
27.3.24	RNA.regulation of transcription.MADS box transcription factor family	14	0.80404	0.000118539	0.000666784
30.7	signalling.14-3-3 proteins	12	-0.704181	0.000123673	0.00068496
30.6	signalling.MAP kinases	37	0.464622	0.000126154	0.00068811
29.2.1.1.3	protein.synthesis.ribosomal protein.prokaryotic.unknown organellar	49	-0.186281	0.00014252	0.000765781
34.22	transport.cyclic nucleotide or calcium regulated channels	14	0.750154	0.000149694	0.000792499
24	Biodegradation of Xenobiotics	21	-0.54017	0.000155922	0.000813505
26.2	misc.UDP glucosyl and glucoronyl transferases	133	-0.206666	0.000167818	0.000863062
1.3	PS.calvin cyle	33	-0.37639	0.000177683	0.000894469
28.99	DNA.unspecified	81	0.280574	0.000178894	0.000894469
11.6	lipid metabolism.lipid transfer proteins etc	12	-0.785436	0.000194938	0.000961338
30.2.8	signalling.receptor kinases	15	0.545914	0.000227507	0.00110679
35.1.5	not assigned.no ontology.pentatricopeptide (PPR) repeat-containing protein	390	-0.123265	0.000231066	0.00110912
34.13	transport.peptides and oligopeptides	44	-0.281713	0.000300773	0.00142472
27.1	RNA.processing	252	0.168674	0.000329353	0.00151358
20.2.1	stress.abiotic.heat	152	-0.116486	0.000329539	0.00151358
13.2.4	amino acid metabolism.degradation.branched-chain group	15	0.523043	0.000332147	0.00151358
27.4	RNA.RNA binding	157	0.211953	0.000339221	0.00152649
26.16	misc.myrosinases-lectin-jacalin	33	-0.358461	0.000351298	0.00156133
16.8.1	secondary metabolism.flavonoids.anthocyanins	13	-0.573566	0.0003579	0.00157127
3	minor CHO metabolism	98	0.224485	0.000409547	0.00177635
2	major CHO metabolism	83	0.247662	0.000440099	0.00188347
8.1.1	TCA / org. transformation.TCA.pyruvate DH	13	-0.494542	0.000444708	0.00188347
27.3.69	RNA.regulation of transcription.SET-domain transcriptional regulator family	33	0.476898	0.000487171	0.00203932
29.5.11.4	protein.degradation.ubiquitin.E3	561	0.0870081	0.000538526	0.00222838
16.7	secondary metabolism.wax	12	-0.521903	0.000570434	0.00233359
26.19	misc.plastocyanin-like	19	-0.269862	0.000591158	0.0023912
30.2.2	signalling.receptor kinases.leucine rich repeat II	12	0.439347	0.000622726	0.0024909
17.2.3	hormone metabolism.auxin.induced-regulated-responsive-activated	87	-0.138657	0.000642077	0.00254008
18.4	Co-factor and vitamine metabolism.pantothenate	16	0.605709	0.000960367	0.00375796
2.2.2	major CHO metabolism.degradation.starch	24	0.584975	0.00118609	0.00459131
30.2.17	signalling.receptor kinases.DUF 26	23	0.406361	0.00120683	0.00462191
35.1.40	not assigned.no ontology.glycine rich proteins	53	-0.204882	0.00125717	0.004764
31	cell	650	0.0821958	0.00147292	0.00552345
35.2	not assigned.unknown	3773	0.0464796	0.00164426	0.00610241
31.2	cell.division	90	0.21058	0.00193635	0.00711313
29.5	protein.degradation	1127	0.0724375	0.00196557	0.00714751
35.1.26	not assigned.no ontology.DC1 domain containing protein	40	-0.198827	0.00200706	0.00722542
16.2.1	secondary metabolism.phenylpropanoids.lignin biosynthesis	30	-0.239126	0.00208307	0.0074248
30	signalling	915	0.0731765	0.00214835	0.00758242
16.8	secondary metabolism.flavonoids	57	-0.285145	0.00232206	0.00811595
34.1	transport.p- and v-ATPases	45	-0.26997	0.00244427	0.00846095
29.5.11.4.2	protein.degradation.ubiquitin.E3.RING	323	0.0997529	0.00277931	0.00952906
17.7	hormone metabolism.jasmonate	26	-0.330465	0.00287456	0.00976266
2.1	major CHO metabolism.synthesis	31	0.370488	0.00321734	0.0107778
34.16	transport.ABC transporters and multidrug resistance systems	87	0.191253	0.00323333	0.0107778
27.3.4	RNA.regulation of transcription.ARF, Auxin Response Factor family	14	0.643602	0.00340417	0.0112431
27.2	RNA.transcription	76	0.245254	0.00361108	0.0118181
17.2	hormone metabolism.auxin	119	-0.100034	0.0037937	0.0123039
29.2.1.1.3.2	protein.synthesis.ribosomal protein.prokaryotic.unknown organellar.50S subunit	34	-0.195499	0.00402383	0.0129337
10.7	cell wall.modification	49	-0.270729	0.00425919	0.0135691
2.1.2	major CHO metabolism.synthesis.starch	23	0.414338	0.00430641	0.0135992
29.2.1.1.1.1	protein.synthesis.ribosomal protein.prokaryotic.chloroplast.30S subunit	13	-0.31432	0.00458909	0.0143659
30.4	signalling.phosphinositides	47	0.275462	0.00482345	0.0148196
27.3.29	RNA.regulation of transcription.TCP transcription factor family	15	-0.373607	0.00482814	0.0148196
10.8.1	cell wall.pectin*esterases.PME	22	-0.416551	0.00485754	0.0148196
16.5.1.1	secondary metabolism.sulfur-containing.glucosinolates.synthesis	28	-0.17258	0.00515597	0.0155979
35	not assigned	5721	0.0388691	0.00522665	0.01568
11.1	lipid metabolism.FA synthesis and FA elongation	76	-0.24544	0.00576894	0.0171638
27.3.6	RNA.regulation of transcription.bHLH,Basic Helix-Loop-Helix family	97	0.223627	0.00591736	0.0174611
29.5.1	protein.degradation.subtilases	24	-0.420334	0.00644329	0.0188584
29.5.2	protein.degradation.autophagy	21	0.273297	0.00653246	0.0189652
10.8	cell wall.pectin*esterases	42	-0.290859	0.00663543	0.0191101
30.2.24	signalling.receptor kinases.S-locus glycoprotein like	14	0.394924	0.00680724	0.0194493
7	OPP	31	-0.283006	0.00698701	0.0197828
30.2.22	signalling.receptor kinases.proline extensin like	11	0.934228	0.00708861	0.0197828
27.3.54	RNA.regulation of transcription.Histone acetyltransferases	17	0.414492	0.00708883	0.0197828
8.2	TCA / org. transformation.other organic acid transformaitons	18	-0.317723	0.00793079	0.0219622
11.3	lipid metabolism.Phospholipid synthesis	45	0.295528	0.00833702	0.0229109
17.3	hormone metabolism.brassinosteroid	47	-0.156694	0.00882739	0.0240747
20.1.3	stress.biotic.signalling	16	0.393806	0.0101565	0.0274913
33.3	development.squamosa promoter binding like (SPL)	11	0.738596	0.0102889	0.0276418
16.2	secondary metabolism.phenylpropanoids	61	-0.232149	0.0107696	0.0285086
29.4.1.57	protein.postranslational modification.kinase.receptor like cytoplasmatic kinase VII	35	0.270829	0.0107699	0.0285086
23.2	nucleotide metabolism.degradation	28	0.259462	0.0111927	0.0294113
29.2.1.1.3.1	protein.synthesis.ribosomal protein.prokaryotic.unknown organellar.30S subunit	14	-0.185232	0.011737	0.0306181
27.3.25	RNA.regulation of transcription.MYB domain transcription factor family	82	0.147332	0.0128542	0.033216
29.5.11.5	protein.degradation.ubiquitin.ubiquitin protease	20	0.251045	0.0129174	0.033216
28.1	DNA.synthesis/chromatin structure	303	0.113477	0.013022	0.0332478
13.2	amino acid metabolism.degradation	64	0.317337	0.0131799	0.0334139
20.2.2	stress.abiotic.cold	16	-0.333728	0.0148932	0.0374934
15	metal handling	66	-0.142024	0.015057	0.0376425
27.3.8	RNA.regulation of transcription.C2C2(Zn) DOF zinc finger family	29	-0.190404	0.0157422	0.0389623
16.4.1	secondary metabolism.N misc.alkaloid-like	19	-0.468366	0.016055	0.0389623
30.2.10	signalling.receptor kinases.leucine rich repeat X	11	-0.444583	0.0161064	0.0389623
30.4.1	signalling.phosphinositides.phosphatidylinositol-4-phosphate 5-kinase	16	0.32594	0.0161738	0.0389623
34.9	transport.metabolite transporters at the mitochondrial membrane	60	0.227042	0.0162029	0.0389623
27.3.32	RNA.regulation of transcription.WRKY domain transcription factor family	47	0.19692	0.0162558	0.0389623
35.1.2	not assigned.no ontology.agenet domain-containing protein	14	0.373664	0.0163425	0.0389623
17.6.1	hormone metabolism.gibberelin.synthesis-degradation	14	0.341572	0.0175802	0.0416374
10.1	cell wall.precursor synthesis	48	-0.121227	0.0177403	0.0417419
16.5.1	secondary metabolism.sulfur-containing.glucosinolates	48	-0.0983746	0.0188828	0.0441417
4.1	glycolysis.cytosolic branch	37	-0.202462	0.0191977	0.0445881
16.5.1.1.1	secondary metabolism.sulfur-containing.glucosinolates.synthesis.aliphatic	22	-0.0833031	0.0217589	0.0502128
17.3.1.2	hormone metabolism.brassinosteroid.synthesis-degradation.sterols	17	-0.224166	0.0223022	0.0511388
16.4	secondary metabolism.N misc	23	-0.214	0.0234089	0.0532197
26.28	misc.GDSL-motif lipase	43	-0.223109	0.0235054	0.0532197
30.2.11	signalling.receptor kinases.leucine rich repeat XI	26	-0.196681	0.0245305	0.0551936
16.5	secondary metabolism.sulfur-containing	52	-0.0785755	0.0252592	0.0564802
17.6.3	hormone metabolism.gibberelin.induced-regulated-responsive-activated	11	-0.278945	0.0256762	0.0570581
27.3.50	RNA.regulation of transcription.General Transcription	24	0.319648	0.0280807	0.0620187
27.3.80	RNA.regulation of transcription.zf-HD	14	-0.235583	0.0287669	0.0629237
16.5.1.3	secondary metabolism.sulfur-containing.glucosinolates.degradation	12	-0.352123	0.02884	0.0629237
27.3.3	RNA.regulation of transcription.AP2/EREBP, APETALA2/Ethylene-responsive element binding protein family	66	-0.175022	0.0299779	0.0646006
30.2.16	signalling.receptor kinases.Catharanthus roseus-like RLK1	13	-0.314927	0.03005	0.0646006
27.3.35	RNA.regulation of transcription.bZIP transcription factor family	52	0.2231	0.030155	0.0646006
27.1.19	RNA.processing.ribonucleases	39	0.268141	0.0303264	0.0646006
29.5.11.1	protein.degradation.ubiquitin.ubiquitin	23	-0.24151	0.0306	0.0646919
2.2	major CHO metabolism.degradation	52	0.19721	0.0307287	0.0646919
26.4	misc.beta 1,3 glucan hydrolases	36	-0.214635	0.0347071	0.0726429
16.8.3	secondary metabolism.flavonoids.dihydroflavonols	19	-0.285145	0.039618	0.0824421
27.3.20	RNA.regulation of transcription.G2-like transcription factor family, GARP	34	0.196936	0.040893	0.0844324
29.7	protein.glycosylation	39	0.256752	0.0410435	0.0844324
23.3.1	nucleotide metabolism.salvage.phosphoribosyltransferases	12	0.291616	0.0445393	0.091103
31.3	cell.cycle	106	0.0802819	0.0455166	0.0923154
17.3.1	hormone metabolism.brassinosteroid.synthesis-degradation	28	-0.120521	0.0456448	0.0923154
29.2.2	protein.synthesis.misc ribosomal protein	13	0.239908	0.0461667	0.0926226
29.5.11	protein.degradation.ubiquitin	749	0.0595306	0.0463113	0.0926226
31.1	cell.organisation	309	0.0789179	0.0473596	0.0937084
3.5	minor CHO metabolism.others	37	0.144749	0.0473748	0.0937084
10.6	cell wall.degradation	65	-0.123102	0.048647	0.095699
30.2.99	signalling.receptor kinases.misc	49	0.254762	0.0489533	0.0957782
34.15	transport.potassium	34	0.13672	0.050085	0.0974627
11.9.3.1	lipid metabolism.lipid degradation.lysophospholipases.phospholipase D	12	0.464484	0.0507563	0.0982379
31.3.1	cell.cycle.peptidylprolyl isomerase	30	-0.127013	0.0532951	0.1026
15.2	metal handling.binding, chelation and storage	43	-0.0471298	0.0569275	0.10901
7.1	OPP.oxidative PP	19	-0.217773	0.0646376	0.123119
32	micro RNA, natural antisense etc	43	0.201572	0.0649817	0.123123
11.9	lipid metabolism.lipid degradation	96	0.136824	0.0656162	0.123675
21.1	redox.thioredoxin	62	-0.110739	0.0672382	0.126072
27.3.55	RNA.regulation of transcription.HDA	16	0.355489	0.0684014	0.127588
26.11	misc	13	0.484999	0.0720438	0.133004
26.11.1	misc.alcohol dehydrogenases	13	0.484999	0.0720438	0.133004
27.3.44	RNA.regulation of transcription.Chromatin Remodeling Factors	35	0.210248	0.0741508	0.136195
17.3.2	hormone metabolism.brassinosteroid.signal transduction	17	-0.215936	0.0803481	0.146829
34.2	transporter.sugars	52	0.127787	0.0844068	0.153091
29.3.4.2	protein.targeting.secretory pathway.golgi	17	0.23379	0.0846252	0.153091
10.2	cell wall.cellulose synthesis	33	-0.177378	0.0896887	0.160882
11.9.4	lipid metabolism.lipid degradation.beta-oxidation	28	0.33418	0.0898257	0.160882
27.3.62	RNA.regulation of transcription.Nucleosome/chromatin assembly factor group	13	0.20789	0.0922297	0.16437
34.12	transport.metal	62	-0.155675	0.0938494	0.166432
1.1.1.2	PS.lightreaction.photosystem II.PSII polypeptide subunits	28	-0.228767	0.0976382	0.172303
29.5.11.4.3.2	protein.degradation.ubiquitin.E3.SCF.FBOX	200	0.0671764	0.0993975	0.174012
26.4.1	misc.beta 1,3 glucan hydrolases.glucan endo-1,3-beta-glucosidase	20	-0.214635	0.100325	0.174012
28.1.1	DNA.synthesis/chromatin structure.retrotransposon/transposase	53	-0.212776	0.100483	0.174012
34.3	transport.amino acids	47	-0.0310191	0.10054	0.174012
20.1.7	stress.biotic.PR-proteins	133	0.177868	0.101243	0.17439
3.6	minor CHO metabolism.callose	13	0.310618	0.101814	0.174538
30.5	signalling.G-proteins	194	0.106402	0.103163	0.176013
10.6.2	cell wall.degradation.mannan-xylose-arabinose-fucose	13	-0.0910256	0.106801	0.18136
11.8	lipid metabolism.exotics (steroids, squalene etc)	62	-0.12376	0.109149	0.18417
29.5.3	protein.degradation.cysteine protease	49	-0.240052	0.109627	0.18417
27.3.26	RNA.regulation of transcription.MYB-related transcription factor family	37	0.214812	0.110643	0.18417
33.99	development.unspecified	465	0.0487479	0.110862	0.18417
10.3	cell wall.hemicellulose synthesis	17	-0.218339	0.111053	0.18417
29.3.1	protein.targeting.nucleus	42	-0.077402	0.111988	0.18417
27.3.30	RNA.regulation of transcription.Trihelix, Triple-Helix transcription factor family	26	-0.132371	0.112037	0.18417
27.3.5	RNA.regulation of transcription.ARR	13	0.26077	0.116664	0.190905
5	fermentation	12	-0.264208	0.117275	0.191037
34.14	transport.unspecified cations	34	0.242635	0.121865	0.197619
20.1.7.12	stress.biotic.PR-proteins.plant defensins	11	-0.489142	0.12354	0.199437
27.3.22	RNA.regulation of transcription.HB,Homeobox transcription factor family	57	0.105457	0.125436	0.201594
35.1.19	not assigned.no ontology.C2 domain-containing protein	32	-0.145112	0.127706	0.20433
13.1.5	amino acid metabolism.synthesis.serine-glycine-cysteine group	24	-0.260984	0.132228	0.210628
20.1.7.6	stress.biotic.PR-proteins.proteinase inhibitors	11	-0.44505	0.133767	0.212141
10.6.3	cell wall.degradation.pectate lyases and polygalacturonases	43	-0.145809	0.137061	0.215212
34.18	transport.unspecified anions	16	0.271298	0.137112	0.215212
27.3.37	RNA.regulation of transcription.AS2,Lateral Organ Boundaries Gene Family	13	-0.160284	0.137496	0.215212
29.5.9	protein.degradation.AAA type	29	0.0933593	0.150128	0.233966
27.3.57	RNA.regulation of transcription.JUMONJI family	12	0.307302	0.152646	0.236865
27.1.1	RNA.processing.splicing	59	0.0992504	0.153535	0.237221
27.3.7	RNA.regulation of transcription.C2C2(Zn) CO-like, Constans-like zinc finger family	24	0.210884	0.154926	0.238347
2.2.2.1	major CHO metabolism.degradation.starch.starch cleavage	11	0.522159	0.155881	0.238796
30.2	signalling.receptor kinases	311	0.035338	0.159041	0.242605
34.99	transport.misc	117	0.109841	0.15986	0.242825
4	glycolysis	57	-0.091324	0.163749	0.247687
27.3.71	RNA.regulation of transcription.SNF7	13	0.188048	0.174023	0.261364
13.2.6	amino acid metabolism.degradation.aromatic aa	21	0.333291	0.174243	0.261364
27.3.27	RNA.regulation of transcription.NAC domain transcription factor family	12	0.315151	0.188908	0.282186
17.1.3	hormone metabolism.abscisic acid.induced-regulated-responsive-activated	20	-0.237461	0.193642	0.287246
17.2.1	hormone metabolism.auxin.synthesis-degradation	11	-0.366064	0.193891	0.287246
3.2	minor CHO metabolism.trehalose	15	0.339625	0.199173	0.293861
10.2.1	cell wall.cellulose synthesis.cellulose synthase	18	-0.179938	0.204781	0.300903
26.3	misc.gluco-, galacto- and mannosidases	61	0.0828336	0.220153	0.320638
30.3	signalling.calcium	166	0.086012	0.220822	0.320638
29.5.5	protein.degradation.serine protease	71	0.110518	0.221614	0.320638
29.6	protein.folding	62	-0.141055	0.221775	0.320638
29.2.1.99	protein.synthesis.ribosomal protein.unknown	11	-0.199291	0.225748	0.325077
33	development	508	0.0427959	0.229583	0.329282
23.1.2	nucleotide metabolism.synthesis.purine	15	-0.128732	0.244586	0.349408
20.1	stress.biotic	279	0.111091	0.246186	0.350304
29.5.11.4.3	protein.degradation.ubiquitin.E3.SCF	212	0.0582764	0.249741	0.353963
13	amino acid metabolism	235	0.106376	0.256974	0.362786
11.1.8	lipid metabolism.FA synthesis and FA elongation.acyl coa ligase	15	0.12392	0.259672	0.365163
11.9.2	lipid metabolism.lipid degradation.lipases	29	0.105122	0.265492	0.371896
9.7	mitochondrial electron transport / ATP synthesis.cytochrome c oxidase	22	-0.1079	0.26821	0.374247
26.8	misc.nitrilases, *nitrile lyases, berberine bridge enzymes, reticuline oxidases, troponine reductases	48	-0.138897	0.272696	0.379036
27.3.52	RNA.regulation of transcription.Global transcription factor group	13	0.200383	0.275088	0.38089
27.3.68	RNA.regulation of transcription.PWWP domain protein	11	-0.346882	0.281591	0.388402
30.11	signalling.light	95	0.113109	0.288129	0.395902
21.2	redox.ascorbate and glutathione	54	-0.00689552	0.297643	0.40742
13.2.6.3	amino acid metabolism.degradation.aromatic aa.tryptophan	13	0.364519	0.305601	0.416729
3.4	minor CHO metabolism.myo-inositol	16	0.262731	0.308498	0.419092
16.1	secondary metabolism.simple phenols	12	-0.0780902	0.310002	0.419551
26.1	misc.misc2	29	0.174411	0.314405	0.423917
1.1.5	PS.lightreaction.other electron carrier (ox/red)	15	0.407428	0.319568	0.429271
17.4.1	hormone metabolism.cytokinin.synthesis-degradation	12	-0.0758723	0.325391	0.435468
29.2.3	protein.synthesis.initiation	75	-0.124524	0.331536	0.442047
12	N-metabolism	23	0.186382	0.333975	0.443656
29.5.7	protein.degradation.metalloprotease	34	0.238989	0.336183	0.44416
11.8.1	lipid metabolism.exotics (steroids, squalene etc).sphingolipids	27	-0.141797	0.336821	0.44416
26.24	misc.GCN5-related N-acetyltransferase	19	0.0890841	0.345766	0.454291
17.5.1	hormone metabolism.ethylene.synthesis-degradation	25	-0.192251	0.349269	0.457225
21.2.2	redox.ascorbate and glutathione.glutathione	11	-0.00971969	0.35091	0.457708
29.3.4.3	protein.targeting.secretory pathway.vacuole	27	0.059294	0.352537	0.45817
17.5	hormone metabolism.ethylene	65	-0.0119654	0.374501	0.4841
26.9	misc.glutathione S transferases	43	-0.139635	0.375178	0.4841
11.9.2.1	lipid metabolism.lipid degradation.lipases.triacylglycerol lipase	19	0.105122	0.381445	0.49043
26.13	misc.acid and other phosphatases	50	0.0851805	0.387546	0.496501
1.2	PS.photorespiration	21	-0.128016	0.393427	0.502248
26.22	misc.short chain dehydrogenase/reductase (SDR)	36	0.120049	0.412545	0.524792
27.3.67	RNA.regulation of transcription.putative transcription regulator	144	0.0410908	0.414228	0.525078
29.3.2	protein.targeting.mitochondria	30	-0.0663042	0.432885	0.544457
17.2.2	hormone metabolism.auxin.signal transduction	20	0.0911228	0.433445	0.544457
26.3.2	misc.gluco-, galacto- and mannosidases.beta-galactosidase	13	0.0682402	0.434053	0.544457
34.1	transport.nucleotides	14	-0.0678648	0.439672	0.54959
34.8	transport.metabolite transporters at the envelope membrane	22	0.00869529	0.443606	0.552589
29.5.4	protein.degradation.aspartate protease	28	-0.0122932	0.44826	0.556461
34.21	transport.calcium	20	0.116247	0.454262	0.561974
35.1.3	not assigned.no ontology.armadillo/beta-catenin repeat family protein	27	-0.125819	0.456063	0.56227
13.1.4	amino acid metabolism.synthesis.branched chain group	17	0.167036	0.459809	0.563631
34.6	transport.sulphate	11	0.14184	0.460299	0.563631
23.1	nucleotide metabolism.synthesis	32	-0.00664847	0.478276	0.583659
11.9.3	lipid metabolism.lipid degradation.lysophospholipases	38	0.105218	0.491754	0.597832
25	C1-metabolism	32	0.0795135	0.493703	0.597832
16.1.1	secondary metabolism.isoprenoids.non-mevalonate pathway	18	0.210421	0.494872	0.597832
13.1	amino acid metabolism.synthesis	165	0.0154342	0.510212	0.613656
27.3.99	RNA.regulation of transcription.unclassified	248	0.0543459	0.512757	0.613656
29.3.4	protein.targeting.secretory pathway	112	0.0373598	0.513085	0.613656
13.1.6.5	amino acid metabolism.synthesis.aromatic aa.tryptophan	19	0.0834179	0.517341	0.616698
17.5.3	hormone metabolism.ethylene.induced-regulated-responsive-activated	17	-0.108976	0.523603	0.621249
30.2.25	signalling.receptor kinases.wall associated kinase	12	0.122807	0.526238	0.621249
35.1.21	not assigned.no ontology.epsin N-terminal homology (ENTH) domain-containing protein	14	-0.0519737	0.526336	0.621249
21.6	redox.dismutases and catalases	12	-0.114123	0.534561	0.628895
27.3.11	RNA.regulation of transcription.C2H2 zinc finger family	79	-0.0886273	0.544187	0.637292
4.2	glycolysis.plastid branch	14	0.218542	0.545238	0.637292
16.1	secondary metabolism.isoprenoids	67	0.0559573	0.549859	0.640612
27.3.12	RNA.regulation of transcription.C3H zinc finger family	22	0.0270563	0.557854	0.645798
11	lipid metabolism	316	0.0222853	0.557898	0.645798
13.1.6	amino acid metabolism.synthesis.aromatic aa	44	0.0313036	0.563381	0.650055
13.1.3.4	amino acid metabolism.synthesis.aspartate family.methionine	24	-0.132452	0.595064	0.684418
27.1.2	RNA.processing.RNA helicase	32	0.118471	0.605919	0.694685
29.3.4.99	protein.targeting.secretory pathway.unspecified	48	-0.00279567	0.61473	0.702549
35.1.20	not assigned.no ontology.formin homology 2 domain-containing protein	14	-0.0322976	0.624673	0.711653
21.2.1	redox.ascorbate and glutathione.ascorbate	21	-0.109672	0.630835	0.716406
13.1.1	amino acid metabolism.synthesis.central amino acid metabolism	17	-0.0316915	0.651739	0.735539
26.7	misc.oxidases - copper, flavone etc.	71	0.0462648	0.651769	0.735539
19	tetrapyrrole synthesis	40	0.0913536	0.658172	0.740444
29.3.4.1	protein.targeting.secretory pathway.ER	14	-0.00390772	0.662959	0.743506
33.1	development.storage proteins	14	-0.0586361	0.676318	0.756132
29.3.5	protein.targeting.peroxisomes	11	0.0065873	0.688456	0.766309
17.6	hormone metabolism.gibberelin	30	-0.0328991	0.689678	0.766309
20.2.4	stress.abiotic.touch/wounding	13	0.162079	0.695011	0.769858
29.3.3	protein.targeting.chloroplast	32	0.0597676	0.704034	0.77746
34	transport	755	0.0397488	0.707152	0.77774
30.1	signalling.in sugar and nutrient physiology	24	-0.0763251	0.708608	0.77774
27.3.40	RNA.regulation of transcription.Aux/IAA family	17	0.146322	0.718354	0.785437
31.4	cell.vesicle transport	140	0.000239482	0.720169	0.785437
17.1	hormone metabolism.abscisic acid	41	-0.125251	0.722894	0.785437
30.11.1	signalling.light.COP9 signalosome	12	0.0137431	0.725047	0.785437
13.1.3	amino acid metabolism.synthesis.aspartate family	47	-0.00551418	0.727163	0.785437
17.3.1.1	hormone metabolism.brassinosteroid.synthesis-degradation.BRs	11	-0.023735	0.728711	0.785437
17.7.1	hormone metabolism.jasmonate.synthesis-degradation	15	-0.000666303	0.740583	0.795851
30.1.1	signalling.in sugar and nutrient physiology	23	-0.0575654	0.747295	0.800673
29.5.11.4.5	protein.degradation.ubiquitin.E3.BTB/POZ Cullin3	13	0.132235	0.764109	0.816259
26.6	misc.O-methyl transferases	15	0.0787134	0.774273	0.824669
13.1.6.1	amino acid metabolism.synthesis.aromatic aa.chorismate	12	-0.0306381	0.817023	0.867635
27.3.23	RNA.regulation of transcription.HSF,Heat-shock transcription factor family	15	0.170261	0.820202	0.868449
34.7	transport.phosphate	15	0.130474	0.826473	0.872522
20.2.3	stress.abiotic.drought/salt	61	-0.0127645	0.845331	0.889822
17.4	hormone metabolism.cytokinin	18	0.0109629	0.849488	0.891591
29	protein	2606	0.0218136	0.856114	0.893697
29.8	protein.assembly and cofactor ligation	17	0.0803885	0.85646	0.893697
14	S-assimilation	13	0.0323373	0.867504	0.902605
29.3	protein.targeting	238	0.0339428	0.871413	0.904059
13.1.5.3	amino acid metabolism.synthesis.serine-glycine-cysteine group.cysteine	14	-0.113662	0.900342	0.931388
23.4	nucleotide metabolism.phosphotransfer and pyrophosphatases	30	0.0305862	0.906027	0.934584
27.3.9	RNA.regulation of transcription.C2C2(Zn) GATA transcription factor family	25	0.0367516	0.92131	0.947455
17.1.1	hormone metabolism.abscisic acid.synthesis-degradation	11	-0.0475766	0.923769	0.947455
29.5.11.3	protein.degradation.ubiquitin.E2	37	-0.00264521	0.943988	0.965442
2.2.1	major CHO metabolism.degradation.sucrose	28	-0.0033979	0.952445	0.966835
35.1	not assigned.no ontology	1948	0.015204	0.953325	0.966835
16.1.2	secondary metabolism.isoprenoids.mevalonate pathway	15	-0.0206914	0.953407	0.966835
17.5.2	hormone metabolism.ethylene.signal transduction	23	0.107779	0.973637	0.984576
16.1.4	secondary metabolism.isoprenoids.carotenoids	14	-0.0173657	0.979564	0.987795
16.8.4	secondary metabolism.flavonoids.flavonols	12	0.0984108	0.985872	0.989393
28.1.1.3	DNA.synthesis/chromatin structure.retrotransposon/transposase.copia-like retrotransposon	14	-0.0272663	0.986837	0.989393
12.2	N-metabolism.ammonia metabolism	11	0.0594163	0.989393	0.989393
