# Supplementary material for: Genome-Wide Analysis of PAPS1-Dependent Polyadenylation Identifies Novel Roles for Functionally Specialized Poly(A) Polymerases in Arabidopsis thaliana
Source: PLoS Genet. 2015 Aug 25;11(8):e1005474. doi: 10.1371/journal.pgen.1005474 (PMC4549238; doi:10.1371/journal.pgen.1005474)
Supplement: S5 Table — enrichment: log2 of mean tail-length changes for genes having the motif vs. mean tail-length changes for genes not having the motif within the last 100 bp of their 3’ UTR; wt.p.value: uncorrected p-value of a Wilcoxon rank-sum test comparing tail-length changes between paps1 mutant and wild type for transcripts with and without the hexamer in question in their 3' UTR; BH.wt.p.value: Benjamini-Hochberg corrected p-values of the above tests (XLSX) [file pgen.1005474.s012.xlsx]

## Sheet: S5 Table
S5 Table: Association test of all possible hexamers with a change in poly(A)-tail length in paps1 mutants versus wild type
enrichment: log2 of mean tail-length changes for genes having the motif vs. mean tail-length changes for genes not having the motif within the last 100 bp of their 3’ UTR
wt.p.value: uncorrected p-value of a Wilcoxon rank-sum test comparing tail-length changes between paps1 mutant and wild type for transcripts with and without the hexamer in question in their 3' UTR
BH.wt.p.value: Benjamini-Hochberg corrected p-values of the above tests
hexamer	wt.p.value	enrichment	elements	BH.wt.p.value
TGGTTT	1.90567e-11	-0.0410106	2711	6.17537e-08
TTATGT	3.01532e-11	-0.0399879	2804	6.17537e-08
TGTTTT	2.58253e-10	-0.0298638	5295	3.52602e-07
GTTTTT	7.68281e-10	-0.0294281	4333	7.8672e-07
TATGTT	1.08408e-08	-0.0319271	2786	8.23663e-06
ATGTTT	1.20654e-08	-0.0288078	3592	8.23663e-06
TTGGTT	1.61935e-08	-0.0308157	2785	9.47549e-06
TTTTAT	2.49061e-08	-0.0302188	4305	1.27519e-05
TTTTGT	4.28802e-08	-0.0240126	5969	1.95152e-05
TTTGTT	2.07002e-07	-0.0244049	5893	7.99501e-05
TTGTTT	2.27009e-07	-0.0231798	5551	7.99501e-05
ATTTTG	2.53054e-07	-0.0293837	3576	7.99501e-05
TTTTGA	2.53748e-07	-0.029622	3484	7.99501e-05
TGTGTG	3.32001e-07	-0.0420644	1475	9.08224e-05
TTTGTG	3.32602e-07	-0.0302555	2916	9.08224e-05
TTTGAT	3.71729e-07	-0.0311786	3566	9.51626e-05
GGTTTT	4.32525e-07	-0.0328994	2216	0.000104213
GTTTGT	5.9236e-07	-0.0282883	2898	0.000134795
CTTGTT	6.89435e-07	-0.0290506	2376	0.000148628
TGGTGA	8.08903e-07	-0.0509977	783	0.000161927
GTTATG	8.30194e-07	-0.0398799	1227	0.000161927
TTGATT	1.26588e-06	-0.0286641	3133	0.000235685
ATTATC	1.33071e-06	-0.0383729	1252	0.000236983
TCTTGT	1.55694e-06	-0.0259167	2640	0.000265717
GTATTT	1.77976e-06	-0.0349392	1964	0.000291595
AATTAT	2.29062e-06	-0.0320214	2265	0.000360861
TATCTT	2.57908e-06	-0.0333849	2060	0.000391255
GTTTTG	3.91903e-06	-0.023692	3233	0.000573298
AAAAAA	5.50426e-06	-0.0268461	3221	0.000777429
TTTGGT	6.31157e-06	-0.0260531	3123	0.000861739
GTTTTA	9.98237e-06	-0.0247985	2614	0.00129837
TTGTTA	1.01435e-05	-0.0260453	2926	0.00129837
TTTATG	1.18311e-05	-0.0252651	2554	0.00146849
ATCGGA	1.36559e-05	-0.0858323	232	0.00163649
TGTTAT	1.39837e-05	-0.0273706	2452	0.00163649
TATAAT	1.45696e-05	-0.0308245	2494	0.0016577
GATGTT	1.79557e-05	-0.0276767	1454	0.00198775
ATCGTT	1.93079e-05	-0.0474495	662	0.00208119
AGTTTT	2.03226e-05	-0.0223552	3132	0.00213439
CTGACA	2.41946e-05	0.0768175	246	0.00247752
TGTTCT	2.5467e-05	-0.0241948	2156	0.00254421
TCATCT	2.84291e-05	-0.0333324	1234	0.00277251
GTGATT	2.96975e-05	-0.035495	1301	0.00282886
GAGTTT	3.5459e-05	-0.0296017	1799	0.00329386
GAAAAA	3.61874e-05	-0.0274621	2626	0.00329386
TATGTG	4.09265e-05	-0.0295598	1390	0.0035748
TATTTT	4.10195e-05	-0.0219407	4271	0.0035748
ATGTTG	4.75462e-05	-0.0305734	1767	0.00405728
GAGTTA	5.58311e-05	-0.0421132	740	0.00461835
ATTATG	5.63764e-05	-0.0317596	1700	0.00461835
TTGTGT	6.27038e-05	-0.0251938	2978	0.00503597
TAACAT	7.36262e-05	0.0311431	1261	0.00579948
TATTTC	9.00807e-05	-0.0286447	1831	0.00696171
ATTTTC	0.000122463	-0.0227477	2522	0.00928907
TTATCA	0.000127115	-0.0273719	1613	0.00943153
GATGAT	0.000128947	-0.0300872	1536	0.00943153
TGATGT	0.000137709	-0.0264254	1736	0.00989247
CGTTTA	0.000140079	-0.0454748	586	0.00989247
TTGAGT	0.000146526	-0.03075	1412	0.0101024
TTTCGT	0.000149631	-0.0347842	1140	0.0101024
GGAGTT	0.000150451	-0.0451344	520	0.0101024
TCGTAT	0.000162172	-0.050924	525	0.0107138
GTTTAT	0.00017058	-0.0223448	2388	0.0110904
TTATAT	0.000175393	-0.0223877	3033	0.0112252
TCGGTT	0.000180229	-0.0439365	601	0.0113572
TTTTTA	0.000184923	-0.0184977	4291	0.0114764
GTTATT	0.000193225	-0.0287492	1758	0.0118127
TTATTT	0.000203308	-0.0196833	4132	0.0121779
TATCCA	0.000205145	-0.0389077	628	0.0121779
TAGTCA	0.000208685	-0.053294	534	0.0122111
GGGTTT	0.000232355	-0.0352223	1074	0.0134046
CGTGCC	0.000248055	-0.177181	35	0.0139571
ATAATT	0.000248747	-0.0240018	2408	0.0139571
ACGTGC	0.000252467	-0.143641	64	0.0139744
GGTTTA	0.000277636	-0.0299538	1282	0.0151626
TTCTCT	0.000282132	-0.0198032	2499	0.0152054
TGAAAT	0.000286326	-0.0238852	2255	0.015231
CGAGTT	0.000290587	-0.0480503	415	0.0152596
GTGGCG	0.00031915	-0.116454	82	0.0165473
TTCTTG	0.000323453	-0.0199475	2500	0.0165608
ATCCAC	0.000337442	-0.0626518	272	0.0169517
GTGATG	0.000339366	-0.0411647	833	0.0169517
TATTAT	0.00035108	-0.0224947	2604	0.0173256
ATGGTG	0.000370636	-0.0476708	646	0.0180729
TTTTGG	0.000382382	-0.0183171	3012	0.0184263
TCCGTT	0.000391627	-0.0460848	354	0.0186524
TTAAGT	0.000397228	-0.0263222	1327	0.0187017
AATTTT	0.000413566	-0.0189436	3824	0.0192496
GCTTTT	0.00042262	-0.0238829	1839	0.01945
ATCTTT	0.000436814	-0.0207903	2768	0.0198799
TTCGTA	0.000472303	-0.0443802	578	0.0212588
TAAGTT	0.000539939	-0.0255985	1649	0.0238962
AAAAAG	0.000542566	-0.0229881	2545	0.0238962
GAGTTC	0.000557638	-0.0418649	524	0.0242988
GATCGG	0.000566181	-0.0878951	137	0.0244113
ATATCT	0.000592578	-0.0298909	1413	0.0252833
ATGTGA	0.000602477	-0.0248108	1415	0.0254407
GATTTT	0.000625628	-0.0192462	2917	0.0261487
TTTATA	0.000645817	-0.0214017	2959	0.0264905
ATCTTG	0.000646741	-0.0259296	1364	0.0264905
TTATCG	0.000717845	-0.0432518	462	0.0291118
TTTAAA	0.0007391	-0.0202493	2787	0.0296799
TGTTTC	0.000746494	-0.0186209	2711	0.0296858
GTTTGA	0.000773117	-0.0246755	1941	0.0304489
GAAATA	0.000781828	-0.0260548	1583	0.0304987
TCAAGT	0.000820493	-0.0310272	1087	0.0317051
TTTTCC	0.000831925	-0.0231038	1674	0.0318464
TCGTTT	0.000849328	-0.0295248	1293	0.0321474
GTGTGA	0.000857133	-0.0383183	851	0.0321474
GAGTCA	0.000863332	-0.0472894	402	0.0321474
TTTTCA	0.000896836	-0.0190702	2894	0.033094
CGTGTG	0.000920251	-0.0639979	283	0.0336549
TTTTTT	0.000946299	-0.0156906	4914	0.0343012
ATGACG	0.000961818	-0.060506	228	0.034558
TGTGAT	0.00097188	-0.0237055	1692	0.0346158
TAAATC	0.00101673	-0.0316173	1380	0.0354204
TCGGAT	0.00101985	-0.055008	382	0.0354204
GGTTTC	0.00102041	-0.0328068	985	0.0354204
ATTTCT	0.00104453	-0.0216574	2407	0.035953
TGGAAT	0.00109731	-0.0261788	1127	0.0372244
TGGAGT	0.00109965	-0.0393975	553	0.0372244
TTTCTC	0.00113875	-0.0182589	2296	0.0377172
GTAACA	0.00113948	0.0255133	1023	0.0377172
CAAATC	0.00114183	-0.0318623	1078	0.0377172
GTTCTC	0.00115745	-0.0355972	720	0.0379272
CTTGAT	0.00125037	-0.0261621	1246	0.0406469
TCGTCG	0.00126655	-0.0645162	189	0.0408487
TGATTT	0.00132059	-0.0180274	2996	0.0419467
GGTGAT	0.00132108	-0.045223	545	0.0419467
TTGCTT	0.00137024	-0.0212877	2061	0.0428214
GGTTTG	0.00138472	-0.027723	1395	0.0428214
CGCCGA	0.00139797	-0.210163	27	0.0428214
GTTTCA	0.00140053	-0.0254738	1780	0.0428214
TGTATT	0.00140472	-0.0138332	2777	0.0428214
CTATGG	0.00141135	-0.0505952	389	0.0428214
CTTATC	0.00142266	-0.0378265	741	0.0428473
TCTTCG	0.00143634	-0.0458175	514	0.0428509
GACATA	0.00144497	0.0499895	454	0.0428509
GTCCGG	0.00145417	-0.0998953	76	0.0428509
GGGTTC	0.00147451	-0.0567528	279	0.0431398
GTGTGT	0.00149178	-0.0273033	1330	0.0432491
TTAATT	0.00149936	-0.0214408	2646	0.0432491
AAGAAA	0.00156314	-0.0176977	3413	0.044659
TGTTTG	0.00157842	-0.0120552	3098	0.044659
TGCACG	0.00158095	-0.0963708	86	0.044659
AAGTTT	0.00163749	-0.0185973	2711	0.0458926
CGGTTG	0.00165457	-0.0598534	194	0.0458926
TCTGAC	0.00165823	0.0485793	321	0.0458926
ATAGTC	0.00167667	-0.0554895	445	0.0460916
TTTTAA	0.00169784	-0.0174439	3505	0.046267
CGTGCT	0.00171495	-0.0933174	98	0.046267
AGTAAT	0.00171803	-0.0278679	1140	0.046267
AGTCAT	0.00172823	-0.0376956	670	0.046267
TTGTTC	0.00174478	-0.0170595	2283	0.0464066
TTATGG	0.00179284	-0.0297796	1040	0.0473771
AGATCA	0.00183763	-0.0333478	817	0.0480974
TTTCGG	0.00184358	-0.0386565	481	0.0480974
CAAAGT	0.00186594	-0.0252611	1118	0.0483726
GCTATC	0.00187951	-0.0656927	211	0.0484182
ATTCGT	0.00190044	-0.0415087	627	0.048474
TTGATG	0.00190535	-0.0206258	1886	0.048474
TACGTG	0.00195534	-0.059427	239	0.0494388
TCAGAT	0.00210586	-0.0318601	886	0.0527566
CTTTTG	0.00211232	-0.018309	3024	0.0527566
GGAATT	0.0021495	-0.0369193	811	0.0530429
TGACGT	0.00214969	-0.0565188	275	0.0530429
AAATAA	0.0021894	-0.0232116	3144	0.0536993
TAGATC	0.0022367	-0.0403198	504	0.0545328
ACCCTC	0.00225976	0.0848883	146	0.0546486
TGATGA	0.00227033	-0.023196	1758	0.0546486
TCTATG	0.00228792	-0.0281816	1066	0.0546486
TGTGTT	0.00229481	-0.0175294	2841	0.0546486
TTTGAG	0.00233273	-0.0225808	1817	0.0548265
TGTTGA	0.00234029	-0.0195773	1763	0.0548265
TAAGCA	0.00234244	-0.0343341	627	0.0548265
TCGTTG	0.00237875	-0.0378525	604	0.0553601
TTTATT	0.00243002	-0.0146346	4163	0.0559373
TTGAAT	0.00243087	-0.0141911	2475	0.0559373
GATCCA	0.00249016	-0.0367717	440	0.0569335
TATGGT	0.00250196	-0.0337805	1028	0.0569335
TTGGTG	0.00257838	-0.0256444	1140	0.0583483
TCTCGT	0.00260388	-0.035178	509	0.0586017
CTCTTC	0.00264062	-0.0255427	1060	0.0591038
ATCATC	0.002813	-0.0225285	1091	0.0624243
GCTATG	0.00282234	-0.0396512	419	0.0624243
CATCTT	0.00286067	-0.025154	1222	0.0624243
ATCTCT	0.00287256	-0.0216944	1581	0.0624243
ATTAAC	0.00288218	0.0255441	859	0.0624243
GTGGTG	0.00288283	-0.0389709	452	0.0624243
TGATTC	0.00290013	-0.0251528	1563	0.0624243
TGGGTT	0.0029109	-0.0310768	916	0.0624243
ATGAAA	0.00295421	-0.0218714	2499	0.0630162
TTGTGG	0.00297669	-0.0232116	1129	0.0630162
GTCCGT	0.00298465	-0.0752661	115	0.0630162
TGGCTA	0.00305703	-0.0493294	399	0.0642133
CTATCT	0.00311839	-0.0304219	740	0.0643915
GGCTAT	0.00313534	-0.056619	313	0.0643915
AGCCGT	0.00313851	-0.0846931	125	0.0643915
AATTGA	0.00316322	-0.0223395	1540	0.0643915
TGAGTT	0.003166	-0.0209758	1502	0.0643915
TTTTTC	0.0031899	-0.0145062	3938	0.0643915
TGACGG	0.00319113	-0.086234	87	0.0643915
TTTATC	0.00319857	-0.0223581	1836	0.0643915
GCACGT	0.003207	-0.08844	81	0.0643915
GGATGA	0.00325872	-0.0389066	493	0.0651108
TCATCC	0.00332207	-0.0385857	372	0.0660544
TTCTGG	0.00339049	-0.0350223	659	0.0669255
TTCGTC	0.00339856	-0.0341482	444	0.0669255
TGGTGG	0.003516	-0.0284083	479	0.0689069
TGGGCT	0.00354194	-0.0508419	314	0.0690848
CGCGTT	0.00361642	-0.110212	70	0.070203
AGGGTT	0.00364674	-0.0405313	546	0.070389
CTCCTT	0.00367832	-0.0323132	688	0.070389
ACGACG	0.00368698	-0.076372	114	0.070389
TAAGTA	0.00369577	-0.0254155	930	0.070389
GTAGGA	0.00371192	0.0516509	304	0.070389
GTAGAT	0.00373286	-0.0332549	658	0.07046
TATGAT	0.00380535	-0.0184971	1985	0.0714987
TGCTAT	0.0038605	-0.0362222	731	0.0720581
ATGATG	0.00387031	-0.019736	1478	0.0720581
TATTTA	0.00389512	-0.0182729	2522	0.0720812
TTCTAT	0.00390675	-0.0200961	1909	0.0720812
ACCCAC	0.00399092	-0.064718	124	0.0731381
TAATTA	0.00399974	-0.0215186	1999	0.0731381
ATTGTA	0.00412905	0.0156551	2218	0.0748453
TTATCT	0.00414526	-0.0230455	1893	0.0748453
TTTTTG	0.00415737	-0.0115712	4801	0.0748453
AGAAAA	0.00416619	-0.0152901	2897	0.0748453
GTCATG	0.00421598	-0.0265434	576	0.0753765
TTGTGC	0.00423257	-0.0304865	712	0.0753765
ACGGAT	0.00429729	-0.0593152	201	0.0761978
ATGTTA	0.00433387	-0.0183768	1873	0.0765152
CAAGTA	0.00438732	-0.0307313	721	0.076869
TTATGA	0.00440757	-0.0159062	1938	0.076869
CTATGT	0.00441021	-0.0271315	1057	0.076869
TTTTCT	0.0044472	-0.0133392	4505	0.0771853
TGAAGC	0.00456467	-0.0311913	608	0.0788899
CAGAGA	0.0046327	0.0330798	771	0.0797167
TGGATG	0.00466958	-0.026194	662	0.0797167
TTTCCG	0.0046709	-0.0492557	387	0.0797167
ATCGGT	0.00469149	-0.0588132	306	0.0797359
TCTTAT	0.00471512	-0.0206483	2079	0.0798064
TTCCTC	0.00474855	-0.0256552	803	0.0800414
TCGCAG	0.00477569	-0.074214	95	0.0801689
TGGGAA	0.00484006	-0.0263741	632	0.0809178
CCCATC	0.00489246	-0.0529951	150	0.0813686
TTCATC	0.00492671	-0.0271171	1196	0.0813686
TGCTTT	0.00492882	-0.0196528	1813	0.0813686
AGTCAC	0.00494648	-0.0421864	316	0.0813686
CGACTT	0.00497696	-0.0550045	257	0.0815425
TTCTCG	0.0050717	-0.0425061	471	0.0827636
ATCTAT	0.00510161	-0.0238015	1323	0.0828331
TCTGGT	0.0051164	-0.027086	769	0.0828331
ATAAGT	0.00518301	-0.022266	1180	0.0835811
TCTCTT	0.00522055	-0.0176294	2569	0.0837671
GTTGAA	0.00523545	-0.0251476	1299	0.0837671
GTGGAA	0.00532321	-0.0283654	648	0.0848215
AGAGTT	0.0053555	-0.0265018	1296	0.0848215
TATATG	0.00536347	-0.0162432	2181	0.0848215
TTGTGA	0.00540238	-0.0183952	1908	0.0851083
GTTGTT	0.00545568	-0.0148212	2463	0.0856186
TAATTC	0.0056341	-0.0276866	1141	0.0880813
TGTAGG	0.00569636	0.0511663	340	0.088716
TGGTTA	0.00571906	-0.0151736	1284	0.088732
ACGTGG	0.00577392	-0.0655041	181	0.0891577
CTTCAT	0.00581194	-0.0248946	1232	0.0891577
TGCCTA	0.00584215	-0.0414321	270	0.0891577
TGAAAA	0.00585059	-0.0160852	2389	0.0891577
TATCGG	0.00585533	-0.0661124	207	0.0891577
TTCATG	0.0058952	-0.0185485	1634	0.0894323
TAAGAT	0.00592029	-0.0226377	1346	0.0894783
TTCGTT	0.00594192	-0.027873	1185	0.0894783
CTACTT	0.00602191	-0.023743	906	0.0900821
TACTAT	0.006026	-0.0240333	1137	0.0900821
TTTCAA	0.00629179	-0.0182886	2357	0.0934025
TCGTGT	0.00629372	-0.033791	571	0.0934025
TCATGT	0.0063219	-0.0174687	1732	0.0934819
TATCGT	0.00646203	-0.0302481	470	0.0949254
ATCTTA	0.00646587	-0.0239019	1351	0.0949254
TGTAAG	0.00650694	-0.0242577	1333	0.0951872
AGTTAT	0.0065775	-0.0245481	1355	0.0958769
AGATGT	0.00661684	-0.0204436	1059	0.095914
CTAAGT	0.00662687	-0.0347761	505	0.095914
GAGGCC	0.00666581	-0.0600291	95	0.0961378
TTCCGA	0.00678509	-0.0512833	276	0.0975149
TGGTGT	0.00690131	-0.028849	994	0.0986276
AAATCG	0.00691068	-0.0422632	567	0.0986276
GAATCA	0.00708097	-0.0253239	1158	0.1005
TGTTGC	0.00711964	-0.0254304	931	0.1005
TTCGGA	0.00713915	-0.0453288	336	0.1005
TTGACG	0.00713999	-0.0508574	283	0.1005
TTAAAT	0.00722628	-0.0204332	2329	0.101366
CATGTT	0.0073211	-0.0231072	1477	0.102345
CGTATT	0.0074357	-0.041007	390	0.102925
GTGGTT	0.00744094	-0.0249894	877	0.102925
ACTATC	0.00744562	-0.034231	435	0.102925
CTTCGG	0.00746307	-0.0507468	185	0.102925
GTACAG	0.00754047	0.0363809	329	0.103644
TCACTT	0.00764544	-0.0210704	1094	0.104438
ACTGAC	0.00764926	0.0577112	166	0.104438
TCGAGT	0.00772067	-0.0347812	384	0.105063
CGTTAC	0.00776742	-0.0430342	261	0.105143
TCTCTA	0.0078036	-0.0229163	1290	0.105143
CTATTT	0.0078104	-0.0178833	1686	0.105143
GAAATG	0.00782925	-0.0193664	1305	0.105143
AGGATT	0.00788533	0.0260287	771	0.10555
ACTATT	0.00802257	-0.0305318	1226	0.107037
TCCTCC	0.00818601	-0.040866	326	0.108678
CGTTTG	0.00820641	-0.0312205	737	0.108678
CGCTAG	0.00822516	-0.107074	69	0.108678
TCACAT	0.00825614	-0.0262202	915	0.108737
ACGAAC	0.00835421	-0.0543992	231	0.109599
ACCTAT	0.00842143	-0.0359505	385	0.109599
CAGTAT	0.00842351	-0.0402623	461	0.109599
ATTTTT	0.00842861	-0.0111868	4651	0.109599
GGCGTT	0.00850267	-0.0678734	180	0.110189
GTTGTG	0.00852779	-0.0252719	1184	0.110189
GTGTTT	0.00858661	-0.0154236	2358	0.1106
ATGCTA	0.00873249	-0.0350156	593	0.111875
ATTGGT	0.0087402	-0.020761	1204	0.111875
TTGAAA	0.0088051	-0.013355	2454	0.112354
CTCTAT	0.0088848	-0.0255301	992	0.113019
ATGATC	0.00897452	-0.0179352	1060	0.113387
CGAACA	0.00899792	-0.0601862	248	0.113387
TTCGTG	0.00900324	-0.0428446	434	0.113387
TGATTA	0.00902445	-0.0203279	1818	0.113387
TGTAGA	0.00913711	-0.0216465	1103	0.114451
TGTGGT	0.00929118	-0.0258381	1009	0.116018
ATGTAT	0.00931883	-0.0150729	2486	0.116018
TTGAGA	0.00937957	-0.0178796	1591	0.11642
CAATTT	0.00955329	-0.0188343	2042	0.117754
CCAACT	0.00959898	-0.0387355	373	0.117754
CAGTCA	0.00961154	-0.0372975	280	0.117754
CGGATT	0.00962002	-0.0449279	355	0.117754
AAAACA	0.00963722	-0.0162415	2584	0.117754
ATATAA	0.00965949	-0.018839	2565	0.117754
TAGTTT	0.00969975	-0.0162433	2272	0.117894
CTATTA	0.00997004	-0.0316689	895	0.120772
TTCTCA	0.00999553	-0.01838	1461	0.120772
ATGAGT	0.0101533	-0.0223979	933	0.122317
GGTTAT	0.0102464	-0.0208529	875	0.123077
GTCGAC	0.0104004	-0.068378	122	0.124227
ATATGT	0.0104213	-0.0159681	2331	0.124227
TCTTTT	0.0104331	-0.0125533	4669	0.124227
TGTTAA	0.0105532	-0.0164713	1892	0.125217
TGTGAC	0.0105847	-0.0309136	627	0.125217
AAGATC	0.0106381	-0.0243512	833	0.125217
GCAGAG	0.0106613	0.0494161	342	0.125217
TATTCT	0.0106691	-0.0241877	1542	0.125217
CTAAGC	0.0107383	-0.0467539	289	0.125669
ACCATT	0.0108104	-0.0230236	950	0.125806
TATACG	0.0108296	-0.0297538	359	0.125806
CCGTGC	0.0108919	-0.12198	43	0.125806
TGTGCT	0.0109157	-0.0253552	621	0.125806
GATGTG	0.0109345	-0.0256462	750	0.125806
TTTGTC	0.0109744	-0.0115154	2007	0.125806
AATCGT	0.0109762	-0.0336225	519	0.125806
CTGTTT	0.0110417	-0.0125689	2068	0.125806
AAGAGT	0.0110453	-0.0240629	1122	0.125806
CTATAA	0.0110571	-0.0276423	1012	0.125806
GGGATG	0.011137	-0.0408792	259	0.126363
ACTGTC	0.0112375	-0.039156	336	0.127151
TCGTGC	0.0113259	-0.0720877	97	0.127789
ATGTGG	0.0113775	-0.0269398	645	0.127789
GGCCAG	0.0113874	-0.0981087	71	0.127789
CGGAAA	0.0114406	-0.0493554	257	0.128035
TTGCCT	0.0114776	-0.0257256	614	0.128099
CCGACC	0.0115627	-0.0897784	64	0.128698
TTAGAT	0.0117548	-0.0163823	1397	0.130482
GAAAGA	0.0118225	-0.0198506	1456	0.130686
TAACAA	0.011837	0.0171917	1407	0.130686
CCGTGA	0.0119386	-0.0812607	134	0.130864
CGGTGG	0.0119488	-0.0705146	118	0.130864
ATTTCG	0.0120092	-0.0292164	720	0.130864
GAATTT	0.0120104	-0.0165379	1951	0.130864
CCTTGC	0.0120132	-0.0463037	190	0.130864
CATACT	0.0120448	0.0345369	464	0.130864
GCGGTG	0.0121354	-0.0945542	59	0.131499
AGATGA	0.0122726	-0.0202702	1137	0.132635
GGAGCC	0.0123808	-0.0830255	83	0.133452
TCTATT	0.0124988	-0.0159331	1645	0.134245
CCGTTG	0.01252	-0.0526986	225	0.134245
TCGATT	0.0126875	-0.0292541	757	0.134515
TATCAA	0.0126887	-0.0218229	1605	0.134515
ACGACT	0.0126986	-0.0510294	179	0.134515
GTTTAA	0.0127037	-0.0200016	1691	0.134515
GATCAT	0.0127304	-0.0210199	1021	0.134515
GCGTTG	0.0127422	-0.0601574	193	0.134515
CTCACC	0.0129229	-0.0696939	193	0.136073
GCGTTA	0.0130565	-0.0490226	159	0.136781
GTCCCG	0.0130569	-0.105913	50	0.136781
CGACGT	0.0131246	-0.0745154	103	0.136845
TACCGG	0.0131526	-0.0691349	124	0.136845
TTTAAT	0.0131633	-0.0196476	2896	0.136845
AAACTT	0.0132417	-0.0163335	2227	0.137312
AAGTAC	0.0135715	-0.0279045	481	0.14036
GCCAGG	0.0136042	0.126038	32	0.14036
ACGAGT	0.013652	-0.0432322	273	0.140499
AGTTTG	0.0137568	-0.0218488	1861	0.141222
ATTTGG	0.0139373	-0.0139363	1728	0.142718
GACTAA	0.0140376	0.0326724	563	0.143387
GCCTAT	0.0142068	-0.0408011	242	0.144075
TTCAGT	0.0142179	-0.0195183	1165	0.144075
TTGCGG	0.0142191	-0.0517113	170	0.144075
TTCTCC	0.0142525	-0.0285956	768	0.144075
TGTAAA	0.0143013	0.0145268	2810	0.144075
TACGCG	0.0143387	-0.14904	33	0.144075
ATTATA	0.0143585	-0.0165339	2100	0.144075
GATGAA	0.0143864	-0.0221348	1284	0.144075
ATAAAT	0.0144671	-0.0171533	2839	0.14453
TTTACG	0.0145484	-0.0323188	516	0.144537
TATGAG	0.0145671	-0.023958	821	0.144537
ATTACT	0.0145737	-0.0185908	1213	0.144537
ACAAGG	0.0147067	0.0424006	358	0.145186
GCAGCT	0.01471	-0.0377269	226	0.145186
CTCATC	0.0148057	-0.022777	535	0.145509
CACTAC	0.0148138	-0.0509227	252	0.145509
TTAAAA	0.0149133	-0.0167505	2788	0.145629
TGAATC	0.0149253	-0.0220418	1412	0.145629
GAAAAT	0.0149674	-0.0163496	2041	0.145629
TCGGCT	0.0150034	-0.0566601	170	0.145629
GTTTCT	0.0150038	-0.0112656	2602	0.145629
AGTATT	0.0150416	-0.0302918	1118	0.145636
GTAAGA	0.0151011	-0.0187537	996	0.145636
TTTTAG	0.0151111	-0.0131475	2001	0.145636
TCCACT	0.0152237	-0.0377431	407	0.146376
GGATGT	0.0153416	-0.0265306	484	0.147164
TTGTAA	0.0154994	0.00989834	3590	0.148331
ACTTTG	0.0155926	-0.0184328	1614	0.148875
CATGAT	0.0156728	-0.0227081	964	0.149168
TCTGTT	0.0157058	-0.0134332	2244	0.149168
AATTAG	0.0157325	-0.0170214	1122	0.149168
CGGAGT	0.015825	-0.0678838	112	0.149479
CATAGC	0.0158383	0.0427988	237	0.149479
TGATTG	0.0160182	-0.0188017	1476	0.150829
ACTACC	0.0160666	-0.0530873	183	0.150938
ATCCCT	0.0161524	-0.0353827	298	0.151239
TCTTTA	0.0161725	-0.0134865	2192	0.151239
AATGTT	0.0162892	-0.0150775	2812	0.151983
GTCAAG	0.0163572	-0.0425184	426	0.152126
TCTAGT	0.0163985	-0.0259182	798	0.152126
GTCATT	0.0164312	-0.0239929	832	0.152126
TTTAGT	0.0164566	-0.0166609	1987	0.152126
TTTCCC	0.0164902	-0.0225113	686	0.152126
CATTAT	0.0165405	-0.0145116	1355	0.152247
ATTCTC	0.0167038	-0.02731	1102	0.152891
CCGAGT	0.0167317	-0.0484166	160	0.152891
TATTCG	0.0167385	-0.0354528	480	0.152891
ATACGT	0.0167598	-0.0312729	375	0.152891
TATTTG	0.0168031	-0.0119891	2571	0.152945
ATCGTA	0.0168921	-0.0265926	366	0.153415
TATTGG	0.0169399	-0.0222583	973	0.153508
ATCTAG	0.0170514	-0.0402966	467	0.153914
TAGTGT	0.0170653	-0.0216583	972	0.153914
TAAAAA	0.0170973	-0.0169228	3150	0.153914
TGAGTC	0.017163	-0.0287806	494	0.154166
GAATTA	0.0172326	-0.0195066	1075	0.154452
CCGCCG	0.0172873	-0.142687	32	0.154466
TAAATA	0.0173129	-0.0193184	2213	0.154466
TGCGGT	0.0173792	-0.0651141	145	0.154466
GTTAAT	0.017385	-0.0188185	1496	0.154466
ACAAAG	0.0174305	-0.0159087	1159	0.154535
TCGTAA	0.0175085	-0.0350274	407	0.154891
TTAAGA	0.0176364	-0.0135745	1554	0.155408
GTCGCC	0.0176428	-0.071122	66	0.155408
GTGGTC	0.0179646	-0.0313279	299	0.157718
GTGACG	0.017982	-0.0595462	155	0.157718
GAGTAT	0.0181614	-0.0283817	587	0.158951
GTCGGT	0.0184084	-0.0493178	168	0.160627
CTCATG	0.018461	0.0287451	637	0.160627
TTGATC	0.018487	-0.0171415	1433	0.160627
AAATTA	0.0185097	-0.0187903	2388	0.160627
TAATCC	0.0187288	-0.0305398	577	0.161853
TTATTA	0.0187301	-0.013956	2564	0.161853
GGGGTA	0.0190178	-0.0850213	115	0.163707
TTAATG	0.0190245	-0.0215115	1687	0.163707
TTTAAG	0.0190775	-0.0138737	1668	0.163819
CCTGAG	0.019255	0.0569594	192	0.164997
AAAGGG	0.0194232	-0.0333971	440	0.166091
GACTGA	0.0194705	0.0371572	356	0.166148
GTTGCT	0.0195206	-0.0243574	827	0.16623
TGTCTA	0.0196558	-0.0211199	864	0.166965
GGCTGA	0.0197369	-0.0370082	204	0.166965
TAAGGG	0.0197523	-0.0410202	254	0.166965
AAAGAA	0.01977	-0.0134543	2867	0.166965
GACGTG	0.0200158	-0.0648663	168	0.168693
GAAGCA	0.0200873	-0.0236115	610	0.168947
ATCAAG	0.0201984	-0.0205072	887	0.169534
TGATCG	0.0203118	-0.0361396	331	0.170137
GCCGTA	0.0203818	-0.0779408	66	0.170331
TTGGAG	0.0204537	-0.0251749	800	0.170331
CCGGAG	0.0204597	-0.0648805	117	0.170331
GTTTCC	0.0205099	-0.0207414	873	0.170403
CTATCA	0.0208662	-0.0380465	582	0.172702
TTAACA	0.0209136	0.02339	1115	0.172702
TGTGAA	0.0209533	-0.0156653	1634	0.172702
GCCTAA	0.0209761	-0.0306351	258	0.172702
TCTATC	0.0210059	-0.0256252	789	0.172702
GGGAAA	0.0210396	-0.0251335	587	0.172702
TAATGG	0.0211017	-0.0279347	855	0.172865
GTGTGC	0.0215389	-0.0395174	304	0.176095
TGTTGG	0.0216938	-0.0212529	1160	0.1768
ATCTGG	0.0217527	-0.033649	365	0.1768
ATCCAA	0.0217807	-0.0255193	867	0.1768
TCCATG	0.0217978	-0.0254085	661	0.1768
ATGTGT	0.0218907	-0.0140296	1882	0.177202
CCGTAC	0.0220677	-0.0902451	51	0.178283
CTCCAC	0.0222072	-0.0490613	236	0.179057
TTTGAA	0.0222605	-0.0098553	2994	0.179134
CTTTCG	0.0225923	-0.0324389	409	0.181328
GCACCT	0.022629	-0.0507854	99	0.181328
AGTCCG	0.0226659	-0.0836301	77	0.181328
GGTGCG	0.0228667	-0.102887	46	0.182577
CTTCGA	0.0229393	-0.040796	336	0.182801
TCTATA	0.0230127	-0.0208065	1386	0.183029
GTCATC	0.0231723	-0.0322336	408	0.183852
AAGTAT	0.0232358	-0.0221334	1099	0.183852
TACGGA	0.0232932	-0.0619257	160	0.183852
GACTTT	0.0232957	-0.0245216	1029	0.183852
TGTGAG	0.0233757	-0.0221567	790	0.18409
GAGTGG	0.0234157	-0.0357398	286	0.18409
TGTCCG	0.02357	-0.0430942	149	0.184873
GTAGTC	0.0236734	-0.042845	313	0.184873
ATTCTA	0.0236744	-0.0273615	1095	0.184873
AAGCCA	0.0237024	-0.025733	489	0.184873
TGTGGA	0.023741	-0.019889	769	0.184873
GATCCC	0.0237931	-0.0519104	139	0.184927
GTTGGA	0.0238988	-0.0241163	783	0.185396
CGTCTT	0.024055	-0.0276151	408	0.186081
AGAACA	0.0240811	-0.0211607	1024	0.186081
CTGCAT	0.0241265	-0.0375307	396	0.186081
CTTTTT	0.0241688	-0.0114719	4061	0.186081
TCCAGT	0.0242249	-0.0251709	374	0.186109
AGATCT	0.0242632	-0.0207533	773	0.186109
GTACTA	0.024347	-0.0215677	578	0.186402
GTTTCG	0.0244117	-0.0287326	622	0.186444
TGCTCA	0.0244435	-0.0290866	460	0.186444
TCTGCC	0.0245673	-0.0412017	191	0.187041
CTCGTT	0.0247283	-0.0282656	465	0.187754
TCGTCC	0.0247527	-0.0534946	150	0.187754
GAGATC	0.024876	-0.0282725	509	0.188341
GCCGTC	0.0249674	-0.095408	56	0.188684
TGGCGT	0.0250962	-0.0575129	138	0.189308
CGGATA	0.0251644	-0.0545324	172	0.189473
GGCACC	0.025243	-0.0998432	44	0.189716
AATTGG	0.0253055	-0.026553	905	0.189729
GGACCA	0.0253373	-0.0395945	224	0.189729
TGTACA	0.0254589	0.0193807	1311	0.190292
AGCAAT	0.0255843	-0.0210599	689	0.190881
CGTGAT	0.0257387	-0.0423508	249	0.191522
CCGGCC	0.0257638	-0.175722	30	0.191522
TGTTTA	0.0260656	-0.0113379	2741	0.192934
TCCCTA	0.0260783	-0.0423948	247	0.192934
CAGTTA	0.0260951	-0.0341095	508	0.192934
CTCGTA	0.0261942	-0.0478698	251	0.193057
TGACTA	0.0262072	0.0248814	568	0.193057
TTCGGT	0.0262532	-0.0196847	499	0.193057
TATAAG	0.0263912	-0.0233681	1110	0.193596
CCCGAC	0.0264209	-0.137224	25	0.193596
AAGATG	0.0264764	-0.0168733	1180	0.193656
GTTCTT	0.0266633	-0.0121111	2030	0.194493
CTTATG	0.0266859	-0.0195098	1126	0.194493
GTTCGT	0.0268431	-0.0271354	409	0.195292
ATTTTA	0.0269119	-0.0139956	3032	0.195422
TATGGC	0.0269564	-0.0286348	331	0.195422
ATATTT	0.0270999	-0.0111141	3301	0.196085
GGTTAG	0.0271482	-0.0247625	372	0.196085
GTGAAT	0.0271915	-0.0146305	1164	0.196085
TTGAAG	0.0273677	-0.00904624	1382	0.196593
CTATAT	0.0274361	-0.0168307	1406	0.196593
AGTTAC	0.027438	-0.0264582	687	0.196593
CATCCA	0.0274539	-0.026733	345	0.196593
TACGAG	0.0275373	-0.0489059	231	0.196846
GCGTTT	0.0279839	-0.0388399	439	0.199652
TGTCGG	0.0280273	-0.0531396	173	0.199652
TGAGTA	0.0281087	-0.0249701	694	0.199728
CGTTGT	0.0281355	-0.0285063	570	0.199728
AAACAT	0.0281846	-0.0158245	2069	0.19973
TCGGAC	0.0283109	-0.070737	103	0.20021
TGCCCC	0.02835	-0.0630262	83	0.20021
TGCAGC	0.0285598	-0.0472181	218	0.201344
TCGTTA	0.0287209	-0.023438	569	0.202132
GGTGAA	0.0287722	-0.0233177	545	0.202146
CATTTT	0.028859	-0.0120268	2794	0.20219
AGTCGG	0.0289474	-0.0639283	125	0.20219
AAGGGT	0.0289605	-0.0320076	391	0.20219
ACTGTA	0.0289921	0.0252894	860	0.20219
CCGTCG	0.0290253	-0.0880958	55	0.20219
CAGTCG	0.0291546	-0.0736019	100	0.202746
CCGTTT	0.0292412	-0.02236	425	0.203003
GATTCT	0.0293506	-0.0182671	1434	0.203418
TTCCAA	0.0294247	-0.0161357	1119	0.203587
CCGAGG	0.0296061	-0.0651709	66	0.204497
CGACAG	0.0297426	-0.070016	75	0.205094
AGTGCC	0.0299046	0.0543215	122	0.205721
TTTCTT	0.0299693	-0.00915988	5005	0.205721
CATATC	0.0299843	-0.0233549	660	0.205721
GTTTTC	0.0302377	-0.0170378	2096	0.207113
CGTCGT	0.0304066	-0.0537451	160	0.207922
CGGTTT	0.0306425	-0.0222145	725	0.209186
CGGGTT	0.0308061	-0.0495601	195	0.209953
ATCACT	0.030967	-0.0272998	746	0.210504
CGGCTG	0.0309898	-0.0669356	77	0.210504
CGGGAC	0.0310487	0.0878122	42	0.210556
CTATGA	0.0311382	-0.0170272	740	0.210747
TAGATG	0.0312262	-0.0186307	711	0.210747
GCTCAG	0.0312313	-0.0447012	172	0.210747
TTCGGC	0.031374	-0.0479829	143	0.211258
CAATGG	0.0314372	-0.0273314	587	0.211258
GATGAG	0.0315094	-0.0251347	597	0.211258
GATCTT	0.0315429	-0.0152804	1244	0.211258
ACGTGA	0.031565	-0.0354091	282	0.211258
AATATG	0.0317116	-0.0176248	1528	0.211893
AAAGTT	0.0317734	-0.0135342	2363	0.21196
GCCGAA	0.0318429	-0.0583266	88	0.212079
TATGGA	0.032045	-0.0264211	899	0.213078
ACGAGC	0.0322761	-0.062985	108	0.21426
TGTTCC	0.0323381	-0.0173557	812	0.21426
CTGGTG	0.0323796	-0.0253642	273	0.21426
TACGTT	0.0324665	-0.0254541	617	0.214489
TGCACC	0.0333027	-0.042558	170	0.219061
GCTTGG	0.033309	-0.0267857	356	0.219061
TCCTTG	0.0333861	-0.021959	710	0.219061
ACTAGG	0.0333939	0.0412116	190	0.219061
GAGCCC	0.033426	-0.0602728	86	0.219061
GATTTG	0.0335322	-0.0126535	2071	0.219406
GTAACG	0.03364	-0.0282743	328	0.219435
CATCGC	0.0336438	-0.0598598	96	0.219435
TTATAA	0.0337473	-0.0177857	2489	0.219483
CAGCGC	0.0337928	-0.173806	13	0.219483
CACTAT	0.033812	-0.0258235	529	0.219483
CTGGAA	0.0342339	-0.031496	396	0.221741
TCCAAT	0.0343021	-0.0231208	929	0.221741
ATAATC	0.034366	-0.0198262	1240	0.221741
AGTATA	0.0343763	-0.0218708	869	0.221741
TCTTGA	0.0345431	-0.0105494	1611	0.222466
TCGCCA	0.0347595	-0.0376592	126	0.223099
AGTACG	0.0347945	-0.0521458	117	0.223099
TAATTT	0.0348047	-0.0132833	3177	0.223099
TTATAC	0.0350002	-0.0148777	1046	0.223784
TGAGAA	0.0350561	-0.0159335	1391	0.223784
GGAAAA	0.0351114	-0.0209841	1230	0.223784
ATTGTT	0.0351957	-0.0103254	3037	0.223784
GGATTC	0.0352933	-0.0319072	556	0.223784
GACTGG	0.035303	-0.0518515	173	0.223784
GCTCGC	0.0353356	0.114672	48	0.223784
TCCACG	0.0353512	-0.0442922	152	0.223784
GCTTCG	0.0354033	-0.049762	204	0.223784
GGTTGT	0.0356299	-0.019844	768	0.224475
ACAACC	0.0356658	-0.028037	268	0.224475
CGTCCG	0.035716	-0.0932411	32	0.224475
ATTAGC	0.0357642	-0.0231939	535	0.224475
TGATCA	0.0357866	-0.0154272	1294	0.224475
CTGACT	0.0360754	0.0413563	245	0.22594
GCAATA	0.0361492	-0.026133	587	0.226057
TAGAGG	0.0362974	-0.0369952	334	0.226637
GATGGT	0.0366756	-0.0179464	588	0.228413
TGGCGG	0.0366933	-0.0806518	80	0.228413
TGACGA	0.0368412	-0.0354242	294	0.228986
ACTCGT	0.037145	-0.0336309	323	0.230524
CAACAT	0.0373081	0.0188105	850	0.23095
CGTGTT	0.0373263	-0.0213896	402	0.23095
CTGGGA	0.037632	-0.0468733	154	0.23221
TGACAT	0.0376435	0.0266586	810	0.23221
TGCGGG	0.0378325	-0.0846613	49	0.232822
CTCCGT	0.0378564	-0.049954	129	0.232822
ATTGAA	0.0379259	-0.010948	1820	0.2329
GTGCCT	0.0379925	-0.0479368	182	0.23296
CCGGAC	0.0381107	0.0834365	52	0.233336
GAATAT	0.0382956	-0.0139768	1373	0.233696
TCAGTC	0.0383173	-0.0242327	413	0.233696
GCGGCG	0.0383407	-0.117145	33	0.233696
ATTAAG	0.038495	-0.0231147	1049	0.234288
CGGATG	0.038686	-0.0534709	132	0.235101
TACTTA	0.0387707	-0.0168751	972	0.235107
CTCGTC	0.0388018	-0.0332692	210	0.235107
TCATAT	0.0388817	-0.0183263	1774	0.235138
AACGTG	0.0389218	-0.0270994	308	0.235138
GGTGGT	0.0390185	-0.0214636	355	0.235226
GTTATA	0.0391425	-0.0164318	1456	0.235226
CAGATG	0.0391963	-0.0298817	445	0.235226
GATCAA	0.039211	-0.0196658	1034	0.235226
CATCCT	0.0392235	-0.0315827	298	0.235226
ATACGA	0.0395036	-0.0317546	380	0.23656
TGCGAT	0.0396699	-0.0417955	224	0.237208
TGTGTC	0.0398765	-0.0216899	799	0.238006
GAACAA	0.0399194	-0.0228205	1224	0.238006
ACAGAT	0.0404143	0.0201491	720	0.240606
ATTGAG	0.0404762	-0.0160859	884	0.240625
TTATAG	0.0406611	-0.0172358	1078	0.241374
TGAGAG	0.0408345	-0.0188735	826	0.242052
ATGGCT	0.0410699	-0.0263853	504	0.243096
AAATCT	0.041365	-0.0170781	1931	0.244489
AAATCA	0.0415615	-0.0166146	1899	0.245296
AGTTTC	0.0417313	-0.013009	1636	0.245545
CAACAC	0.0417456	-0.0317494	424	0.245545
AGTATG	0.041793	-0.026808	620	0.245545
CGGTAA	0.0418434	-0.0446437	183	0.245545
TTGCAT	0.0421017	-0.013241	1161	0.246708
ATGTTC	0.0423808	-0.0162434	1259	0.24766
CAGAGT	0.0423852	-0.0295363	505	0.24766
GTTACT	0.042453	-0.0178598	1060	0.247703
CGATGA	0.0425494	-0.0293832	354	0.247912
TGACCG	0.0427632	-0.0602678	123	0.248804
TACATA	0.0429878	-0.0140607	1405	0.249756
TGTAAC	0.0431683	0.0138628	1655	0.25045
CCCGTG	0.0433147	-0.103939	57	0.250621
TCTCCT	0.0433263	-0.0183796	782	0.250621
CCAAGT	0.0433823	-0.0247206	527	0.250621
CTTATA	0.0434426	-0.0175392	1233	0.250621
CGCCGT	0.0436257	-0.0662297	62	0.251231
CCTGAA	0.0436709	-0.0272331	352	0.251231
TGAGCC	0.0438542	-0.0295018	211	0.251485
GTATGA	0.0439859	-0.0226296	939	0.251485
CTTAAA	0.0440377	-0.016074	1412	0.251485
GTTCTA	0.0440607	-0.0189255	842	0.251485
CCGTCC	0.0440725	-0.0727047	49	0.251485
ACGCCA	0.0440835	0.058347	82	0.251485
ATCTCC	0.0445525	-0.0254697	470	0.253807
AGTCAA	0.044622	-0.0296587	679	0.25385
ATAATG	0.0452232	-0.0171744	1641	0.256804
TTCTGT	0.0452668	-0.010567	1965	0.256804
TTGGAA	0.0454372	-0.0124597	1504	0.257415
TTCTTA	0.045529	-0.0125433	2366	0.257578
GTGGGT	0.0457362	-0.0434545	277	0.258262
TTAGTC	0.0458378	-0.0179271	704	0.258262
ATGATA	0.045839	-0.0167393	1517	0.258262
TCGGAG	0.0460632	-0.0386369	155	0.259169
TTTCTA	0.0463525	-0.0142262	2084	0.260439
CCCCGC	0.0467058	-0.139419	16	0.262064
GTATGG	0.0467925	-0.0357015	415	0.262192
TCAACC	0.0468587	-0.0338365	366	0.262204
GATTCG	0.0469579	-0.0295208	403	0.262401
AGTAAA	0.0470751	0.0156861	1444	0.262697
ACACGT	0.0472615	-0.0404272	241	0.263379
CCCCCA	0.0473883	-0.0392208	106	0.263726
CGAATT	0.0475155	-0.0276991	484	0.263994
TTGATA	0.0475717	-0.0165676	1812	0.263994
GCCGTG	0.0476298	-0.0641201	75	0.263994
CCTGCC	0.0477057	0.0798213	61	0.264058
AACGAT	0.0480338	-0.0222765	502	0.265515
ACAATG	0.0482522	0.0201368	1082	0.266363
TTCGAG	0.0485165	-0.0350529	393	0.267461
CATCAC	0.0488097	-0.0283788	453	0.268311
CTGGGC	0.0488214	-0.0715161	58	0.268311
TTTCAC	0.0488672	-0.0124891	1210	0.268311
GTATTG	0.0493623	-0.015078	1080	0.270379
CGGCTC	0.049388	-0.0798769	70	0.270379
ACGTGT	0.0496136	-0.0282137	362	0.270379
CTTTCT	0.0496159	-0.0121542	2022	0.270379
TACTTC	0.0496186	-0.0193422	765	0.270379
ACCCGC	0.0496399	-0.0735988	35	0.270379
CCGGAA	0.0501605	-0.0404514	176	0.272056
AAAAGA	0.0502026	-0.0127342	2768	0.272056
AAGTGG	0.0502661	-0.0276124	464	0.272056
CTAGCA	0.0502694	-0.0467459	214	0.272056
ATGGCC	0.05028	-0.0374267	188	0.272056
GGTCAT	0.0510211	-0.0245174	382	0.275703
TCTGGA	0.051181	-0.0304745	427	0.276202
CCTATG	0.0512837	-0.033994	300	0.276268
AGAGAT	0.0513281	-0.0107658	1287	0.276268
CTCTTT	0.0515543	-0.0149329	2353	0.27697
CCGCGC	0.0515937	-0.211659	11	0.27697
TTAACC	0.0519786	0.0204677	622	0.278671
GTGAGG	0.0521867	-0.0308037	251	0.279078
ACGATG	0.0521909	-0.019844	314	0.279078
GTTACG	0.0523296	-0.0213206	282	0.279455
TAGTAG	0.0525809	-0.0202898	684	0.280103
TGTCGC	0.0526621	-0.0481801	117	0.280103
TGATCT	0.0527462	-0.0141361	1281	0.280103
AGCAGT	0.0527551	0.0357015	267	0.280103
CGCGGC	0.0528931	-0.19607	20	0.280103
CAGCAA	0.0529458	0.0316396	353	0.280103
CTTCTC	0.0529761	-0.0149941	1134	0.280103
TTGTCA	0.052998	-0.0145952	1347	0.280103
GTTAAA	0.0530879	-0.0166931	1473	0.280217
GAATGT	0.0534006	-0.0125637	1256	0.281504
CGGCGG	0.0535354	-0.0993002	39	0.281676
TATGTC	0.0535708	-0.0202756	825	0.281676
CTGGTT	0.0538986	-0.0214211	787	0.283037
AGTTTA	0.0540358	-0.0150582	1570	0.283394
AGGCGT	0.0541234	-0.0635555	94	0.28349
ATCCGC	0.0542616	-0.0701944	62	0.283851
TACAAT	0.0543942	-0.0108787	1284	0.284015
GCTAGT	0.0544444	-0.033451	299	0.284015
CCAGGG	0.0545009	-0.0657536	48	0.284015
ACGCGG	0.0546198	-0.146271	29	0.284071
AATCGG	0.0546505	-0.0385682	244	0.284071
CCAGTC	0.0547764	-0.033466	124	0.284365
CCTATT	0.0550508	-0.0234463	472	0.285034
CCCACG	0.0550937	0.0870005	50	0.285034
TAGTGA	0.055114	-0.0164173	817	0.285034
TCTGCG	0.055325	-0.0576647	133	0.285764
AGATTG	0.0554835	-0.0144	1211	0.286214
CGTAAT	0.0555518	-0.0308439	341	0.286214
AAAGCG	0.0558904	0.0454814	169	0.287597
AATGGC	0.0560438	-0.0293676	388	0.28797
AAGCAT	0.0561562	-0.0258168	771	0.28797
ACTGGT	0.0561807	-0.0272732	430	0.28797
CATTGA	0.0562442	-0.0183445	1021	0.28797
TCAGTT	0.0564088	-0.0145974	1226	0.288052
CGGCAT	0.0564664	-0.0659061	90	0.288052
AGATCG	0.0564712	-0.0361555	219	0.288052
CAGTTT	0.0565526	-0.0135935	1423	0.288109
AGATAC	0.0570107	0.0217759	529	0.289885
AGCCTA	0.0571362	-0.0343753	227	0.289885
GTCTAT	0.0571569	-0.0198842	655	0.289885
TAGCGG	0.0572033	-0.0900432	65	0.289885
AAGCAC	0.0573113	-0.0353567	263	0.289885
GTGTTA	0.057326	-0.0185658	1036	0.289885
TATCTA	0.0574107	-0.0179383	1116	0.289956
TGCCTT	0.0575683	-0.0220854	596	0.290297
CTTCGT	0.0576201	-0.0292244	461	0.290297
GCTGGC	0.0577708	0.0699567	76	0.2907
GTTCGC	0.0580993	-0.0711719	77	0.291993
ATCAAT	0.05829	-0.0158196	1807	0.292593
CCACTT	0.058521	-0.0157032	494	0.293085
TAATGC	0.0585311	-0.0278218	638	0.293085
TGTCAA	0.0587386	-0.0213663	1057	0.293416
ATGTCG	0.0587405	-0.0302538	311	0.293416
CCTAAG	0.0589047	-0.0283338	230	0.293831
CAGAAG	0.0589671	0.0224753	552	0.293831
GTCACT	0.0592511	-0.02621	445	0.294243
CAGCCG	0.0593008	-0.0653339	59	0.294243
GACGCA	0.0593215	-0.0625151	104	0.294243
GTGAAA	0.0593371	-0.0120883	1291	0.294243
CCATGT	0.0597986	-0.0208261	687	0.296115
CGTCGC	0.0598712	-0.0733796	50	0.296115
ACCGAC	0.0599314	-0.0557901	92	0.296115
GATCAC	0.0600189	-0.0330696	371	0.29619
ATAAGC	0.0602996	-0.0274451	617	0.29702
AGTCAG	0.060417	-0.0340414	256	0.29702
TAATAT	0.0604761	-0.0149033	2413	0.29702
AAGAGA	0.0604773	-0.0113431	1624	0.29702
CGGTGC	0.0605749	-0.0811621	60	0.297143
GACCAG	0.0607884	0.049521	160	0.297834
CTATCG	0.061139	-0.0255263	152	0.298839
ACTCTC	0.0611394	0.0174605	689	0.298839
TGTGGG	0.0613727	-0.0260098	387	0.298987
CATGCT	0.0614237	0.0286127	405	0.298987
CTAGTG	0.0614301	-0.0333309	416	0.298987
AAAAAC	0.0615662	-0.0130237	2248	0.298987
TCTTTC	0.0615804	-0.0118449	2033	0.298987
GTGTTG	0.0616912	-0.0144796	1246	0.298987
TTGTTG	0.0617422	-0.00850558	3191	0.298987
CGTCCA	0.0618608	-0.04562	120	0.298987
AATGCT	0.061893	-0.0231889	877	0.298987
GGGCAG	0.0618996	0.0454906	64	0.298987
GTTAAG	0.0621666	-0.0170018	734	0.299923
ACTTCG	0.0622774	-0.0370525	248	0.300104
AGATTT	0.0625509	-0.0124805	2348	0.300847
ATGGTT	0.0625785	-0.0119332	1476	0.300847
TCATCA	0.0626852	-0.0167509	1260	0.301007
CTGGTC	0.0628154	-0.0334997	227	0.301279
CATGTG	0.0629629	-0.0191918	844	0.301633
ATTGTG	0.0632062	-0.0174434	1441	0.302445
GGGCCT	0.0633807	-0.0516386	144	0.302926
ACGGAC	0.0636215	-0.0668462	67	0.303722
CTATTG	0.0638363	-0.0163471	834	0.304393
CGTAGC	0.0641145	-0.0639433	106	0.305364
GGGGCA	0.0643489	0.0535984	64	0.306124
AATCTC	0.0645835	-0.0130047	1194	0.306884
TATATT	0.0647506	-0.0102141	2865	0.307321
CCGACG	0.0651294	-0.0935406	51	0.308762
CTGCGT	0.065342	-0.0400227	133	0.309412
TCACGC	0.0654821	0.0596171	66	0.309717
TACCGA	0.065886	-0.0462197	173	0.310926
ACACTT	0.0658895	0.020432	876	0.310926
GCCAAG	0.0662153	-0.0428072	236	0.311527
AGTGGT	0.0662154	-0.0190149	509	0.311527
CACATT	0.0662488	-0.0160057	927	0.311527
GAATTG	0.0663263	-0.015991	1032	0.311527
CTTAAT	0.0663973	-0.0163376	1289	0.311527
TTGCTC	0.0665209	-0.016183	747	0.311662
CCTCTT	0.0666933	-0.0237217	728	0.311662
GCTGCC	0.0667096	-0.0534868	81	0.311662
GTGTCT	0.066751	-0.0222558	710	0.311662
TCGGCG	0.0668338	-0.0787844	45	0.311662
CTACGT	0.0668825	-0.0226779	258	0.311662
AGCATG	0.0671993	-0.0230357	374	0.312782
TAAGTG	0.0675255	-0.0176818	632	0.313944
GACGGC	0.0676455	-0.0685092	57	0.314145
AAGCAA	0.0678871	-0.0175939	1060	0.314564
AATCCC	0.0679493	-0.0287883	314	0.314564
TCTGGG	0.0679945	-0.0413023	182	0.314564
TGAGTG	0.0680428	-0.0223898	605	0.314564
TTCACT	0.0681694	-0.0111815	1105	0.314594
CGTATA	0.0682031	-0.0250975	370	0.314594
GTCGGC	0.0683274	-0.0782374	60	0.314686
TTTGGA	0.0683794	-0.00791478	2022	0.314686
CTATCC	0.0684703	-0.0414343	192	0.314686
GTCAGG	0.0685301	-0.0354475	126	0.314686
AACAGG	0.0686696	-0.0256852	231	0.314973
GGCGTG	0.0688538	-0.0652009	47	0.315464
TTAAAG	0.0689543	-0.0207005	1419	0.315572
AAGTGC	0.069078	0.0361134	245	0.315785
TAATCT	0.0692981	-0.0157184	1559	0.316382
TGAATA	0.0694039	-0.010208	1757	0.316382
TCTGTA	0.0694603	0.0124348	1458	0.316382
TTCCAG	0.0695174	-0.0229511	435	0.316382
CGCCAT	0.0701102	-0.0449876	102	0.318677
GGCCCC	0.0701877	0.0957019	22	0.318677
CTTAGG	0.0702552	0.0232199	330	0.318677
TCACCT	0.0703583	-0.0385371	346	0.318792
CTTGCA	0.0706877	-0.0178948	569	0.31993
GTAGTG	0.0708631	-0.0179326	466	0.32037
AATTCT	0.071443	-0.0180352	1567	0.322293
GTTCCA	0.0714716	-0.0114775	574	0.322293
GTACCG	0.0715246	-0.0415467	104	0.322293
TTACGT	0.0717705	-0.021475	571	0.323046
TCTCCA	0.0718616	-0.0221024	652	0.323101
GATAAC	0.0722363	0.0251104	467	0.32443
CCATTT	0.0723548	-0.0144469	1244	0.324606
ATTAAA	0.0729266	-0.0158972	2178	0.326813
CAAGAA	0.0730531	-0.0122515	1355	0.327022
CCTTAA	0.0734166	-0.0227802	558	0.328291
TAGGTA	0.0736022	-0.0270909	304	0.328762
GATGCT	0.0743113	-0.0184128	521	0.331421
GGACTA	0.0744141	0.0282529	226	0.331421
TATATC	0.0746963	-0.0192144	1317	0.331421
GGGCGG	0.0747392	0.10414	25	0.331421
ATGGCG	0.0748033	-0.0508066	110	0.331421
AACTCG	0.074948	-0.0344566	314	0.331421
GCCATG	0.0749703	-0.0362794	286	0.331421
TACGTA	0.0749775	-0.0113049	440	0.331421
ATTCTG	0.0749879	-0.0159684	959	0.331421
TTACTA	0.0750066	-0.0145256	1224	0.331421
TGTGCC	0.0753094	-0.0375988	255	0.332342
AATAGC	0.0753774	-0.0184587	397	0.332342
ACAGAA	0.075711	0.0208715	937	0.333454
TTAGTT	0.0761757	-0.00618441	1941	0.33514
TCTAGA	0.0762709	-0.0223401	587	0.335199
CCTCCG	0.0763537	-0.0763153	66	0.335203
GTCTAG	0.0764949	-0.0309503	303	0.335464
GGCTGC	0.0768016	-0.0470863	108	0.336448
TCCGAG	0.0768848	-0.0338833	157	0.336453
TGCAGA	0.0771333	0.0212996	595	0.33718
CTTAGA	0.0772835	-0.0161865	626	0.337477
TTACTT	0.077393	-0.00793938	1998	0.337595
TGCATT	0.0775552	-0.013758	1072	0.337943
ACTGAT	0.077989	-0.0170938	748	0.339307
TCCGGC	0.0780341	-0.0765387	67	0.339307
CGCGCC	0.0781772	-0.115682	10	0.339569
CGTTGG	0.0788315	-0.0452475	247	0.341945
CGTTGC	0.0788911	-0.0352526	190	0.341945
TTACCC	0.0790775	-0.0168572	299	0.342236
GTCTGC	0.0793693	-0.0267745	200	0.342236
TCTTGC	0.0793891	-0.0169753	701	0.342236
GCCAGC	0.0793996	-0.0782741	65	0.342236
TGCGTT	0.0794067	-0.0264494	403	0.342236
TCGACC	0.0794595	-0.0373429	128	0.342236
ACACAG	0.0796028	0.0210434	365	0.342493
TGGCGA	0.0798191	-0.054046	122	0.342943
CTTTGA	0.0798749	-0.0100692	1707	0.342943
CACAAC	0.0799851	0.028372	399	0.342968
TAAGAG	0.0800482	-0.0136272	873	0.342968
AATCAT	0.0802506	-0.0180432	1684	0.343178
GGTGGC	0.0802647	-0.0415679	114	0.343178
CTTTAT	0.0805272	-0.0121672	1783	0.343321
ACCACG	0.0805302	0.0391386	107	0.343321
TCTTCT	0.0805496	-0.00882573	2692	0.343321
TAAAAG	0.0808805	0.00528736	1844	0.343935
CAGTAG	0.0809363	0.0408887	296	0.343935
CGCCCA	0.0809455	-0.106495	32	0.343935
CCAAGA	0.0813508	-0.0210452	511	0.345298
GCGATA	0.0816936	-0.0373417	118	0.346394
CGGACA	0.0818127	-0.0515025	92	0.346541
TTATCC	0.0822853	-0.011011	598	0.347859
TAGGAT	0.0823518	0.0209672	527	0.347859
CCATGA	0.0823787	-0.0258271	502	0.347859
GTGCTT	0.0827503	-0.0140175	552	0.349068
AAGATA	0.0832839	0.0145306	1346	0.350957
ATACAA	0.0835007	-0.0142193	1520	0.351509
TGTGGC	0.0837985	-0.0229935	376	0.35183
CTGTAA	0.0838203	0.015885	1184	0.35183
ACACTA	0.0838344	-0.0267244	526	0.35183
GCAATT	0.0839765	-0.014051	710	0.352065
GACCAT	0.0841225	-0.0321568	359	0.352317
TCTCCG	0.0843271	-0.0386322	192	0.352813
TGGTTG	0.0846262	-0.0149548	1046	0.353703
CCTGGA	0.0847839	-0.0422603	141	0.35386
CACAAA	0.0848364	-0.0122244	1056	0.35386
GCTTAT	0.08528	-0.0169346	856	0.355348
CGTAGA	0.0854045	-0.0297387	205	0.355409
GGTGGA	0.0854682	-0.0233111	314	0.355409
GGGCCC	0.0857831	-0.0669754	35	0.355991
GTGATC	0.0858332	-0.0180928	520	0.355991
CGTTTC	0.0858689	-0.0230454	516	0.355991
TCTACT	0.0861676	-0.0173323	888	0.356868
GTCTTA	0.0862799	-0.0103235	763	0.356972
TTATTG	0.0865295	-0.0114148	2153	0.357644
AGTGCA	0.0868148	0.0316421	271	0.358461
GCCAGT	0.0869256	-0.0432906	133	0.358557
CCTGCA	0.0871972	-0.0307351	171	0.359103
CAAGTT	0.0872333	-0.0150792	1298	0.359103
CATAAG	0.0880074	-0.0181648	590	0.361926
CCTTAT	0.0881952	-0.0229066	619	0.362057
AATAAG	0.088216	-0.015053	1500	0.362057
ATTAGT	0.0884888	-0.0106554	1310	0.362813
GCATAT	0.0887311	-0.0194503	649	0.363443
ACATAT	0.0888252	-0.00931176	1467	0.363464
GCGCGG	0.089269	0.118567	14	0.364553
CTACCA	0.0892693	-0.027955	274	0.364553
GTCGAG	0.0894067	-0.0310217	147	0.364751
AAACGT	0.0901173	0.0217414	653	0.367284
ATTCGG	0.0902089	-0.026564	262	0.367292
TTGGCG	0.0906345	-0.0491419	159	0.368658
CGACCG	0.0907347	-0.0832788	37	0.3687
ATCATG	0.0909567	-0.0149696	1062	0.369023
GATAAT	0.0909945	-0.0098444	1269	0.369023
TTCTTT	0.0912643	-0.00549843	4644	0.369466
GTGGGG	0.0912841	-0.0281331	166	0.369466
TAGTCC	0.0914958	-0.040082	239	0.369492
GACGTT	0.0916105	-0.0360099	284	0.369492
CGATAA	0.0916906	-0.0228548	335	0.369492
AGACGC	0.0919049	-0.062383	87	0.369492
ATCCAT	0.0919429	-0.012985	799	0.369492
GACGGT	0.0919826	-0.0526087	113	0.369492
TAGGAG	0.0920013	0.0365572	319	0.369492
ACCTAC	0.0920538	-0.0404859	156	0.369492
TGTTGT	0.0922578	-0.00921714	3267	0.369492
GTGTTC	0.0924585	-0.015866	796	0.369492
CCACTA	0.0925515	-0.0325846	244	0.369492
CGTGAA	0.0927475	-0.0375207	274	0.369492
CGTCGG	0.0931283	-0.0669785	68	0.369492
TAAAGT	0.0931832	-0.0144545	1440	0.369492
TTGCAC	0.0932308	-0.0247776	383	0.369492
CGGATC	0.0933611	-0.0578922	137	0.369492
CTCCAG	0.0933812	-0.0343392	180	0.369492
CCGGTG	0.0933919	-0.050317	114	0.369492
TTACAA	0.0934166	-0.00932308	1574	0.369492
CATTCG	0.0934195	-0.0258673	270	0.369492
TTTTGC	0.0934463	-0.0106195	1878	0.369492
ATTTGT	0.0935686	-0.00774746	3570	0.369492
CGAGTG	0.0935701	-0.0299344	181	0.369492
ATGATT	0.0935833	-0.0104624	2263	0.369492
AGCTAT	0.0936273	-0.0180544	573	0.369492
TGGTCG	0.0936456	-0.0218999	260	0.369492
ACTAAT	0.0937261	0.0142325	1062	0.369492
CGACTA	0.0940395	-0.0448193	160	0.370371
AGTGTC	0.0944761	-0.0196263	411	0.371733
GAACAT	0.09483	-0.0215728	826	0.372767
ACGTTT	0.0950694	-0.014946	913	0.37335
GGCTTA	0.0952086	-0.0170703	380	0.373539
TTCGCT	0.0957827	-0.0305306	279	0.375431
AGTAGT	0.0958989	-0.0172782	750	0.375528
ATCGAA	0.0965865	-0.0268056	569	0.377859
TGTCAT	0.0968744	-0.00676364	1082	0.378624
GTTAGC	0.0969673	-0.0260816	297	0.378625
ACGACC	0.097068	0.0582341	98	0.378658
CGTACG	0.0973631	-0.053864	89	0.378988
TCGGGT	0.0974844	-0.0422748	172	0.378988
AACGTA	0.0975286	0.0184379	388	0.378988
ACTCAG	0.0976141	0.0209326	318	0.378988
CTCGGG	0.0976154	-0.0455137	68	0.378988
GATAGG	0.0981258	0.0396826	211	0.3805
AGCGTG	0.0981905	0.0423206	88	0.3805
GAAATT	0.0986269	-0.0146151	1880	0.38183
TCCCGT	0.0987469	-0.057114	106	0.381933
AGCAGG	0.0991566	-0.0410959	114	0.382369
CCATCT	0.099265	-0.0171733	455	0.382369
AATCTA	0.0993354	-0.0194074	1187	0.382369
GATTGA	0.0993773	-0.0135203	1174	0.382369
CTGGAT	0.0993854	-0.0328134	340	0.382369
CTTTGG	0.0994196	-0.0164235	1173	0.382369
ATTGAT	0.0995862	-0.0134307	1966	0.38265
CTTCGC	0.100002	-0.0550419	103	0.383811
GGGTAA	0.10009	-0.0318771	279	0.383811
TCAATT	0.100169	-0.0100188	1744	0.383811
CCCAAC	0.100661	-0.0355092	201	0.385019
CACCTG	0.100673	-0.0388273	119	0.385019
TCAAAG	0.100871	-0.0148953	1162	0.385418
TCGTTC	0.101217	-0.0314071	319	0.386381
CACGTG	0.101872	-0.0350463	167	0.388517
ACTTCA	0.102317	-0.0128739	897	0.38982
CATTTC	0.102404	-0.0135539	1189	0.38982
ATTATT	0.102687	-0.0100645	2830	0.390535
CACAGG	0.102869	0.0510719	128	0.390865
TAACGA	0.103307	-0.0194049	391	0.391373
CAATTC	0.10336	-0.0127696	767	0.391373
TCTGCA	0.10338	-0.0191294	604	0.391373
TCTTTG	0.103385	-0.008936	2668	0.391373
TTAGTG	0.104056	-0.0116529	979	0.393548
ACGCCG	0.104434	-0.0800094	41	0.394495
CGGGCC	0.104499	-0.0811438	19	0.394495
GTTCTG	0.105043	-0.0211288	769	0.395023
CGCAAT	0.105047	-0.0363996	167	0.395023
TTACGA	0.105064	-0.0229869	404	0.395023
CTTGGT	0.105198	-0.0107723	811	0.395023
AAGAAG	0.105286	-0.00437938	1580	0.395023
CCGGGG	0.105367	-0.105527	25	0.395023
TATGAA	0.105448	-0.0105048	1963	0.395023
TAGCAC	0.105503	-0.0244775	172	0.395023
TGGGCC	0.105507	-0.0284231	200	0.395023
GGGGCC	0.10583	-0.11248	35	0.395872
CAAGCA	0.106211	-0.0260851	406	0.396834
AACTCC	0.106284	0.0245047	330	0.396834
GACAGT	0.106378	0.0261895	271	0.396834
AGAAAT	0.106673	-0.0143369	1976	0.397573
GCATTG	0.106816	-0.0199553	565	0.397744
AACCTA	0.107292	-0.022541	428	0.399152
GCTGGG	0.107492	-0.0548884	65	0.39934
GTGGAG	0.107537	-0.0228724	327	0.39934
TATCAT	0.107699	-0.0104791	1648	0.399578
GAACGC	0.108022	-0.0397272	86	0.400376
CCATCG	0.108109	-0.0478694	123	0.400376
ACCTCT	0.108449	-0.0265676	474	0.401271
CTAGTA	0.108568	-0.0211022	461	0.40135
ATTTAT	0.109386	-0.0107846	2983	0.404007
ATAGCG	0.109552	0.0638124	81	0.404258
TAGTCG	0.109851	-0.0277264	178	0.404993
CCCACA	0.110201	-0.026644	164	0.405921
GGAATG	0.110653	-0.0111991	522	0.407217
GTAATT	0.110757	-0.0123884	1698	0.407236
ATTAGG	0.110987	-0.0162627	510	0.407715
AATATT	0.11174	-0.00821971	2572	0.410113
AGTGTT	0.112225	-0.0110692	1307	0.411125
AAGCCG	0.112373	-0.0606147	120	0.411125
TGATCC	0.112392	-0.0111062	530	0.411125
TGGCTT	0.112417	-0.0121019	877	0.411125
CCGTAG	0.112771	-0.0396042	73	0.412053
GACGGG	0.113568	-0.0987373	40	0.414593
CGATGC	0.113693	-0.0432667	121	0.414681
CTTCAG	0.113818	-0.0197271	550	0.414769
CCACGC	0.114188	0.0803094	46	0.415747
CCTCCT	0.114349	-0.0252495	254	0.415962
GGATAA	0.114659	-0.0208778	566	0.416719
GAAACT	0.114799	-0.0168179	1225	0.416857
ATAACA	0.11512	0.00769958	1200	0.417655
TCGTAC	0.115498	-0.0273869	184	0.418584
TTCACC	0.115581	-0.0206076	495	0.418584
AGGGTC	0.115793	-0.0462062	145	0.418675
GTGCGT	0.115894	-0.0486751	120	0.418675
ACTCGC	0.115912	0.0558684	91	0.418675
CATCGT	0.116286	-0.0221987	292	0.419655
ATTGCC	0.116896	-0.0258335	315	0.421187
CACGCA	0.117039	0.0413064	93	0.421187
ATTAAT	0.117105	-0.0158144	2124	0.421187
TCTCAA	0.117122	-0.0117715	1247	0.421187
CTGCGC	0.117402	0.0797681	21	0.421823
AACCGT	0.118159	-0.0360673	244	0.423983
ACTTGG	0.118218	-0.0118909	652	0.423983
AATCCG	0.118447	-0.0324107	237	0.423983
TCTTAA	0.118455	-0.0113218	1769	0.423983
GATTCC	0.118521	-0.0255915	488	0.423983
GTGTAT	0.118682	-0.00926307	1369	0.424191
TTTCTG	0.118925	-0.00927975	1913	0.424689
TCTCGG	0.119378	-0.0344422	198	0.425469
CGTGCA	0.11941	-0.0663369	79	0.425469
CGTCAT	0.119508	-0.0354615	201	0.425469
TATATA	0.119559	-0.00943537	3152	0.425469
TAATTG	0.120051	-0.0159618	1442	0.426567
TCGTCA	0.120076	-0.0250223	308	0.426567
GAAGTA	0.120193	-0.0140481	630	0.426614
CGTGCG	0.12038	-0.0751052	29	0.426907
CTGCAC	0.120668	-0.0179796	146	0.427559
TTGGGT	0.120833	-0.012612	996	0.427656
GTCCTT	0.120905	-0.0212409	438	0.427656
CTACTC	0.121105	-0.0185506	401	0.427995
GACCCT	0.121393	0.0467488	140	0.428218
CGCGCA	0.121421	-0.181928	18	0.428218
CGGCGA	0.121663	-0.0652824	67	0.428218
GATTAG	0.121686	-0.0211671	738	0.428218
CGATCT	0.122091	-0.025361	268	0.428218
TGGAAA	0.122123	-0.012607	1288	0.428218
TTCACG	0.122221	0.0286019	287	0.428218
GAGCCG	0.122285	-0.0508935	65	0.428218
GCGACT	0.122461	-0.045831	90	0.428218
TTGCGT	0.122462	-0.0187907	374	0.428218
GTCGTG	0.122483	-0.0336093	190	0.428218
CGACGG	0.122648	-0.0746143	51	0.428218
CCCGGC	0.122755	-0.120782	23	0.428218
ACTCAA	0.122817	-0.0122229	818	0.428218
ATGGGG	0.122951	-0.0323573	208	0.428218
CGATCC	0.122973	-0.0452594	89	0.428218
CCTAAT	0.123067	-0.0208486	484	0.428218
TATTGA	0.12319	-0.0083073	1590	0.428218
AGGAGT	0.123247	0.0346827	329	0.428218
TAGGCC	0.123424	0.0438025	133	0.428218
TTTTCG	0.123455	-0.0153863	1036	0.428218
CAGATC	0.123468	-0.0273328	312	0.428218
GATCGT	0.123769	-0.0303897	272	0.428856
TAATGT	0.123893	-0.00995039	2182	0.428856
CGTACC	0.123966	-0.0374008	84	0.428856
TCGGGG	0.12431	0.0680924	46	0.429682
TATGTA	0.124423	-0.0124801	2506	0.42971
TCAAAT	0.124642	-0.0119574	1940	0.430103
ATTGGA	0.124994	-0.0127833	973	0.430957
CTTCTT	0.125279	-0.00656585	2504	0.431574
AAAGTC	0.1254	-0.0175688	817	0.43163
GTTTAC	0.125793	-0.00974747	952	0.432277
TTTCCA	0.1258	-0.011134	1306	0.432277
GGCTCG	0.12603	0.039561	93	0.432705
GGTGAC	0.126199	-0.0268639	192	0.432925
AATGGG	0.12636	-0.0202285	480	0.433115
GGTGTA	0.126745	-0.0260097	448	0.434058
ACGATA	0.126847	-0.0173528	316	0.434058
TGGACG	0.12702	-0.044181	123	0.434171
TGGTCA	0.127093	-0.0100853	593	0.434171
GTTTGC	0.127587	-0.01237	877	0.434997
ATAGTA	0.127716	-0.0187525	867	0.434997
TATCGA	0.127717	-0.0259948	441	0.434997
CTATTC	0.127759	-0.0282361	557	0.434997
TACTAC	0.128562	-0.0172834	625	0.436579
GGGGAC	0.128578	-0.0579165	74	0.436579
CATGAA	0.128613	-0.0138709	1147	0.436579
TGCGTA	0.12865	-0.0220798	175	0.436579
GCGAGG	0.128765	-0.0721027	50	0.436606
GTCATA	0.12895	-0.0143603	538	0.436874
ACATGG	0.129223	-0.0176325	469	0.437437
GTGCTA	0.130095	-0.0323993	243	0.440025
TACCCA	0.130362	-0.0198694	235	0.440562
CGAGAT	0.130516	-0.0329001	264	0.440719
GTTTGG	0.13067	-0.0111359	1501	0.440877
GCCTGG	0.131954	-0.0479567	71	0.443691
TGATAG	0.131967	-0.0182367	632	0.443691
TAACTC	0.132065	0.00926547	639	0.443691
CACATG	0.132067	-0.0157319	548	0.443691
CTCAAG	0.132094	-0.0169737	629	0.443691
TCGCCG	0.132317	-0.0683198	61	0.443691
TTCCCC	0.132386	-0.0301758	267	0.443691
AAGTTG	0.132412	-0.0133596	1353	0.443691
GTGCTC	0.132479	-0.0195876	180	0.443691
CGGCAG	0.132644	-0.0751293	42	0.443882
AGACGA	0.133102	-0.0176849	307	0.44484
TTACCG	0.133148	-0.0294697	245	0.44484
GACGAA	0.13345	-0.0264	278	0.445486
CAATCT	0.133758	-0.0154691	937	0.445509
ACACTC	0.133767	0.0169345	361	0.445509
ATCTCG	0.133783	-0.0229365	321	0.445509
ATTCCA	0.133951	-0.0187877	778	0.445707
TCCTTA	0.134746	-0.0116047	713	0.447986
GTCTCA	0.134896	-0.0112323	609	0.448122
GATTAT	0.135113	-0.014194	1634	0.44848
CGGAGC	0.135301	-0.0595819	55	0.44874
GACCTA	0.135827	-0.0362381	151	0.45012
GTTCAC	0.136132	-0.022317	432	0.450442
CGCTCT	0.136239	-0.0395842	125	0.450442
CCCCAA	0.136254	-0.0334843	248	0.450442
TTGTCT	0.13646	-0.00700512	1970	0.450759
TTCGCA	0.136582	-0.0346276	194	0.450797
TGGGGA	0.136851	-0.025694	330	0.451008
CATATA	0.136866	-0.0111836	1478	0.451008
GATCTC	0.137155	-0.0172854	567	0.451533
GAGATT	0.137297	-0.0089803	1398	0.451533
TGAATT	0.137453	-0.00628554	2027	0.451533
TGAACG	0.137481	-0.0352488	246	0.451533
GTACAC	0.137577	0.0195463	337	0.451533
CATCTA	0.137907	-0.0209288	526	0.452257
AGCCAT	0.138148	-0.0148373	426	0.452683
TAAACC	0.138278	-0.0141346	851	0.452749
CAATGC	0.13902	0.0163493	442	0.454812
AGGCAG	0.139241	0.0481907	137	0.455173
TGAAGA	0.139353	-0.0111306	1552	0.455174
TGATAC	0.140108	-0.0178454	696	0.4569
CCGCGA	0.140196	0.0614042	32	0.4569
GGACTG	0.140216	-0.032002	115	0.4569
GGGCTG	0.140411	-0.030292	93	0.457172
AAAACT	0.140588	-0.0118289	2152	0.457386
AATCAG	0.140891	-0.0185152	753	0.457866
AAGACG	0.140959	-0.0336057	255	0.457866
TTTACT	0.141234	-0.00698038	2067	0.458042
CGCACT	0.141268	0.0598416	65	0.458042
GCGCGC	0.141349	-0.17782	8	0.458042
TCAAGA	0.141665	-0.0137516	1119	0.458363
GGTTCT	0.141867	-0.0131653	785	0.458363
ACGAAG	0.141896	0.0192672	290	0.458363
AACAAC	0.142065	-0.0171098	879	0.458363
CTGATC	0.142251	-0.0194959	440	0.458363
TAGACC	0.14237	-0.0252314	257	0.458363
TCGTAG	0.142373	-0.0214748	258	0.458363
CACTTT	0.142423	-0.0133373	1055	0.458363
AGACTG	0.142645	0.0223576	367	0.458363
CACTTG	0.142699	-0.00575156	705	0.458363
TGATAT	0.142721	-0.0115751	1823	0.458363
TTCGAT	0.142791	-0.0203912	741	0.458363
CGCAGT	0.143235	-0.0435619	78	0.459429
GGTATC	0.143356	-0.0317272	260	0.459456
GTAATG	0.143688	-0.0156034	1337	0.460063
TCATGA	0.143774	-0.00937127	1146	0.460063
GTGCAC	0.143882	-0.0398861	135	0.460063
CCACTG	0.144292	0.025443	201	0.461013
TTACTC	0.144748	-0.0157417	887	0.461557
GTCGCT	0.144797	-0.0372106	115	0.461557
AGTCTC	0.1448	-0.013212	612	0.461557
TCAGCT	0.145149	0.0242455	463	0.461663
ACGGTA	0.145158	-0.0321659	139	0.461663
GTAAAA	0.145244	0.00959803	1950	0.461663
TGTCGA	0.145284	-0.0273981	348	0.461663
TGTACG	0.145669	0.0254854	339	0.462354
GAGTCC	0.145894	-0.0428492	151	0.462354
CTCAGT	0.14592	-0.0166778	432	0.462354
CGCGAC	0.145985	0.0777117	23	0.462354
GGTGTT	0.146173	-0.0193543	712	0.462354
CGGAGG	0.146179	-0.0603786	78	0.462354
CGTTTT	0.146449	-0.00992697	1266	0.462676
TACTCC	0.146547	-0.0335508	258	0.462676
GTGAGT	0.146619	-0.0209567	502	0.462676
CAACCA	0.147097	-0.0131287	426	0.463826
GCTATT	0.147393	-0.0204066	608	0.464401
ATGGAT	0.147591	-0.0173021	1066	0.464668
GACATC	0.14779	0.0321818	276	0.464938
CTAACT	0.148224	0.0235403	398	0.465945
TACTCT	0.148519	-0.0121413	1103	0.466399
CGTTCG	0.148597	-0.0276384	103	0.466399
CCAAAT	0.149059	-0.0157253	1043	0.467492
TTCAGA	0.149599	-0.0143655	1098	0.468827
CGAGGA	0.149804	-0.0357777	148	0.468951
GTCGAT	0.14994	-0.0168884	295	0.468951
GCTCTA	0.150109	-0.022448	327	0.468951
CCATTA	0.150237	-0.0150779	622	0.468951
CCGGCA	0.150422	-0.0668442	44	0.468951
CTGTGC	0.150506	0.0280131	155	0.468951
CCGTCT	0.150734	-0.046424	104	0.468951
AAGGGA	0.150774	-0.0187063	395	0.468951
CACAAG	0.150816	0.0107658	511	0.468951
CGCTTC	0.150917	0.0337298	128	0.468951
TGAGGC	0.151038	-0.021698	207	0.468951
GGACAT	0.151115	-0.0203871	274	0.468951
AATTAA	0.151127	-0.0148389	2094	0.468951
GGTAGG	0.15133	0.0349018	126	0.469227
ATTTAA	0.151547	-0.0121383	2035	0.469544
GAAGAA	0.151741	-0.00947038	1875	0.469771
TACGAA	0.151862	-0.019067	419	0.469771
TCGCGT	0.151965	-0.0580681	64	0.469771
AGTCGA	0.152213	-0.0216708	231	0.470185
TGGATT	0.152408	-0.013972	1549	0.470375
CGCTCC	0.152504	-0.0328132	44	0.470375
CCAGTT	0.152783	-0.0189334	413	0.470794
GTAGAA	0.153005	-0.0111811	851	0.470794
AAGTAG	0.153166	-0.0146764	629	0.470794
GTAAAT	0.153183	0.0099596	1665	0.470794
CATGAC	0.153215	0.0206293	359	0.470794
TCTAGC	0.153801	-0.0313541	289	0.4722
CAACAA	0.153903	0.00786238	1154	0.4722
GGAACA	0.154093	-0.0135511	437	0.472429
CGTACA	0.15428	0.0379918	170	0.472563
GGCTTT	0.154434	-0.0118285	828	0.472563
ATGAGC	0.154483	-0.0228631	396	0.472563
AAGATT	0.155079	-0.00871394	2140	0.473739
TATCTC	0.155099	-0.0172131	962	0.473739
TTTGCT	0.155439	-0.00849125	2043	0.47439
TATTAC	0.155544	-0.0107275	1088	0.47439
ACAATT	0.155777	-0.0103131	1478	0.474749
TTCAGC	0.15632	0.0263487	413	0.476048
TCCAAA	0.156787	-0.0116551	1090	0.477116
GTCAAA	0.157166	-0.0195618	893	0.477916
CAGTTG	0.157673	0.0211772	550	0.478797
CAAACA	0.157757	-0.0133335	1161	0.478797
TAACCA	0.157854	0.0193528	775	0.478797
CTCGCG	0.157923	0.105935	30	0.478797
TGCTAG	0.158452	-0.0287168	279	0.479887
TTGTCG	0.158527	-0.0233052	511	0.479887
AATATC	0.159048	-0.0159675	1135	0.479887
CCTACT	0.159092	-0.0127275	236	0.479887
GACAAG	0.15912	0.0189077	446	0.479887
CTCTGC	0.159162	-0.0183111	489	0.479887
TCAGGA	0.159221	0.0181659	322	0.479887
GTTGGG	0.159268	-0.0177413	446	0.479887
TCATTA	0.159337	-0.0107258	1319	0.479887
GTAGCC	0.159942	-0.0326529	183	0.481354
GGGGGG	0.160191	0.0785955	43	0.481749
TTTCCT	0.161061	-0.0129327	1579	0.48401
CTGTAC	0.161342	0.0255652	370	0.484266
TCACTC	0.161452	-0.0188849	495	0.484266
ATTAGA	0.161524	-0.0149148	1113	0.484266
TTAATA	0.161619	-0.0132173	2124	0.484266
AACTAT	0.161828	-0.0146667	1185	0.484538
GTTGGT	0.162139	-0.0143993	942	0.484955
TAGGGT	0.162204	-0.0265147	321	0.484955
CCTAGC	0.162328	-0.0661868	77	0.484972
AATCTT	0.162607	-0.0079809	2320	0.485452
GAGACG	0.163062	0.0265481	185	0.48564
TGACAG	0.163097	0.0279491	277	0.48564
TGTCAG	0.163115	-0.016318	361	0.48564
GACGAC	0.163145	-0.0176713	138	0.48564
CAATCG	0.163365	-0.0331553	203	0.485943
TTTGTA	0.163599	-0.00506774	4248	0.486284
GATGTC	0.163853	-0.0113378	377	0.486687
ATTTGA	0.164275	-0.00895485	2510	0.487587
TCAGCG	0.164568	-0.0359599	68	0.488027
AACCGA	0.164696	0.0270294	323	0.488027
AACTGC	0.164806	0.0277456	283	0.488027
CATGGC	0.164991	-0.0278193	228	0.488027
ACGCCC	0.16511	-0.0975487	23	0.488027
CGTTGA	0.165228	-0.0226171	397	0.488027
GTTGTA	0.165257	0.010456	1888	0.488027
TGTTCG	0.165561	-0.0158002	430	0.488036
TCCGTC	0.165649	-0.0402684	101	0.488036
CAAAAA	0.165698	-0.0105851	2346	0.488036
GACCCA	0.165737	-0.0275364	190	0.488036
ACCTCG	0.16593	-0.0499801	88	0.488254
GCTAAT	0.166253	0.012481	558	0.488853
AGTCCT	0.16653	-0.0276899	278	0.488896
CCGCTA	0.166646	-0.0402111	71	0.488896
CTTACA	0.16683	-0.0166617	648	0.488896
CACATC	0.16693	-0.0213819	380	0.488896
AAATAC	0.166968	-0.0156443	1029	0.488896
ATTGGG	0.166984	-0.0282445	487	0.488896
GATCGC	0.167274	0.0537294	70	0.48895
GCGGAG	0.167348	-0.0703491	51	0.48895
TGGTGC	0.16736	-0.0320213	263	0.48895
ATCCAG	0.167704	-0.0123008	263	0.489604
TTTGGG	0.167835	-0.00974187	1327	0.489639
GTACCT	0.168035	-0.0205067	274	0.489873
AACGTT	0.16835	0.0180718	762	0.490134
GGTCGC	0.168467	-0.0676839	42	0.490134
TGCGTC	0.168555	-0.0359114	127	0.490134
GCTACT	0.168603	-0.0126129	417	0.490134
GCCACC	0.169059	0.041966	89	0.49111
CATGTC	0.169206	-0.00893846	598	0.491189
AATTTG	0.169452	-0.00589394	2765	0.491278
GAAAGT	0.169476	0.017857	1017	0.491278
CAATAG	0.16962	-0.0152593	510	0.491345
TCGTCT	0.169962	-0.00953179	516	0.491988
GTGGAT	0.170514	-0.015103	571	0.493137
CGATTA	0.170599	-0.0263417	366	0.493137
TAAGCG	0.170774	-0.0305805	160	0.493176
TGGAGG	0.170966	-0.0251387	276	0.493176
CATTGC	0.170974	-0.0132453	515	0.493176
ACAACG	0.171204	-0.0405157	214	0.49349
ACTATG	0.171898	-0.0106231	695	0.494652
ACATCG	0.17202	-0.0304332	208	0.494652
CATTGT	0.172163	0.00937999	1678	0.494652
AACACA	0.172364	-0.0132415	1031	0.494652
TACACC	0.172372	0.0250536	239	0.494652
GCCATA	0.172502	-0.0310806	257	0.494652
ATCCGT	0.172531	-0.0328533	206	0.494652
ATCGTC	0.172573	-0.0282377	273	0.494652
TTGGGC	0.173409	-0.0218941	338	0.49582
AGTTCG	0.173492	-0.0331203	244	0.49582
GCAGAT	0.173583	-0.0182309	368	0.49582
GATTGG	0.173666	-0.0130511	632	0.49582
CTTGCG	0.173737	-0.0245335	154	0.49582
TTTCAG	0.17376	-0.0121646	1330	0.49582
GAGTAG	0.173868	-0.0221935	350	0.49582
CACCAC	0.173948	-0.0132231	217	0.49582
TGCTTC	0.174375	-0.00979298	1018	0.49669
CATGTA	0.174895	-0.0104742	1354	0.497697
ACAGAG	0.174971	-0.0150878	672	0.497697
ATTTGC	0.175171	-0.0134366	1160	0.497918
CTCTAC	0.175535	-0.0218406	431	0.498608
GGGTTA	0.175807	-0.0242191	352	0.499034
ATATCG	0.176032	-0.023425	378	0.499072
GAGAAC	0.176088	-0.0201878	420	0.499072
TTTGCG	0.176278	-0.0204871	404	0.499072
AGATGG	0.176308	-0.0120956	520	0.499072
GATAAG	0.177091	-0.0183489	557	0.500879
GTCAGA	0.177191	-0.0191631	348	0.500879
CCCACT	0.178122	-0.0187072	177	0.502982
AGTGAG	0.178181	-0.0181624	488	0.502982
GCGAAA	0.178576	0.0293222	201	0.503751
ACGAAT	0.178906	-0.014197	445	0.504136
ACTTTT	0.178958	-0.0072182	2551	0.504136
TAACTT	0.179409	0.0111594	1535	0.504828
GACCTG	0.179451	-0.0324012	156	0.504828
GGCGGC	0.17969	-0.0469566	48	0.505156
TGCGCA	0.179833	0.0426046	73	0.50521
ATGTCC	0.180114	-0.00814112	350	0.505539
CTCAAT	0.180197	-0.00801773	800	0.505539
GCCTAG	0.180631	-0.0335082	109	0.50641
TTTACA	0.180864	-0.00668453	1764	0.506584
TATGCT	0.181096	-0.0138606	818	0.506584
TATTGT	0.181174	-0.00963792	2366	0.506584
ACTACT	0.181188	-0.015923	692	0.506584
AGTCTT	0.181483	-0.00521196	1109	0.507063
CAATAT	0.181975	-0.0130585	1197	0.50809
CAGTCC	0.182245	-0.0318586	135	0.508499
TCAGTA	0.182747	-0.015902	593	0.509369
ATTGCG	0.182806	-0.0267147	189	0.509369
GGCTAA	0.183027	-0.029078	285	0.509638
GAGTTG	0.1833	-0.0173037	693	0.510053
GCCCAA	0.183524	-0.0396322	203	0.510329
CCAGTG	0.184134	-0.0207685	191	0.511385
CACACG	0.184227	-0.0387416	127	0.511385
CGGAGA	0.184344	-0.0169347	154	0.511385
TCCTTC	0.184436	0.0156125	663	0.511385
GCAGTA	0.184528	0.0339871	222	0.511385
ACCGGA	0.184757	-0.0266295	212	0.511673
CGTTCA	0.184885	-0.0197602	251	0.511682
CTATGC	0.18506	-0.024885	310	0.511701
TGCAAT	0.185142	-0.0122015	990	0.511701
GCTAAG	0.185654	-0.0216642	297	0.512771
CTCGTG	0.185946	-0.0156587	265	0.513175
TTTGCA	0.186124	-0.00805841	1456	0.513175
AGTTGC	0.186176	-0.0145533	468	0.513175
CGCTCG	0.186428	0.0555587	47	0.513522
CCAATC	0.186604	-0.0277127	401	0.513662
AGTTCA	0.186892	-0.0114572	792	0.513927
TCGATA	0.186951	0.0197235	419	0.513927
GTCTTC	0.187132	-0.0113754	757	0.514079
TAGGGG	0.188983	0.0366712	111	0.518649
TATACA	0.189179	-0.00803167	1515	0.518649
TCAACA	0.18922	0.0125875	914	0.518649
TGGACC	0.189302	-0.0130706	289	0.518649
GGCCGT	0.189623	-0.0466692	56	0.519183
CGGGGC	0.189966	0.0913556	16	0.519662
CACGTA	0.190052	-0.033947	182	0.519662
GCGTCT	0.190228	-0.0373323	133	0.519795
GCTAGC	0.191063	0.0362185	126	0.520353
TCCCCG	0.191075	-0.0533346	50	0.520353
CGCCTC	0.191084	-0.0453918	46	0.520353
ATTGCT	0.191093	-0.00986908	913	0.520353
GACGTC	0.191138	-0.03208	113	0.520353
CCGCGG	0.191194	-0.061831	28	0.520353
GATGCC	0.191554	-0.036157	143	0.520985
AATAGT	0.191799	-0.0169658	1002	0.521059
CCCAAT	0.192082	-0.0199666	342	0.521059
GGCCCA	0.192122	-0.0243833	149	0.521059
GTGTGG	0.192208	-0.0198789	471	0.521059
AAGAAT	0.192217	-0.00811295	1742	0.521059
ATAGAG	0.192372	0.0130577	756	0.521102
GATAAA	0.192879	-0.0130364	1403	0.521102
CAAAGA	0.192907	-0.00682855	1286	0.521102
TTATGC	0.192924	-0.0140955	784	0.521102
GAGAAA	0.192971	-0.0111547	1613	0.521102
ACTAAG	0.192996	-0.0198532	443	0.521102
TCGCTG	0.193156	-0.0273995	125	0.521191
CATTAG	0.193342	-0.0173905	558	0.521349
AGTTCC	0.193918	-0.0133724	405	0.521894
TTAGCA	0.193941	-0.00745822	575	0.521894
ATACCG	0.194008	-0.0429981	119	0.521894
ACACAT	0.194054	-0.00895072	873	0.521894
TAAAGG	0.194299	-0.0227638	614	0.522211
ATGACT	0.194591	0.0134409	703	0.522653
GTCTTT	0.195181	-0.0107849	1709	0.523894
AATACG	0.195511	-0.0243039	291	0.524436
CCGACA	0.195954	-0.0410916	80	0.525275
ATCCGG	0.196119	0.0311005	136	0.525275
AACGCA	0.196209	-0.0202769	221	0.525275
ATCTGC	0.196803	-0.0226454	347	0.526522
CACGTT	0.197179	-0.0230494	302	0.526554
GTTGCA	0.197309	-0.0113446	646	0.526554
CGGACC	0.197345	-0.0733849	59	0.526554
TCTTAG	0.197422	-0.00890105	820	0.526554
TAAAGC	0.197458	0.0134402	731	0.526554
AACAAT	0.197932	0.00855753	1695	0.527476
TCCAAG	0.198351	-0.0186769	513	0.528247
CCATTC	0.199505	-0.0154055	391	0.530976
AGGGAG	0.199806	-0.0161621	195	0.531433
CGTTAT	0.200337	-0.0139844	451	0.532499
ATGTCT	0.200549	-0.00124138	1133	0.532545
TCGGTA	0.201032	-0.0277605	195	0.532545
CAGACC	0.201316	0.0211909	145	0.532545
GTTACA	0.201404	-0.0118233	981	0.532545
AGCGAC	0.201458	0.047677	87	0.532545
CACCAT	0.201471	-0.0175683	416	0.532545
TCCGAC	0.201481	-0.0294475	113	0.532545
ATATAT	0.201725	-0.00710776	3276	0.532545
ATCACA	0.201761	-0.0146031	836	0.532545
TATTAA	0.201778	-0.012962	1904	0.532545
GTGAGA	0.201833	-0.012595	716	0.532545
CGCATC	0.201915	0.0353739	93	0.532545
GTCACC	0.202335	-0.0344057	174	0.53331
TCCGAT	0.202669	-0.0226727	257	0.533846
ATAAGG	0.203505	-0.0116738	481	0.535313
GTCGGA	0.203642	-0.0346879	178	0.535313
AGTACA	0.20368	-0.0181291	528	0.535313
AAAATG	0.203867	-0.00560764	2280	0.535313
GACCGA	0.204081	-0.0306223	111	0.535313
CCACAT	0.20419	-0.0154732	376	0.535313
GGCAAG	0.204192	-0.0352003	190	0.535313
GGCTCC	0.204288	-0.03993	100	0.535313
GATTAC	0.204478	-0.0180825	631	0.535313
ATACAG	0.204567	-0.00823068	556	0.535313
GCGTAC	0.204683	0.0562356	54	0.535313
ATATTA	0.204794	-0.0104152	2024	0.535313
TGAAGT	0.205167	-0.00490531	1100	0.535774
CATATT	0.205252	-0.00900244	1425	0.535774
CACAGA	0.205453	0.0208739	416	0.535774
GCTATA	0.205494	-0.021401	515	0.535774
GTATTC	0.205944	-0.0153795	712	0.536476
TAAATT	0.206211	-0.00843598	2725	0.536476
AAGTTC	0.206294	-0.0143274	866	0.536476
GGGGAT	0.20641	-0.0271254	229	0.536476
CCAACG	0.206417	-0.0163548	138	0.536476
ACCGAA	0.206979	0.025617	270	0.537595
GAGAGT	0.207161	-0.0185838	660	0.537706
TCCTCT	0.207285	-0.00979935	844	0.537706
ATGTCA	0.208316	-0.00925196	884	0.539627
GACCTT	0.208379	0.024856	392	0.539627
GAGCAG	0.208496	0.017925	187	0.539627
ACGCTT	0.208552	0.0290587	247	0.539627
GCCTCA	0.208786	-0.0251427	177	0.539891
GCGACC	0.209296	0.0540552	35	0.540869
ATCCTT	0.209677	-0.0121705	841	0.541235
ACGCTC	0.209702	-0.0413404	74	0.541235
TCGCTT	0.210116	-0.0226103	289	0.541631
AGCTTG	0.210494	-0.0141219	741	0.541631
ATGCTT	0.210565	-0.0106449	1223	0.541631
GCGGTT	0.210834	-0.0257096	168	0.541631
GGAAAG	0.210987	-0.0216284	485	0.541631
TTGTAG	0.211128	-0.010053	1433	0.541631
GGTAAT	0.211187	-0.0203599	641	0.541631
TCAAAC	0.211234	-0.0113604	1053	0.541631
AGCAAG	0.211418	-0.0111185	441	0.541631
CTAGTT	0.211471	-0.0113974	787	0.541631
GGTCGT	0.211549	-0.0208463	168	0.541631
TGTATC	0.21155	0.0100225	1484	0.541631
GCATAG	0.211574	0.0312448	205	0.541631
ACGGCA	0.212082	-0.0429045	89	0.542192
GTTGAG	0.212097	-0.0144747	695	0.542192
CCATAG	0.212205	0.0252358	260	0.542192
CTAGAT	0.212353	-0.0219545	461	0.542192
GTTGAT	0.212456	-0.00729473	1425	0.542192
TGCCCA	0.212825	0.0234731	157	0.542306
TAGGCA	0.212834	0.0304116	247	0.542306
CAGCCC	0.212897	0.049005	58	0.542306
AAGAGC	0.213072	0.0151561	439	0.542414
AGATCC	0.21321	-0.0192431	338	0.542429
AACATT	0.214408	0.00612813	1887	0.544367
GCTGTG	0.214422	-0.00992673	355	0.544367
TCCCAG	0.214465	-0.0193142	134	0.544367
GTTTAG	0.214504	-0.0148176	1162	0.544367
ATCTGA	0.214978	0.00887889	849	0.545233
ATGCCA	0.215209	-0.0196646	355	0.545481
GACGAG	0.215519	-0.0251468	151	0.545929
CTCAAA	0.216004	-0.00920809	1041	0.546456
GCAAGC	0.21612	-0.0292062	191	0.546456
CACTAA	0.216136	-0.018731	484	0.546456
TTAGAG	0.216332	-0.0155331	833	0.546456
AGTGGG	0.216422	-0.0255014	217	0.546456
CCAATA	0.216559	-0.0118647	668	0.546456
TCGATC	0.216661	-0.0234599	304	0.546456
CGGCCC	0.217116	-0.0498829	30	0.547265
GACACA	0.217383	0.0258675	392	0.547601
GCTACG	0.217568	-0.0243451	144	0.547731
ATTTCA	0.218112	-0.009708	1971	0.548764
CTGTTC	0.219083	-0.0143413	578	0.550848
ATTTCC	0.219333	-0.0124397	880	0.550848
TGGCCC	0.219344	0.0418584	114	0.550848
AGGATC	0.21981	0.0157543	342	0.551644
TACACG	0.219968	-0.0196657	240	0.551644
TAGCCC	0.220124	-0.0123159	93	0.551644
TTAGGC	0.2202	0.021268	333	0.551644
GCTCAC	0.220511	-0.0484909	166	0.552086
GTGAAG	0.221261	-0.0199036	627	0.553625
GCGATC	0.221638	-0.0373373	72	0.55423
TTCTAG	0.222075	-0.0150133	766	0.554736
GCAAGT	0.222111	-0.012575	475	0.554736
TGCACT	0.222444	-0.0133303	293	0.555111
TAGTCT	0.222785	-0.0128004	791	0.555111
CTTACC	0.222856	0.027178	296	0.555111
GAGGCG	0.222872	-0.0617296	60	0.555111
GTGTCA	0.223005	-0.0106819	491	0.555111
GTTGAC	0.223075	0.0142737	440	0.555111
GTAAAC	0.223873	0.00983459	925	0.556759
TAATCG	0.224456	-0.0184111	412	0.557871
TCCAGC	0.225039	-0.0263839	182	0.558981
AATGTG	0.22532	-0.00522402	1398	0.559339
GTGGCT	0.22647	-0.0243906	331	0.561853
CCATGG	0.227101	-0.0150283	298	0.563079
AGGCAC	0.227557	-0.0306774	105	0.563867
ATGTAA	0.227836	-0.00947036	2704	0.564192
AGAGAA	0.227963	0.00995525	1579	0.564192
ACCAGG	0.228168	-0.0223827	98	0.564358
TGATGC	0.229811	-0.0214973	581	0.56757
TCAATC	0.229978	-0.0112057	933	0.56757
GGCAGC	0.230168	0.0451482	66	0.56757
GACCGC	0.230201	-0.0869658	32	0.56757
CCACTC	0.230257	-0.0229693	196	0.56757
GTTATC	0.230298	-0.00987924	796	0.56757
CGTGTC	0.230468	-0.0310693	165	0.567647
AGTTAA	0.230778	-0.00958124	1159	0.567982
TGTGCA	0.231232	-0.0151984	582	0.567982
AATCAA	0.231401	-0.0104944	2101	0.567982
CCTCTC	0.231978	0.0214267	410	0.567982
GAATAC	0.232012	-0.0130917	484	0.567982
TCCGCC	0.232081	-0.0680562	49	0.567982
ATGCAA	0.23223	-0.0134687	989	0.567982
AAGCGC	0.232252	-0.0234224	59	0.567982
GCTCTT	0.232257	-0.00766795	740	0.567982
CATGCA	0.232273	-0.0222719	396	0.567982
CGCCGG	0.232418	-0.0798043	34	0.567982
ACTAAC	0.23247	0.0206494	347	0.567982
GGCATG	0.232504	-0.023929	192	0.567982
GCTTCT	0.232546	-0.00881384	1018	0.567982
ACCAAG	0.232931	-0.00471737	456	0.568585
TCAGGC	0.233135	-0.0299268	144	0.568744
TTTAGG	0.233335	-0.0126431	886	0.568892
CGCTAC	0.233979	0.0461308	55	0.570123
CGCTTA	0.234455	-0.0356968	158	0.570614
CCTTTC	0.234459	-0.0148387	555	0.570614
GGGCTT	0.234952	-0.0216802	310	0.571476
CCAGGC	0.23572	0.0442498	50	0.573002
TCGGTC	0.237618	-0.0274924	150	0.577116
CGTCAA	0.237855	-0.0164913	223	0.577116
ACAGTC	0.237889	-0.0228559	268	0.577116
GCATGC	0.237976	-0.0412751	148	0.577116
ACCTGA	0.238232	-0.00857637	309	0.577396
GAAGCC	0.238699	-0.0170404	241	0.57799
ATCGCC	0.23876	-0.0466374	87	0.57799
GGTTGA	0.240006	-0.0153428	611	0.579991
TTGCAG	0.240184	0.0155378	616	0.579991
AAGTCT	0.240199	-0.0026758	893	0.579991
GGGTTG	0.240366	0.0157765	318	0.579991
GCATGG	0.24041	-0.0162436	196	0.579991
CGCAAG	0.240436	-0.0245812	106	0.579991
TTCCCG	0.240646	-0.0352054	132	0.580156
TGACGC	0.241109	-0.0355949	95	0.580932
ACGCTA	0.241326	-0.0407717	104	0.581113
ATGTGC	0.242027	-0.0108223	409	0.582457
TCCCCC	0.242758	-0.0350798	102	0.583875
AGCACA	0.242936	-0.0171085	283	0.583958
ACGTCA	0.243597	-0.0256155	186	0.58494
ATAGAC	0.243753	-0.015351	482	0.58494
TTCTTC	0.243773	-0.00761454	2571	0.58494
CGAGCT	0.244338	-0.0301912	140	0.585764
GGGATT	0.244402	-0.0164918	546	0.585764
ACACCT	0.244866	0.0199024	235	0.58626
CGAAGC	0.24496	0.0185462	161	0.58626
CACCTA	0.245039	-0.0171175	188	0.58626
TAATAG	0.24533	-0.0153806	864	0.586615
AGCGCA	0.245556	-0.00695684	48	0.586813
ATATGG	0.246524	-0.0175113	807	0.588783
CTTGCC	0.247281	-0.0276399	218	0.589259
ACAAGC	0.247304	-0.019508	375	0.589259
CGAACT	0.247388	-0.0279483	206	0.589259
ATTACC	0.247567	-0.0123016	486	0.589259
GTTCCC	0.247664	-0.0240348	228	0.589259
GCGGAA	0.247801	0.0314363	106	0.589259
ACCAGA	0.247865	0.0135471	417	0.589259
GAGGTG	0.247954	-0.0263249	199	0.589259
TTTCGA	0.248101	-0.0141403	872	0.589259
AGTAGC	0.248459	-0.0102178	317	0.589259
CACGGA	0.248478	-0.0275183	109	0.589259
CACCGC	0.2485	-0.052187	57	0.589259
CTGTCT	0.248593	-0.0147976	655	0.589259
GGCTAC	0.249322	-0.032266	175	0.590644
TCGGAA	0.249649	-0.0245182	270	0.591077
AGGGAC	0.250015	-0.024143	141	0.59132
CCGCAA	0.250041	-0.0250243	94	0.59132
ACCGTA	0.250205	-0.0299236	149	0.591367
TCTAAC	0.250366	0.0156555	430	0.591407
AGTTCT	0.250927	-0.0108474	1024	0.592265
AAATAG	0.251283	-0.00810805	1098	0.592265
GACAAT	0.251359	-0.0114931	691	0.592265
CGTCTA	0.251431	0.0200576	174	0.592265
GGTACT	0.251452	0.0239084	259	0.592265
CCAGAT	0.25173	-0.022079	309	0.592578
CGGGTA	0.252289	-0.0362483	68	0.593553
GGGAAC	0.252523	-0.00791726	161	0.593761
AAGCGT	0.253021	0.0195232	206	0.594592
CCGGGC	0.25399	-0.0610267	17	0.596528
GGCGAT	0.254482	-0.0400088	105	0.59734
TCCACC	0.254629	-0.0222222	201	0.597343
TCAATG	0.254784	-0.00909388	1205	0.597365
AAGGTC	0.255211	0.01371	275	0.598022
ACCGCT	0.255517	-0.0438387	100	0.598397
TCCCTT	0.255796	-0.00963609	644	0.598708
TGTCTG	0.256607	-0.00993608	767	0.599983
CCTCTA	0.256633	-0.0184936	330	0.599983
TCTTCA	0.256979	-0.00997241	1646	0.600449
CTCTGG	0.257504	-0.0154688	330	0.601011
GGATTG	0.257563	0.0141666	592	0.601011
TCGAAT	0.25766	-0.0192225	615	0.601011
AAAGAT	0.257989	-0.00649276	2025	0.601437
TCTAAA	0.258203	-0.00718128	1288	0.601592
AAGGGG	0.258478	-0.0331606	163	0.60189
AGGTTT	0.259186	-0.01221	1225	0.602722
TGTATG	0.259426	-0.0065409	1721	0.602722
CGTCGA	0.259484	-0.0167424	110	0.602722
GATTTA	0.259556	-0.012075	1424	0.602722
CGTAAG	0.259713	-0.0242445	171	0.602722
CTGCCT	0.259744	-0.0250453	182	0.602722
CTGGTA	0.259865	0.0191897	287	0.602722
GCTGTT	0.260175	-0.0127863	585	0.603062
GAGTGC	0.26048	0.0266789	136	0.603062
GCGCCT	0.260561	-0.0464088	28	0.603062
AACGGC	0.260801	-0.0346484	109	0.603062
TTCAAT	0.260986	-0.00856229	2011	0.603062
GCGGGG	0.26104	-0.0553363	17	0.603062
GTGACA	0.261282	-0.0139947	446	0.603062
AAAACG	0.261618	0.017857	722	0.603062
ATCGAC	0.26163	-0.0327428	223	0.603062
CAGCTT	0.261742	-0.0104493	538	0.603062
ACCATG	0.261752	-0.0130684	455	0.603062
ATGCGC	0.261778	-0.0524535	49	0.603062
GAGGGC	0.262428	0.0450938	71	0.603987
TTCCGG	0.262475	-0.0290423	234	0.603987
GGTCGA	0.263067	-0.0132485	159	0.60448
TGGTTC	0.263115	-0.00857226	978	0.60448
GTCGTA	0.263175	-0.0216872	192	0.60448
GAGTCT	0.26328	-0.0106729	529	0.60448
GTCCCA	0.263889	-0.0126556	183	0.604955
CGAAAA	0.263908	0.0164722	549	0.604955
GTAGGG	0.263969	-0.0272438	122	0.604955
TTGCCC	0.264091	-0.0258221	219	0.604955
TAAGAA	0.264225	-0.00659437	1783	0.604955
GCAGCA	0.264982	0.0274349	189	0.605826
AACTTT	0.265187	-0.00738995	2247	0.605826
TATGGG	0.26522	-0.0169861	413	0.605826
CAAGGT	0.26524	0.0180777	322	0.605826
GGCTTC	0.265359	-0.0227733	297	0.605826
CAAGCC	0.265741	-0.0229595	204	0.605826
GACTAT	0.265982	-0.0173741	479	0.605826
GGCGAC	0.266046	-0.0529584	37	0.605826
CGCTTG	0.266141	-0.018683	151	0.605826
GGACAG	0.266171	0.0276337	141	0.605826
ATGGGT	0.266232	-0.0185124	436	0.605826
GAGATG	0.267176	-0.00897499	728	0.607338
TACGAC	0.26734	-0.0304429	161	0.607338
GCACAT	0.267342	-0.0132567	291	0.607338
TCTTAC	0.267712	-0.00965405	873	0.607843
CTTAGT	0.267892	0.000334736	693	0.607899
GCGACG	0.268034	0.0593269	44	0.607899
TCATCG	0.268244	-0.0157515	328	0.60804
GGGTGG	0.268805	-0.0180077	123	0.608974
GAGGTA	0.26903	0.0258522	255	0.608987
TTACCT	0.269108	0.01091	671	0.608987
GGTCCC	0.269449	-0.0304321	78	0.609423
CTTGTG	0.269706	-0.00446793	1288	0.609668
ACAGGG	0.270157	-0.0227394	99	0.610049
CTGAGG	0.270173	0.0330389	183	0.610049
AGAGGC	0.270516	-0.0149047	233	0.610486
TTGGGG	0.270854	-0.0205131	511	0.610912
AACCAC	0.271446	0.0191469	406	0.611715
CAGGGT	0.271508	-0.0258973	109	0.611715
CGCCCT	0.271788	0.0618868	27	0.611913
AGGGGA	0.271895	-0.0257093	173	0.611913
GCGGAT	0.272208	-0.0380978	88	0.611961
GAGCGG	0.272215	0.0507597	45	0.611961
TAGAAC	0.272843	-0.00961657	531	0.61251
CCCATT	0.272939	-0.0186142	458	0.61251
CCAATG	0.272946	-0.016574	548	0.61251
CACGCT	0.273058	0.0469562	81	0.61251
CGTGGT	0.27369	-0.0251757	139	0.613593
ATTCGA	0.273864	-0.0177623	610	0.613647
TGTCTT	0.274338	-0.00512356	1887	0.614372
CAACCC	0.274775	-0.0112342	118	0.61492
GATCTA	0.275049	-0.0172509	553	0.61492
CTGCAG	0.27515	-0.0210623	236	0.61492
CACACA	0.275183	-0.0128173	517	0.61492
GATTTC	0.275863	-0.0107403	1170	0.616103
GCCTTC	0.276316	-0.0184352	211	0.616779
TCGCAC	0.276953	0.0503658	49	0.617864
ACATTG	0.277373	0.0103829	1128	0.618451
CCTATC	0.277797	-0.0277581	231	0.618451
TCTAAG	0.277822	-0.0136285	650	0.618451
TAACGG	0.277844	-0.0222533	156	0.618451
GGAGGC	0.277971	-0.0215482	107	0.618451
AAAGAG	0.278218	-0.0116341	1473	0.618664
CTCCCT	0.278424	-0.0158657	237	0.618787
TATGCA	0.279075	-0.00780781	823	0.619853
AGGTAT	0.279292	-0.0115924	373	0.619853
CCCATA	0.279358	0.0206806	229	0.619853
CCGATG	0.279529	-0.0217257	156	0.619897
AAATAT	0.279683	-0.00810315	2759	0.619904
AGCGTA	0.279835	0.0358968	120	0.619906
AGCAAC	0.280153	0.0114504	377	0.620274
AAGTCA	0.280559	-0.0140866	737	0.620837
CAAAAC	0.281044	-0.00773194	1359	0.621353
GCTAGG	0.281095	-0.00484993	131	0.621353
AGGTTC	0.281431	0.0167601	408	0.62176
ACCCAG	0.281662	0.0309211	92	0.621933
GCCGAG	0.282005	-0.0408371	63	0.622356
GTAATC	0.283669	-0.0148989	824	0.625392
ACGTAG	0.283756	-0.0311444	203	0.625392
GTCAGT	0.283954	-0.0138877	307	0.625392
CTGCTA	0.283992	-0.0103046	364	0.625392
GATAGA	0.284317	-0.014122	619	0.625772
CGTGAC	0.284888	-0.032535	121	0.626433
GAGCGC	0.284923	0.0904081	27	0.626433
TTGAGC	0.285422	-0.013839	535	0.627193
CTAGGA	0.28615	0.0254582	230	0.627783
TAGAAA	0.286358	-0.00774928	1508	0.627783
TACCTC	0.286596	-0.0173896	278	0.627783
AGGGCC	0.286871	0.0453538	59	0.627783
CACGAT	0.286957	-0.0133008	172	0.627783
GTGTCG	0.287007	-0.0215707	172	0.627783
CCCAGT	0.287084	-0.00601353	117	0.627783
AAACGG	0.287135	-0.0115095	270	0.627783
ACACAC	0.287181	-0.0136705	434	0.627783
AAGGAT	0.287223	0.00493204	736	0.627783
GATGTA	0.28763	-0.010816	1092	0.628213
TAGATT	0.287726	-0.00841348	1480	0.628213
AACTTC	0.28815	-0.0119902	917	0.62859
TAGGTC	0.288343	0.0237436	193	0.62859
AGCAGA	0.288386	-0.021527	450	0.62859
AATAAA	0.288513	-0.00923366	3896	0.62859
TCACAA	0.289058	0.0121482	936	0.629037
GTATAA	0.289319	-0.00813105	1366	0.629037
GTATAG	0.28942	0.013848	603	0.629037
CGTCTC	0.289434	-0.0140076	239	0.629037
AGCCAA	0.289613	-0.0148804	469	0.629037
CATGCG	0.28964	-0.0315559	95	0.629037
GTATCT	0.289962	-0.00894412	914	0.629234
ATATGC	0.290084	-0.00723445	669	0.629234
AAGTAA	0.290191	-0.00479521	1383	0.629234
CTCGCT	0.290438	0.0316127	138	0.629436
GCATGT	0.291	-0.0140755	526	0.63032
CTCCGG	0.291269	-0.0421523	104	0.630403
CAGGAT	0.29142	0.0217412	210	0.630403
AAAATT	0.2915	-0.00782514	3079	0.630403
TCACCA	0.2918	-0.0105611	553	0.630718
AGCTTC	0.2924	-0.0111876	706	0.63136
AGGTAG	0.292405	0.0159511	209	0.63136
ACCATA	0.292568	0.0154389	564	0.631381
AGAGTC	0.292919	-0.0167077	431	0.631381
CTTTAC	0.292976	-0.00783462	824	0.631381
ACCGTG	0.293453	-0.0530503	107	0.631381
GCAGCC	0.29366	0.0333091	100	0.631381
CCACCG	0.293684	-0.0528134	76	0.631381
GGTCTA	0.293716	-0.0170208	291	0.631381
GCCTCG	0.293752	-0.0296875	73	0.631381
ACCACC	0.293802	-0.0172976	194	0.631381
CTTTAG	0.294406	-0.00797484	919	0.632344
CACATA	0.294807	-0.00764089	621	0.632344
TTTGCC	0.295005	-0.0101381	750	0.632344
GTCTGG	0.29503	-0.0191884	223	0.632344
TGGCCA	0.295213	-0.0153944	262	0.632344
CGTCAC	0.295276	0.0183709	125	0.632344
CCGGCT	0.295528	-0.0457973	71	0.632344
AATACC	0.295576	-0.00817767	385	0.632344
GAAAGC	0.295703	-0.018467	507	0.632344
ACTATA	0.295906	-0.00912551	986	0.632344
TGCCGC	0.295948	0.0469503	44	0.632344
TACACA	0.296353	0.011502	818	0.632401
TTCCCT	0.296359	-0.01354	638	0.632401
TAGCTA	0.296438	-0.0128005	559	0.632401
ATCTAC	0.296763	-0.0126549	552	0.632765
CTCTTG	0.296999	-0.00710085	1132	0.632847
CCGAAC	0.29719	-0.0150581	114	0.632847
GGTTAA	0.297265	-0.0124848	804	0.632847
GAACAG	0.297629	-0.020812	355	0.633293
CCCTAA	0.297784	-0.026717	223	0.633294
TAGACG	0.298492	-0.0233846	168	0.634471
TGTTAC	0.299728	-0.00889587	1359	0.636687
TTGGCC	0.299846	0.01551	350	0.636687
GAGTCG	0.300665	0.0231972	165	0.63787
GAAGTT	0.300715	-0.0112203	1158	0.63787
AGTGAT	0.300874	-0.00950214	893	0.637879
GGGAAG	0.301849	-0.0138574	282	0.639217
CGCCGC	0.301882	0.0378163	30	0.639217
GAGAGA	0.301974	-0.00857178	1041	0.639217
ATCAGG	0.302674	0.0108805	241	0.640369
GTTCCT	0.302993	-0.00883501	659	0.640452
CGTTCC	0.30305	0.0339188	116	0.640452
ACACGG	0.303183	-0.0222504	88	0.640452
ACCTGG	0.303619	-0.0319045	95	0.641043
GGAGGG	0.304035	-0.0232281	131	0.641591
TCGACT	0.3046	-0.0244959	268	0.642237
AGGAGA	0.304656	-0.00697401	532	0.642237
TCAGTG	0.304812	-0.0118943	509	0.642237
ACCCCA	0.305491	0.0133735	163	0.643337
GATCCT	0.305771	0.016755	407	0.643595
ATCTTC	0.306076	-0.00586757	1351	0.643715
GATGCG	0.306487	-0.0462696	102	0.643715
GGAAAT	0.306506	-0.00601251	883	0.643715
TTAGCG	0.306603	-0.0278932	183	0.643715
GCACCG	0.306613	-0.0365748	47	0.643715
ACACCC	0.307048	0.03667	100	0.64425
CGGCTA	0.307183	-0.043272	108	0.64425
GTGCGC	0.307401	0.0602904	32	0.644378
GACCGT	0.308889	-0.0281673	116	0.646874
CTAGCT	0.308907	-0.0217049	333	0.646874
AACAGA	0.309287	0.00965411	1055	0.647049
AGTCCA	0.309506	-0.0245458	316	0.647049
GTGACT	0.309532	-0.0153949	510	0.647049
CGGCCA	0.309741	-0.054233	68	0.647049
TTTCAT	0.309781	-0.00802537	2857	0.647049
TTTAAC	0.310549	0.0100143	1321	0.648323
AAAGCC	0.310741	-0.0152881	472	0.648393
ACAAGA	0.311398	0.0102396	1101	0.64921
CAGGCC	0.31145	0.0269371	61	0.64921
ACAGTT	0.311614	0.0104915	842	0.649222
ACGGTG	0.311951	-0.0277254	143	0.649545
GTGGCC	0.312267	0.0339472	124	0.649545
TTGGTC	0.31233	-0.00754864	955	0.649545
CGTGTA	0.312457	0.0119406	372	0.649545
GGTCCT	0.312562	0.0257692	191	0.649545
TGGAAG	0.31341	-0.0117502	702	0.650837
TGTATA	0.313501	0.00611663	2554	0.650837
TGGCAC	0.314219	-0.0108067	144	0.651996
CTCAGA	0.31458	0.0131286	425	0.652416
AGACAT	0.315328	0.015177	726	0.653636
CAGGGG	0.315649	-0.023001	64	0.653969
TTTTAC	0.316298	-0.00542953	2161	0.654668
TAAGTC	0.316305	-0.00844961	488	0.654668
ATAGGA	0.317534	0.0209773	390	0.656644
CTCTAG	0.317581	-0.0167221	390	0.656644
AAACAG	0.317972	0.00960548	1123	0.656964
ACCATC	0.318056	-0.0178252	375	0.656964
GGTGTG	0.318404	-0.010082	434	0.65735
GTAAGG	0.318603	-0.0234921	322	0.657431
CCGCAT	0.319022	-0.051399	60	0.657655
ACTGAA	0.319103	0.0141413	803	0.657655
TAGATA	0.319194	-0.0100738	933	0.657655
ATGCAC	0.319519	-0.00605031	269	0.657993
GCAAAA	0.32025	-0.0113446	1055	0.658869
GCATAA	0.320266	-0.00821837	507	0.658869
TGCTCT	0.32065	-0.00137943	789	0.659329
GACGTA	0.320918	-0.0308008	154	0.659548
CCAGAG	0.321227	0.0238203	251	0.659852
CGCTAA	0.321441	-0.0354153	115	0.659961
[truncated: 2,101 more rows]
