# Supplementary material for: Genome-Wide Analysis of PAPS1-Dependent Polyadenylation Identifies Novel Roles for Functionally Specialized Poly(A) Polymerases in Arabidopsis thaliana
Source: PLoS Genet. 2015 Aug 25;11(8):e1005474. doi: 10.1371/journal.pgen.1005474 (PMC4549238; doi:10.1371/journal.pgen.1005474)
Supplement: S6 Table — Overlap: number of genes found in the overlapping set. Yellow shading indicates experiments involving modulation of the redox balance, found within the top 3% overlapping experiments. (XLSX) [file pgen.1005474.s013.xlsx]

## Sheet: S6 Table
S6 Table: Overlap of the top 400 genes with an altered poly(A)-tail length in paps1-1 mutants based on p-value with published microarray experiments as determined by MASTA.
Yellow shading indicates experiments involving modulation of the redox balance, found within the top 3% overlapping experiments.
Experiment	Overlap
M126&oxtAPX-wt	40
M126&oxtAPX_flu-flu	23
S115&drought_sh_6h	21
C612&NFZ_gun1_gun5-NFZ_wt	20
M911&Ler-Enk	19
C26&mannitol_2h	17
C611&NFZ_wt-wt	17
E135&OG-H2O_3h	17
H842&BR_brx-brx	17
M41&ctr1-wt	17
M64&715_hy5hyh-hyh	17
M911&Enk-Col	17
S613&oxidative_sh_3h	17
S734&genotoxic_sh_6h	17
M137&coi-wt	16
M321&fas1_1-wt_Enk	16
M61&hy5-wt	16
S8413&cold_soil_7d	16
C41&EtOHc-H2Oc_12h	15
C511&H2O2_CAT2HP_3h	15
H235&TZ_arr10arr12-DMSO_arr10arr12	15
H823&BR_det2-mock_det2_3h	15
H845&BR_wt-mock_wt	15
M111&ces4-wt	15
M125&antisenseFBP1-wt	15
M132&mil4_sid2-sid2	15
M133&BTHnpr1_0h-BTHwt_0h	15
M13&vte1-wt_1d	15
M13&vte1-wt_3d	15
M351&det2-wt	15
M52&brx-wt_roots	15
M722&2FRI_flc-fri_flc_0d	15
N31&791_phosph_leaves10d	15
S614&oxidative_sh_6h	15
S631&salt_sh_30m	15
S635&salt_sh_12h	15
S709&quartz-295_1h.cel	15
S733&genotoxic_sh_3h	15
S827&heat_sh_24h	15
C11&cycloheximide3h	14
C141&BTHnpr1_24h-BTHnpr1_8h	14
H832&BR_det2-BR_wt_1h	14
H833&BR_det2-BR_wt_3h	14
M12&35SBOL-wt	14
M126&oxtAPX_flu-oxtAPX_wt	14
M129&pad4-wt	14
M132&mil4_sid2-mil4	14
M224&35SCBF2-wt	14
M51&brx-wt	14
M723&3FRI_FLC-FRI_flc_5d	14
M961&iae1-wt	14
P111&Bc-mock_18h	14
P111&Bc-mock_48h	14
S114&drought_sh_3h	14
S313&osmotic_sh_3h	14
S413&wounding_sh_1h	14
S731&genotoxic_sh_30m	14
S735&genotoxic_sh_12h	14
S736&genotoxic_sh_24h	14
S822&heat_sh_30m	14
S825&heat_sh_6h	14
S8416&cold_plate_7d	14
S852&cold_wt-wt_6h	14
S912&Cs137-c_sh	14
C25&glucose_2h	13
E151&Mn+syringolin-Mn_1h	13
H17&ABA_abh1-ABA_wt	13
H237&TZ_wt-DMSO_wt	13
H342&GA_ga1-GA_Col_1h	13
H352&GA_ga1_rga-mock_ga1_rga_6h	13
H353&GA_ga1_rga-mock_ga1_rga_9h	13
H831&BR_det2-BR_wt_30m	13
M112&ces6-wt	13
M121&cpr5npr1svi1-npr1	13
M129&eds1-pad4	13
M133&BTHwrky18_8h-BTHwt_8h	13
M43&ctr1mpk4-wt	13
M471&At_tumor-At_nt	13
M611&serrate1-wt	13
M621&hog1_asCHS-asCHS	13
M8&MYB30ox_0min-wt_0min	13
M941&akt1-wt	13
N411&Caesium_treated-c_rt	13
P122&Ec_inf_pmr4-inf_Col	13
P1462&mock-c_8h	13
S117&drought_sh_24h	13
S316&osmotic_sh_24h	13
S541&H2O2_35SZAT12-H2O2_wt	13
S615&oxidative_sh_12h	13
S633&salt_sh_3h	13
S811&heat_wt-wt	13
S846&cold_sfr3-sfr3	13
S859&cold_ice1-cold_wt_24h	13
C14313&BTH_mkk1_mkk2_24h-BTH_mkk2_24h	12
C25&glucose_4h	12
C513&H2O2_PTHW_3h	12
E111&CaMg-H2O_1h	12
E121&LPS-H2O_1h	12
E152&Mn+syringolin-Mn_12h	12
E171&oligogalacturonides_6h	12
H11&ABA-mock_30m	12
H381&etr1GA-etr1_1h	12
H568&IAA_hyh-IAA_wt	12
KLU_MT240 - WT0	12
KLU_MT90 - WT0	12
M136&ein2-wt	12
M171&sta1-wt	12
M311&atx1-wt	12
M320&ara1-Col3	12
M321&fas1_2-wt_Ler	12
M46&35SMKS1-wt	12
M721&1FRI_FLC-fri_flc_0d	12
M811&lrx1_rol12-wt	12
M836&camta1-wt	12
N412&Caesium_treated-c_sh	12
P114&Bc_inf-Bc_prox	12
P135&Eo-mock_2d	12
P1397&eds16-Col_7d	12
P1398&Eo_Col_Inf-Col_7d	12
P1412&Xc_MYB30os_3h-Xc_wt_3h	12
P1451&Ps_vir-Ps_avrRpm1_4h	12
S111&drought_sh_15m	12
S411&wounding_sh_15m	12
S414&wounding_sh_3h	12
S712&UVB-c_sh_30m	12
S724&UVB-c_rt_3h	12
S725&UVB-c_rt_6h	12
S846&cold_Col-Col	12
S846&cold_sfr6-sfr6	12
S857&cold_ice1-cold_wt_3h	12
U1&bdg-wt	12
C141&BTHwrky18_24h-BTHwrky18_8h	11
C14312&BTH_mkk1_mkk2_24h-BTH_mkk1_24h	11
C14331&mkk1_mkk2-mkk1	11
C14332&mkk1_mkk2-mkk2	11
C14343&mkk1-mkk2	11
C26&mannitol_4h	11
C31&benzoxazolin_BOAi50	11
E135&Flg22-H2O_3h	11
E135&OG-H2O_1h	11
E145&chitin_rre1-chitin_Col_30m	11
H216&zeatin-mock_30m	11
H341&GA_ga1-GA_Col_30m	11
H343&GA_ga1-GA_Col_3h	11
H351&GA_ga1_rga-mock_ga1_rga_3h	11
H381&etr1-wt_1h	11
H524&IAA-mock	11
H562&IAA_hy5-IAA_wt	11
H813&BR_wt-mock_wt_3h	11
H822&BR_det2-mock_det2_1h	11
H93&ACC-mock_3h	11
I25&10_BRZ220-mock_12h	11
M119&fls2-wt	11
M121&cpr5npr1svi1-cpr5	11
M121&cpr5npr1svi1-wt	11
M121&cpr5-wt	11
M1262&eds15-Col	11
M1263&CAT2HP-PTHW_0h	11
M129&eds1-wt	11
M13&vte2-wt_1d	11
M13&vte2-wt_3d	11
M16&DMSO_arr10arr12-DMSO_wt	11
M201&hsf13-wt	11
M321&antisenseMSI1-wt	11
M322&atino80_3-wt	11
M332&tcp14-wt	11
M513&35SMYB28_2-wt	11
M721&1FRI_FLC-fri_flc_3d	11
M833&asSPH1-wt_14	11
M86&35SAOX-wt	11
P132&Eo-mock_12h	11
P134&Eo-mock_24h	11
P137&Eo-mock_4d	11
P1453&Ps_hrpA-Ps_avrRpm1_4h	11
S112&drought_sh_30m	11
S311&osmotic_sh_30m	11
S315&osmotic_sh_12h	11
S632&salt_sh_1h	11
S634&salt_sh_6h	11
S711&UVB-c_sh_15m	11
S8411&cold_soil_1h	11
S8412&cold_soil_24h	11
U2&fdh-wt	11
C141&BTHnpr1_8h-BTHnpr1_0h	10
C141&BTHwt_24h-BTHwt_8h	10
C14324&BTH_mkk2-mkk2	10
C14333&mkk1_mkk2-wt	10
C14&mock_2h-mock_0h	10
C17&10PNO8_3h	10
C512&H2O2_CAT2HP_8h	10
E135&Flg22-H2O_1h	10
E145&chitin_rre2-chitin_Col_30m	10
E145&rre1-Col	10
H311&ga1_mock-Col_mock_30m	10
H313&ga1_mock-Col_mock_3h	10
H381&wt_GA-wt_1h	10
H512&IAA-mock_1h	10
H516&IAA_arf-arf	10
H563&IAA_hy5hyh-hy5hyh	10
H565&IAA_hy5hyh-IAA_hyh	10
H569&IAA_wt-wt	10
H612&MeJ-mock_1h	10
H841&BR_wt-wt	10
H846&BR_yucca-BR_wt	10
H847&BR_yucca-mock_yucca	10
H856&6Deoxo3DT_3h	10
H857&3DT_3h	10
H92&ACC-mock_1h	10
I162&PBZ_12h-mock_12h	10
I166&PPZ_12h-mock_12h	10
I23&10_BRZ91-mock_12h	10
M11&drl1-wt	10
M11&elo3-wt	10
M121&cpr5npr1-wt	10
M133&BTHnpr1_24h-BTHwt_24h	10
M135&35SNahG-wt	10
M172&35SMBF1-wt	10
M225&ice1-wt	10
M320&35SARA1-ara1	10
M353&Ler_er1-Ws	10
M514&35SMYB28_3-wt	10
M66&327_hy5-327_wt	10
M721&1FRI_FLC-fri_flc_5d	10
M722&2FRI_flc-fri_flc_5d	10
M811&lrx1_rol12-lrx1	10
M831&add3-wt	10
M86&35SZAT12-wt	10
M88&antisenseAtAOX1-wt	10
M89&mdh_mdh-wt	10
M911&Ler-Col	10
N414&Potassium_starved-c_sh	10
P114&Bc_prox-mock	10
P1386&Eo_eds15_Inf-eds15_7d	10
P1392&Eo_eds16_Inf-Col_Inf_1d	10
P1393&Eo_eds16_Inf-Col_Inf_3d	10
P1396&eds16-Col_0d	10
P1399&Eo_eds16_Inf-eds16_7d	10
P1432&Ps_hrcC-mock_6h	10
P1441&Ps_vir-mock_2h	10
P1464&mock-c_24h	10
P1471&Ps_avr-mock_4h	10
P153&Psm_wt-mock_wt_32h	10
S113&drought_sh_1h	10
S716&UVB-c_sh_12h	10
S732&genotoxic_sh_1h	10
S743&genotoxic_rt_3h	10
S744&genotoxic_rt_6h	10
S745&genotoxic_rt_12h	10
S811&heat_hsf13-heat_wt	10
S823&heat_sh_1h	10
S824&heat_sh_3h	10
S826&heat_sh_12h	10
S836&heat_rt_12h	10
S851&cold_wt-wt_3h	10
S853&cold_wt-wt_24h	10
S855&cold_ice1-ice1_6h	10
S856&cold_ice1-ice1_24h	10
U5&35SMYB41-wt	10
C141&BTHnpr1_24h-BTHnpr1_0h	9
C142&BTH_35SMIL4-35SMIL4	9
C14314&BTH_mkk1_mkk2_24h-BTH_wt_24h	9
C143&BTH_mil4-mil4	9
C14&mock_18h-mock_0h	9
C14&salicylic_acid_3h	9
C14&salicylic-mock_2h	9
C15&1PNO8_3h	9
C16&1PNO8_12h	9
C514&H2O2_PTHW_8h	9
E154&Ec+syringolin-Ec_12h	9
E156&Ec-Mn_12h	9
H15&ABA_wt-wt	9
H212&zeatin_35SARR-zeatin_Col_3h	9
H312&ga1_mock-Col_mock_1h	9
H513&IAA-mock_3h	9
H567&IAA_hyh-hyh	9
H611&MeJ-mock_30m	9
H855&teasterone_3h	9
I13&THBenzamide-mock	9
I163&PXD_3h-mock_3h	9
I168&UCZ_12h-mock_12h	9
M121&npr1-wt	9
M123&35SNPR1GR_npr1-npr1	9
M132&35SMIL4-mil4	9
M222&sfr3-wt	9
M331&tcp13-wt	9
M345&ttg_Col-gl1_Ler	9
M352&Col_det21-Ws	9
M352&yucca-wt	9
M42&mpk4-wt	9
M45&ctr1mpk4-mpk4	9
M515&indWRKY27_wrky27-wrky27	9
M62&715_hy5hyh-hy5	9
M67&305_cop1-305_wt	9
M723&3FRI_FLC-FRI_flc_0d	9
M723&3FRI_FLC-FRI_flc_3d	9
M91&LEC1ind-mock	9
M962&iae2-wt	9
P111&Bc_48h-Bc_18h	9
P114&Bc_inf-mock	9
P131&Eo-mock_6h	9
P133&Eo-mock_18h	9
P1385&Eo_eds15_Inf-Col_Inf_7d	9
P1412&Ps_nonh-mock_6h	9
P1413&Ps_nonh-mock_24h	9
P1422&Ps_avrRpm1-mock_6h	9
P1461&mock-c_4h	9
P1463&mock-c_16h	9
P1494&Ps_vir-mock_24h	9
S121&drought_Col-Col	9
S312&osmotic_sh_1h	9
S412&wounding_sh_30m	9
S417&wounding_sh_24h	9
S636&salt_sh_24h	9
S642&salt_rt_1h	9
S643&salt_rt_3h	9
S709&quartz-305_6h.cel	9
S709&quartz-327_6h.cel	9
S714&UVB-c_sh_3h	9
S727&UVB-c_rt_24h	9
S837&heat_rt_24h	9
S8415&cold_plate_24h	9
S846&cold_sfr2-sfr2	9
S858&cold_ice1-cold_wt_6h	9
U3&lcr-wt	9
C123&AVG-mock_3h	8
C141&BTH_Col-Col	8
C141&BTHwt_24h-BTHwt_0h	8
C141&BTHwt_8h-BTHwt_0h	8
C14311&BTH_mkk1_mkk2_24h-mkk1_mkk2	8
C14321&BTH_mkk1-BTH_wt	8
C14322&BTH_mkk2-BTH_wt	8
C14342&mkk2-wt	8
C14351&BTH_wt-wt	8
C18&fumonisinB1-MeOH	8
C42&GL3Dex-GL3mock_24 hrs	8
C45&isoxeben	8
E112&CaMg-H2O_4h	8
E142&chitinCSC-mock_30m	8
E153&Ec+syringolin-Ec_4h	8
E161&elf18_fls2-fls2_30m	8
E171&oligogalacturonides_1h	8
H12&ABA-mock_1h	8
H243&BA_Col-Col_30m	8
H332&GA_ga1-mock_ga1_1h	8
H524&compoundB-c	8
H531&NAA-mock	8
H561&hy5_IAA-hy5	8
H564&IAA_hy5hyh-IAA_hy5	8
H566&IAA_hy5hyh-IAA_wt	8
H812&BR_wt-mock_wt_1h	8
H854&6DeoxoTE_3h	8
H859&typhasterol_3h	8
H862&brassinolide_3h	8
I11&NPA-mock	8
I12&PCIB-mock	8
I21&3_BRZ220-mock_3h	8
KLU_MT240 - WT240	8
KLU_WT90 - WT0	8
M120&pmr4-wt	8
M121&cpr5csv1-cpr5	8
M131&pmr5-wt	8
M132&35SMIL4-Col	8
M132&mil4-Col	8
M132&mil4_sid2-Col	8
M133&BTHnpr1_8h-BTHwt_8h	8
M133&BTHwrky18_0h-BTHwt_0h	8
M152&35SARR21C-wt	8
M324&msi1_tap1-wt_4h	8
M333&tcp_het-wt	8
M345&ttg_Col-wt_Ler	8
M411&TET-DIP	8
M411&TME-DIP	8
M44&ctr1mpk4-ctr1	8
M63&hyh-wt	8
M65&305_hy5-305_wt	8
M68&557_cop1_327	8
M722&2FRI_flc-fri_flc_3d	8
M811&lrx1-wt	8
M942&cngc1-wt	8
P111&mock_48h-mock_18h	8
P121&Ec_inf_Col-mock_Col	8
P1387&Eo_Col_Inf-Col_7d	8
P1391&Eo_eds16_Inf-Col_Inf_6h	8
P1394&Eo_eds16_Inf-Col_Inf_5d	8
P1411&Xc_MYB30ox_90m-Xc_wt_90m	8
P1423&Ps_avrRpm1-mock_24h	8
P1443&Ps_vir-mock_24h	8
P1465&mock-c_48h	8
P1481&Ps_vir-Ps_avr_4h	8
P1482&Ps_vir-Ps_avr_8h	8
P1484&Ps_vir-Ps_avr_24h	8
P1491&Ps_vir-mock_4h	8
P1495&Ps_vir-mock_48h	8
P155&Pi_inf-mock_24h	8
P155&Pi_inf-mock_6h	8
S116&drought_sh_12h	8
S314&osmotic_sh_6h	8
S322&osmotic_rt_1h	8
S323&osmotic_rt_3h	8
S612&oxidative_sh_1h	8
S709&quartz-295_6h.cel	8
S723&UVB-c_rt_1h	8
S726&UVB-c_rt_12h	8
S811&heat_hsf13-hsf13	8
S8414&cold_plate_1h	8
U4&35SCUTE-wt	8
C141&BTHwrky18_24h-BTHwrky18_0h	7
C32&benzoxazolin_BOAi80	7
C42&wtDex-wtMock_24 hrs	7
D12&senes-green	7
E113&Flg22-H2O_1h	7
E117&GSTNPP1-H2O_1h	7
E119&Hrpz-H2O_1h	7
E132&fls_Ler-Ler	7
E1432&chit_lysM-lysM	7
E145&chitin_rre2-rre2_30m	7
H215&zeatin_Col-Col_3h	7
H236&TZ_arr10arr12-TZ_wt	7
H244&BA_Col-Col_120m	7
H333&GA_ga1-mock_ga1_3h	7
H524&compoundA-c	7
H613&MeJ-mock_3h	7
H853&cathasterone_3h	7
H858&6DeoxoTY	7
H860&6DeoxoCS_3h	7
H861&castasterone_3h	7
I164&PXD_12h-mock_12h	7
M121&cpr5npr1-cpr5	7
M132&sid2-Col	7
M132&sid2-Col_8	7
M133&BTHwrky18_24h-BTHwt_24h	7
M14&cob-wt	7
M322&atino80_2-wt	7
M46&mpk4-ctr1	7
M723&3FRI_FLC-FRI_flc_7d	7
M811&lrx1_rol11-lrx1	7
M811&lrx1_rol11-wt	7
M85&asAOX-wt	7
M943&cngc4-wt	7
P123&Ec_inf_pmr4-mock_pmr4	7
P136&Eo-mock_3d	7
P1395&Eo_eds16_Inf-Col_Inf_7d	7
P1452&Ps_vir-Ps_hrpA_4h	7
P1474&Ps_avr-mock_24h	7
P1483&Ps_vir-Ps_avr_16h	7
P1485&Ps_vir-Ps_avr_48h	7
P153&Psm_wt-mock_wt_24h	7
P153&Psm_wt-mock_wt_9h	7
S122&drought_sfr6-sfr6	7
S541&H2O2wt-wt	7
S616&oxidative_sh_24h	7
S623&oxidative_rt_3h	7
S713&UVB-c_sh_1h	7
S715&UVB-c_sh_6h	7
S741&genotoxic_rt_30m	7
S746&genotoxic_rt_24h	7
S821&heat_sh_15m	7
S833&heat_rt_1h	7
S834&heat_rt_3h	7
S911&Cs137-c_rt	7
C14323&BTH_mkk1-mkk1	6
C14341&mkk1-wt	6
C14&salicylic-mock_18h	6
E116&GST-H2O_4h	6
E118&GSTNPP1-H2O_4h	6
E141&chitooctaose-mock_3m	6
E142&chitin8mer-mock_30m	6
E1431&chit_lysM-chit_wt	6
E1433&chit_wt-wt	6
H16&ABA_abh1-abh1	6
H218&zeatin-mock_3h	6
H241&BA_35SARR7-35SARR7_30m	6
H321&GA_Col-mock_Col_30m	6
H511&IAA-mock_30m	6
H517&IAA_arf2-IAA_Col	6
H521&IAA_brx-brx	6
H524&IAA+compoundA-IAA	6
H811&BR_wt-mock_wt_30m	6
H821&BR_det2-mock_det2_30m	6
H852&6DeoxoCT_3h	6
I14&TIBA-mock	6
I161&PBZ_3h-mock_3h	6
I167&UCZ_3h-mock_3h	6
I24&10_BRZ220-mock_3h	6
KLU_MT90 - WT90	6
M121&cpr5csv1-wt	6
M121&cpr5npr1-npr1	6
M122&npr1-35SNPR1_npr1	6
M124&sni1-wt	6
M21&35SBatIMS-wt	6
M221&sfr2-wt	6
M320&35SARA1-Col0	6
M322&atino80_1-wt	6
M345&gl1_Ler-wt_Ler	6
M361&abh1-wt	6
M722&2FRI_flc-fri_flc_7d	6
M832&asSPH1-wt_05	6
M87&asAOX-35SAOX	6
N413&Potassium_starved-c_rt	6
P138&Eo-mock_5d	6
P1411&Ps_nonh-mock_2h	6
P1421&Ps_avrRpm1-mock_2h	6
P1431&Ps_hrcC-mock_2h	6
P1433&Ps_hrcC-mock_24h	6
P1442&Ps_vir-mock_6h	6
P155&Pi_inf-mock_12h	6
S415&wounding_sh_6h	6
S416&wounding_sh_12h	6
S511&ozone	6
S541&H2O2_35SZAT12-35SZAT12	6
S621&oxidative_rt_30m	6
S625&oxidative_rt_12h	6
S644&salt_rt_6h	6
S717&UVB-c_sh_24h	6
S742&genotoxic_rt_1h	6
S831&heat_rt_15m	6
S832&heat_rt_30m	6
S835&heat_rt_6h	6
S854&cold_ice1-ice1_3h	6
C122&AgNO3-mock_3h	5
C12&daminozide_3h	5
C141&BTHwrky18_8h-BTHwrky18_0h	5
C4&Nep1_30m	5
E122&LPS-H2O_4h	5
E131&fls_Flg22-fls_30m	5
E133&Ler_Flg22-Ler_30m	5
E1434&lysM-wt	5
E145&chitin_rre1-rre1_30m	5
E155&Ec+syringolin-Mn+syringolin_12h	5
E162&elf18_fls2-fls2_60m	5
H13&ABA-mock_3h	5
H213&zeatin_35SARR-35SARR_3h	5
H242&BA_35SARR7-35SARR7_120m	5
H381&etr1_GA-wt_GA_1h	5
H524&IAA+compoundB-IAA	5
I22&10_BRZ91-mock_3h	5
M11&ang4-wt	5
M11&elo2-wt	5
M126&flu-wt	5
M131&pmr6-wt	5
M223&sfr6-wt	5
M354&Ler_ga15-Ws	5
M411&TFE-DIP	5
M512&myb29-wt	5
M6&agilent_cer6-wt	5
M721&1FRI_FLC-fri_flc_7d	5
M834&oxCDPK6-c	5
P1473&Ps_avr-mock_16h	5
P1475&Ps_avr-mock_48h	5
S325&osmotic_rt_12h	5
S326&osmotic_rt_24h	5
S611&oxidative_sh_30m	5
S622&oxidative_rt_1h	5
S624&oxidative_rt_6h	5
S645&salt_rt_12h	5
S709&quartz-305_1h.cel	5
S722&UVB-c_rt_30m	5
C10&DDT-mock_1h	4
C13&ibuprofen_3h	4
C21&proteasome_inh_MG13	4
E145&rre2-Col	4
H323&GA_Col-mock_Col_3h	4
H515&IAA_Col-Col	4
H91&ACC-mock_30m	4
I165&PPZ_3h-mock_3h	4
KLU_WT240 - WT0	4
M131&pmr5_pmr6-wt	4
M151&35SARR-wt	4
M69&arf2-Col	4
P1410&Xc_MYB30as_90m-Xc_wt_90m	4
P1493&Ps_vir-mock_16h	4
S324&osmotic_rt_6h	4
S641&salt_rt_30m	4
S646&salt_rt_24h	4
S721&UVB-c_rt_15m	4
D11&flower-bud	3
E120&Hrpz-H2O_4h	3
E163&elf26_wt-wt_30m	3
H322&GA_Col-mock_Col_1h	3
H522&IAA_wt-wt	3
M131&pmr5_pmr6-pmr5	3
M131&pmr5_pmr6-pmr6	3
M131&pmr6-pmr5	3
M325&msi1_tap1-wt_21h	3
M511&myb28-wt	3
M971&pho1-wt	3
P1492&Ps_vir-mock_8h	3
S321&osmotic_rt_30m	3
S626&oxidative_rt_24h	3
S709&quartz-327_1h.cel	3
E164&elf26_wt-wt_60m	2
H217&zeatin-mock_1h	2
H331&GA_ga1-mock_ga1_30m	2
H851&campestanol_3h	2
M1261&pen3-wt	2
M981&vfb-wt	2
P1472&Ps_avr-mock_8h	2
E114&Flg22-H2O_4h	1
E115&GST-H2O_1h	1
