# Supplementary material for: Genome-Wide Analysis of PAPS1-Dependent Polyadenylation Identifies Novel Roles for Functionally Specialized Poly(A) Polymerases in Arabidopsis thaliana
Source: PLoS Genet. 2015 Aug 25;11(8):e1005474. doi: 10.1371/journal.pgen.1005474 (PMC4549238; doi:10.1371/journal.pgen.1005474)
Supplement: S7 Table — log2FC(paps1.l/s / Ler.l/s): log2 of the ratio of (long/short ratio in paps1) to (long/short ratio in Ler), negative values indicate shorter poly(A)-tail in paps1-1 mutants; logCPM: log2(counts per million); BH p-value: Benjamini-Hochberg corrected p-value; oxtAPX-wt: change in gene expression in tAPX overexpression line (1, upregulated; -1, downregulated) (XLSX) [file pgen.1005474.s014.xlsx]

## Sheet: S7 Table
S7 Table: Behavior of overlapping genes from tAPX-overexpression experiment regarding tail-length change in paps1-1 mutants
logCPM: log2(counts per million); BH p-value: Benjamini-Hochberg corrected p-value; oxtAPX-wt: change in gene expression in tAPX overexpression line (1, upregulated; -1, downregulated)
Gene ID	log2FC(paps1.l/s / Ler.l/s)	log2CPM	BH p-value	Probe ID	oxtAPX-WT	Short description
AT1G14450	-0.686437	5.02758	0.0408287	261489_at	1	NADH dehydrogenase (ubiquinone)s
AT1G15520	-1.30945	0.958547	0.116085	261763_at	-1	pleiotropic drug resistance 12
AT1G20430	-1.2186	2.40219	0.00697632	259515_at	1
AT1G25275	-0.813301	5.20785	0.141057	245642_at	1
AT1G32310	-1.06003	1.6179	0.0878682	260708_at	1
AT1G43790	-0.856249	2.1073	0.104741	260867_at	1	tracheary element differentiation-related 6
AT1G52720	-1.16439	2.42302	0.0180262	262159_at	1
AT1G53030	-0.870786	2.54194	0.0567299	261317_at	1	Cytochrome C oxidase copper chaperone (COX17)
AT1G64750	-0.442739	5.46497	0.287767	262876_at	1	deletion of SUV3 suppressor 1(I)
AT1G76560	-0.750127	4.23345	0.123857	259976_at	1	CP12 domain-containing protein 3
AT2G02130	-0.718707	6.16943	0.235865	266118_at	1	low-molecular-weight cysteine-rich 68
AT2G02510	-0.539338	5.33727	0.126635	267239_at	1	NADH dehydrogenase (ubiquinone)s
AT2G14660	-0.960247	2.6459	0.101072	266384_at	1
AT2G19750	-0.604277	4.34475	0.245877	266705_at	1	Ribosomal protein S30 family protein
AT2G28740	-0.667689	4.08711	0.225469	266226_at	1	histone H4
AT2G34585	-0.763922	3.81627	0.0386801	266906_at	1
AT2G43530	-0.723475	4.31349	0.0287757	260541_at	1	Scorpion toxin-like knottin superfamily protein
AT3G06700	-0.667407	7.20765	0.121553	258532_at	1	Ribosomal L29e protein family
AT3G10090	-0.576496	3.97726	0.167884	258937_at	1	Nucleic acid-binding, OB-fold-like protein
AT3G23325	-1.27151	1.844	0.138161	258297_at	1	Splicing factor 3B subunit 5/RDS3 complex subunit 10
AT3G23880	-0.822204	3.31192	0.0386801	256914_at	1	F-box and associated interaction domains-containing protein
AT3G47295	-0.52502	4.81506	0.215454	252412_at	1
AT4G28290	-0.750298	3.86565	0.0386801	253814_at	1
AT4G29390	-0.524773	6.47544	0.257019	253715_at	1	Ribosomal protein S30 family protein
AT4G31985	-0.776502	6.19646	0.0193245	253482_at	1	Ribosomal protein L39 family protein
AT4G33865	-0.538313	6.8144	0.280988	253291_at	1	Ribosomal protein S14p/S29e family protein
AT5G02120	-0.67826	7.13818	0.124481	251031_at	1	one helix protein
AT5G06870	-0.918169	4.79395	0.247205	250669_at	-1	polygalacturonase inhibiting protein 2
AT5G07960	-0.802524	2.99714	0.0940987	250553_at	1
AT5G12190	-0.534359	3.70506	0.26376	250314_at	1	RNA-binding (RRM/RBD/RNP motifs) family protein
AT5G14105	-0.843332	2.24598	0.138161	250225_at	1
AT5G22580	-1.15234	1.82465	0.258665	249894_at	1	Stress responsive A/B Barrel Domain
AT5G22875	-0.653953	3.29602	0.129286	249861_at	1
AT5G41685	-0.719685	3.81279	0.0506184	249268_at	1	Mitochondrial outer membrane translocase complex, subunit Tom7
AT5G47550	-1.34402	2.3954	0.0287757	248763_at	1	Cystatin/monellin superfamily protein
AT5G48485	-0.840107	4.29707	0.083294	248684_at	1	Bifunctional inhibitor/lipid-transfer protein/seed storage 2S albumin superfamily protein
AT5G53650	-0.821144	2.43503	0.104028	248219_at	1
AT5G54970	-0.906863	2.19713	0.138161	248139_at	1
AT5G64140	-0.86415	6.35069	0.0410005	247267_at	1	ribosomal protein S28
AT5G67600	-0.842254	3.72518	0.0326346	247009_at	1
