# Supplementary material for: Genome-Wide Analysis of PAPS1-Dependent Polyadenylation Identifies Novel Roles for Functionally Specialized Poly(A) Polymerases in Arabidopsis thaliana
Source: PLoS Genet. 2015 Aug 25;11(8):e1005474. doi: 10.1371/journal.pgen.1005474 (PMC4549238; doi:10.1371/journal.pgen.1005474)
Supplement: S8 Table — List of microarray probe sets and associated gene models, and the module the gene has been assigned to in the co-expression analysis. (XLSX) [file pgen.1005474.s015.xlsx]

## Sheet: S8 Table
S8 Table: Association of individual genes to co-expression modules
ProbeID	Module	GeneID
244901_at	1	ATMG00640
244902_at	1	ATMG00650
244903_at	2	ATMG00660
244904_at	3	ATMG00670
244905_at	4	ATMG00680
244906_at	1	ATMG00690
244907_at	2	ATMG00710
244908_at	4	ATMG00720
244909_at	5	ATMG00740
244910_s_at	4
244911_at	4	ATMG00820
244912_at	5
244913_at	2	ATMG00840
244914_at	4
244915_s_at	4
244916_at	4
244917_at	4	ATMG00870
244918_at	2	ATMG00890
244919_at	2
244920_s_at	6
244921_s_at	2	ATMG01000
244922_s_at	2
244923_s_at	2	ATMG01020
244924_at	4	ATMG01040
244925_at	5	ATMG00510
244926_s_at	2
244927_at	2
244928_s_at	2
244929_at	5	ATMG00580
244930_at	4	ATMG00600
244931_at	2	ATMG00630
244932_at	2	ATCG01060
244933_at	2	ATCG01070
244934_at	2	ATCG01080
244935_at	6	ATCG01090
244936_at	6	ATCG01100
244937_at	7	ATCG01110
244938_at	7	ATCG01120
244939_at	2	ATCG00065
244940_at	2
244941_at	2	ATMG00010
244942_at	4	ATMG00050
244943_at	2	ATMG00070
244944_s_at	5
244945_at	2	ATMG00110
244946_at	2
244947_at	2	ATMG00130
244948_at	2	ATMG00140
244949_at	2	ATMG00150
244950_at	2	ATMG00160
244951_s_at	2
244952_at	4	ATMG00260
244953_s_at	3
244954_s_at	2
244955_at	4	ATMG00320
244956_s_at	4
244957_at	1	ATMG00400
244958_at	2	ATMG00450
244959_s_at	6
244960_at	6	ATCG01020
244961_at	6	ATCG01040
244962_at	6	ATCG01050
244963_at	6	ATCG00570
244964_at	6	ATCG00580
244965_at	6	ATCG00590
244966_at	2	ATCG00600
244967_at	6	ATCG00630
244968_at	6	ATCG00640
244969_at	6	ATCG00650
244970_at	2	ATCG00660
244971_at	6	ATCG00670
244972_at	2	ATCG00680
244973_at	6	ATCG00690
244974_at	2	ATCG00700
244975_at	6	ATCG00710
244976_at	6	ATCG00720
244977_at	2	ATCG00730
244978_at	6	ATCG00740
244979_at	6	ATCG00750
244980_at	2	ATCG00760
244981_at	2	ATCG00770
244982_at	2	ATCG00780
244983_at	2	ATCG00790
244984_at	6	ATCG00800
244985_at	6	ATCG00810
244986_at	6	ATCG00820
244987_s_at	6
244988_s_at	6
244989_s_at	2
244990_s_at	2
244991_s_at	2
244992_s_at	5
244993_s_at	2
244994_at	7	ATCG01010
244995_at	2	ATCG00150
244996_at	6	ATCG00160
244997_at	2	ATCG00170
244998_at	6	ATCG00180
244999_at	2	ATCG00190
245000_at	2	ATCG00210
245001_at	6	ATCG00220
245002_at	2	ATCG00270
245003_at	6	ATCG00280
245004_at	6	ATCG00300
245005_at	2	ATCG00330
245006_at	6	ATCG00340
245007_at	6	ATCG00350
245008_at	2	ATCG00360
245009_at	6	ATCG00380
245010_at	6	ATCG00420
245011_at	2	ATCG00430
245012_at	6	ATCG00440
245013_at	6	ATCG00470
245014_at	6	ATCG00480
245015_at	2	ATCG00490
245016_at	2	ATCG00500
245017_at	6	ATCG00510
245018_at	6	ATCG00520
245019_at	6	ATCG00530
245020_at	6	ATCG00540
245021_at	6	ATCG00550
245022_at	6	ATCG00560
245023_at	6	ATCG00080
245024_at	6	ATCG00120
245025_at	6	ATCG00130
245026_at	2	ATCG00140
245027_at	6	AT2G26550
245028_at	8	AT2G26570
245029_at	9	AT2G26580
245030_at	4	AT2G26620
245031_at	6	AT2G26360
245032_at	4	AT2G26630
245033_at	10	AT2G26380
245034_at	10	AT2G26390
245035_at	6	AT2G26400
245036_at	11	AT2G26410
245037_at	5	AT2G26420
245038_at	12	AT2G26560
245039_at	6	AT2G26600
245040_at	5	AT2G26520
245041_at	10	AT2G26530
245042_at	6	AT2G26540
245043_at	11	AT2G26430
245044_at	6	AT2G26500
245045_at	6	AT2G26590
245046_at	6	AT2G26510
245047_at	6	ATCG00020
245048_at	6	ATCG00040
245049_at	7	ATCG00050
245050_at	6	ATCG00070
245051_at	12	AT2G23320
245052_at	13	AT2G26440
245053_at	11	AT2G26450
245054_at	14	AT2G26460
245055_at	15	AT2G26470
245056_at	6	AT2G26480
245057_at	11	AT2G26490
245058_at	4	AT2G39790
245059_at	11	AT2G39720
245060_at	11	AT2G39770
245061_at	6	AT2G39730
245062_at	11	AT2G39760
245063_at	16	AT2G39795
245064_at	6	AT2G39725
245065_at	17	AT2G39750
245066_at	18	AT2G39840
245067_at	11	AT2G39780
245068_at	19	AT2G23260
245069_at	20	AT2G23250
245070_at	15	AT2G23240
245071_at	21	AT2G23230
245072_s_at	21
245073_at	19	AT2G23210
245074_at	13	AT2G23200
245075_at	6	AT2G23180
245076_at	6	AT2G23170
245077_at	5	AT2G23160
245078_at	11	AT2G23340
245079_at	5	AT2G23330
245080_at	6	AT2G23300
245081_at	1
245082_at	22	AT2G23270
245083_at	11	AT2G23310
245084_at	23	AT2G23290
245085_at	18	AT2G23350
245086_at	24	AT2G39820
245087_at	25	AT2G39830
245088_at	6	AT2G39850
245089_at	15	AT2G45290
245090_at	26	AT2G40900
245091_at	5	AT2G40910
245092_at	5	AT2G40950
245093_at	19
245094_at	6	AT2G40840
245095_at	5	AT2G40860
245096_at	6	AT2G40880
245097_at	5	AT2G40935
245098_at	6	AT2G40940
245099_at	15	AT2G40830
245100_at	15	AT2G40930
245101_at	6	AT2G40890
245102_at	4	AT2G41580
245103_at	4	AT2G41590
245104_at	18	AT2G41600
245105_at	27	AT2G41610
245106_at	18	AT2G41650
245107_at	6	AT2G41690
245108_at	4	AT2G41510
245109_at	16	AT2G41520
245110_at	1	AT2G41550
245111_at	4	AT2G41570
245112_at	6	AT2G41540
245113_at	26	AT2G41660
245114_at	11	AT2G41630
245115_at	6	AT2G41530
245116_at	16	AT2G41620
245117_at	6	AT2G41560
245118_at	6	AT2G41680
245119_at	10	AT2G41640
245120_at	16	AT2G39810
245121_at	18	AT2G47610
245122_at	16	AT2G47420
245123_at	6	AT2G47450
245124_at	18	AT2G47580
245125_at	4	AT2G47430
245126_at	6	AT2G47460
245127_at	11	AT2G47600
245128_at	4	AT2G45380
245129_at	4	AT2G45350
245130_at	28	AT2G45340
245131_s_at	6
245132_at	5	AT2G45320
245133_at	11	AT2G45310
245134_s_at	6
245135_at	4	AT2G45230
245136_at	6	AT2G45210
245137_at	16	AT2G45460
245138_at	29	AT2G45190
245139_at	26	AT2G45430
245140_at	30	AT2G45420
245141_at	31	AT2G45400
245142_at	6	AT2G45270
245143_at	5	AT2G45450
245144_at	16	AT2G45240
245145_at	16	AT2G45440
245146_at	6	AT2G45200
245147_at	16	AT2G45280
245148_at	12	AT2G45220
245149_at	1	AT2G47620
245150_at	6	AT2G47590
245151_at	31	AT2G47550
245152_at	11	AT2G47490
245153_at	7	AT5G12450
245154_at	32	AT5G12460
245155_at	18	AT5G12470
245156_at	6	AT5G12480
245157_at	4	AT2G33160
245158_at	33	AT2G33130
245159_at	11	AT2G33100
245160_at	4	AT2G33080
245161_at	15	AT2G33070
245162_at	11	AT2G33240
245163_at	4	AT2G33230
245164_at	16	AT2G33210
245165_at	6	AT2G33180
245166_at	5	AT2G33170
245167_s_at	12
245168_at	15	AT2G33150
245169_at	34	AT2G33220
245170_at	5	AT2G47570
245171_at	26	AT2G47560
245172_at	34	AT2G47540
245173_at	22	AT2G47520
245174_at	30	AT2G47500
245175_at	6	AT2G47470
245176_at	6	AT2G47440
245177_at	35	AT5G12380
245178_at	11	AT5G12390
245179_at	6
245180_at	16	AT5G12410
245181_at	26	AT5G12420
245182_at	11	AT5G12430
245183_at	29	AT5G12440
245184_at	5	AT1G67790
245185_at	5	AT1G67760
245186_at	26	AT1G67710
245187_s_at	6
245188_at	6	AT1G67660
245189_at	8	AT1G67670
245190_at	29	AT1G67690
245191_at	5	AT1G67770
245192_at	5	AT1G67780
245193_at	11	AT1G67810
245194_at	15	AT1G67820
245195_at	6	AT1G67740
245196_at	29	AT1G67750
245197_at	19	AT1G67800
245198_at	6	AT1G67700
245199_at	6	AT1G67730
245200_at	36	AT1G67850
245201_at	6	AT1G67840
245202_at	29	AT1G67720
245203_at	4	AT3G33080
245204_at	6	AT5G12270
245205_at	5	AT5G12280
245206_at	6	AT5G12290
245207_at	15	AT5G12310
245208_at	6	AT5G12330
245209_at	10	AT5G12340
245210_at	6	AT5G12350
245211_at	6	AT5G12370
245212_at	4
245213_at	6	AT1G44575
245214_at	5
245215_at	6	AT1G67830
245216_at	6	AT4G16143
245217_at	4	AT1G38340
245218_s_at	6
245219_at	6
245220_at	4	AT1G59171
245221_s_at	4
245222_at	4	AT3G29787
245223_at	4	AT3G29791
245224_at	5	AT3G29796
245225_at	5	AT3G29800
245226_at	37	AT3G29970
245227_s_at	2	AT1G08410
245228_at	38	AT3G29810
245229_at	16	AT4G25620
245230_at	19	AT4G25610
245231_at	5
245232_at	11	AT4G25590
245233_at	15	AT4G25580
245234_at	5	AT4G25560
245235_at	16	AT4G25550
245236_at	5	AT4G25540
245237_at	1	AT4G25520
245238_at	16	AT4G25570
245239_at	20	AT4G25530
245240_at	4	AT1G44510
245241_at	4	AT1G44478
245242_at	6	AT1G44446
245243_at	3	AT1G44414
245244_at	10	AT1G44350
245245_at	36	AT1G44318
245246_at	39	AT1G44224
245247_at	10	AT4G17230
245248_at	11	AT4G15415
245249_at	6	AT4G16760
245250_at	40	AT4G17490
245251_at	10	AT4G17615
245252_at	40	AT4G17500
245253_at	39	AT4G15440
245254_at	10	AT4G14680
245255_at	6	AT4G14110
245256_at	1	AT4G15090
245257_at	6	AT4G14640
245258_at	26	AT4G15340
245259_at	29	AT4G14150
245260_at	9	AT4G16360
245261_at	11	AT4G14385
245262_at	6	AT4G16563
245263_at	6	AT4G17740
245264_at	6	AT4G17245
245265_at	13	AT4G14400
245266_at	12	AT4G17070
245267_at	26	AT4G14060
245268_at	5	AT4G16570
245269_at	11	AT4G14500
245270_at	11	AT4G14960
245271_at	28	AT4G16430
245272_at	3	AT4G17250
245273_at	6	AT4G14950
245274_at	6	AT4G14360
245275_at	38	AT4G15210
245276_at	6	AT4G16780
245277_at	10	AT4G15550
245278_at	6	AT4G17730
245279_at	6	AT4G17270
245280_at	6	AT4G16845
245281_at	6	AT4G15560
245282_at	6	AT4G14990
245283_at	11	AT4G13980
245284_at	6	AT4G14210
245285_s_at	6
245286_at	6	AT4G14880
245287_at	6	AT4G14910
245288_at	15	AT4G16420
245289_at	11	AT4G15470
245290_at	6	AT4G16490
245291_at	6	AT4G16155
245292_at	11	AT4G15093
245293_at	20	AT4G16660
245294_at	6	AT4G14340
245295_at	8	AT4G16100
245296_at	6	AT4G16370
245297_at	5	AT4G16510
245298_at	6	AT4G15010
245299_at	6	AT4G17530
245300_at	6	AT4G16350
245301_at	18	AT4G17190
245302_at	41	AT4G17695
245303_at	6	AT4G17010
245304_at	15	AT4G15630
245305_at	19	AT4G17215
245306_at	6	AT4G14690
245307_at	6	AT4G16770
245308_at	6	AT4G17486
245309_at	29	AT4G15140
245310_at	18	AT4G13950
245311_at	18	AT4G14320
245312_at	6	AT4G14600
245313_at	3	AT4G15420
245314_at	11	AT4G16745
245315_at	18	AT4G14800
245316_at	16	AT4G14000
245317_at	6	AT4G15610
245318_at	6	AT4G16980
245319_at	6	AT4G16146
245320_at	28	AT4G16444
245321_at	6	AT4G15545
245322_at	39	AT4G14815
245323_at	6	AT4G16500
245324_at	22	AT4G17260
245325_at	6	AT4G14130
245326_at	6	AT4G14100
245327_at	6	AT4G16850
245328_at	26	AT4G14465
245329_at	10	AT4G14365
245330_at	42	AT4G14930
245331_at	6	AT4G14410
245332_at	11	AT4G15940
245333_at	18	AT4G14615
245334_at	16	AT4G15800
245335_at	15	AT4G16160
245336_at	6	AT4G16515
245337_at	5	AT4G16566
245338_at	29	AT4G16442
245339_at	29	AT4G16120
245340_at	18	AT4G14420
245341_at	29	AT4G16447
245342_at	18	AT4G16720
245343_at	29	AT4G15830
245344_at	15	AT4G15475
245345_at	25	AT4G16640
245346_at	6	AT4G17090
245347_at	6	AT4G14890
245348_at	18	AT4G17770
245349_at	6	AT4G16690
245350_at	15	AT4G16830
245351_at	11	AT4G17640
245352_at	6	AT4G15490
245353_at	6	AT4G16000
245354_at	6	AT4G17600
245355_at	18	AT4G17390
245356_at	6	AT4G13940
245357_at	6	AT4G17560
245358_at	16	AT4G15900
245359_at	6	AT4G14430
245360_at	28	AT4G16330
245361_at	11	AT4G17790
245362_at	34	AT4G17460
245363_at	11	AT4G15120
245364_at	29	AT4G15790
245365_at	11	AT4G17720
245366_at	6	AT4G14965
245367_at	18	AT4G16265
245368_at	6	AT4G15510
245369_at	10
245370_at	12	AT4G16840
245371_at	38	AT4G15750
245372_at	18	AT4G15000
245373_s_at	5
245374_at	1	AT4G17620
245375_at	7	AT4G17660
245376_at	11	AT4G17690
245377_at	5
245378_at	5	AT4G17710
245379_at	1	AT4G17750
245380_at	5	AT4G17760
245381_at	5	AT4G17785
245382_at	26	AT4G17800
245383_at	6	AT4G17810
245384_at	42	AT4G16790
245385_at	6	AT4G14020
245386_at	26	AT4G14010
245387_at	16	AT4G17520
245388_at	6	AT4G16410
245389_at	38	AT4G17480
245390_at	11	AT4G17650
245391_at	16	AT4G16520
245392_at	6	AT4G15680
245393_at	6	AT4G16260
245394_at	18	AT4G16450
245395_at	15	AT4G17420
245396_at	6	AT4G14870
245397_at	31	AT4G14560
245398_at	6	AT4G14900
245399_at	26	AT4G17340
245400_at	6	AT4G17040
245401_at	6	AT4G17670
245402_at	4	AT4G17585
245403_at	4	AT4G17590
245404_at	17	AT4G17610
245405_at	1	AT4G17150
245406_at	19	AT4G17160
245407_at	11	AT4G17170
245408_at	15	AT4G17180
245409_at	5	AT4G17200
245410_at	27	AT4G17220
245411_at	29	AT4G17240
245412_at	43	AT4G17280
245413_at	6	AT4G17300
245414_at	5	AT4G17310
245415_at	15	AT4G17330
245416_at	44	AT4G17350
245417_at	6	AT4G17360
245418_at	6	AT4G17370
245419_at	5	AT4G17380
245420_at	15	AT4G17410
245421_at	5	AT4G17430
245422_at	6	AT4G17470
245423_at	8	AT4G17483
245424_at	33	AT4G17505
245425_at	6	AT4G17510
245426_at	6	AT4G17540
245427_at	11	AT4G17550
245428_at	13	AT4G17570
245429_at	5	AT4G17580
245430_at	15	AT4G17060
245431_at	22	AT4G17080
245432_at	34
245433_at	15	AT4G17140
245434_at	15	AT4G17140
245435_at	5
245436_at	15	AT4G16620
245437_at	16
245438_at	29	AT4G16650
245439_at	6	AT4G16670
245440_at	22	AT4G16680
245441_at	5	AT4G16700
245442_at	6	AT4G16710
245443_at	9	AT4G16730
245444_at	5	AT4G16740
245445_at	5	AT4G16750
245446_at	16	AT4G16800
245447_at	10	AT4G16820
245448_at	6	AT4G16860
245449_at	6	AT4G16870
245450_at	6
245451_at	6	AT4G16890
245452_at	23	AT4G16910
245453_at	4	AT4G16900
245454_at	5	AT4G16920
245455_at	7	AT4G16930
245456_at	6	AT4G16950
245457_s_at	4
245458_at	29	AT4G16970
245459_at	7
245460_at	6	AT4G16990
245461_at	29	AT4G17000
245462_at	5	AT4G17020
245463_at	26	AT4G17030
245464_at	5
245465_at	39	AT4G16590
245466_at	5	AT4G16600
245467_at	5	AT4G16610
245468_at	11	AT4G15980
245469_at	4
245470_at	45	AT4G16020
245471_at	24	AT4G16030
245472_at	11	AT4G16040
245473_at	4	AT4G16050
245474_at	6	AT4G16060
245475_at	5
245476_at	5	AT4G16090
245477_at	11	AT4G16110
245478_at	15	AT4G16130
245479_at	6	AT4G16140
245480_at	5
245481_at	6	AT4G16180
245482_at	6	AT4G16180
245483_at	6	AT4G16190
245484_at	15	AT4G16210
245485_at	31
245486_x_at	23	AT4G16240
245487_at	15	AT4G16250
245488_at	39	AT4G16270
245489_at	15	AT4G16280
245490_at	1	AT4G16310
245491_at	5
245492_at	6	AT4G16340
245493_at	5
245494_at	6	AT4G16390
245495_at	25	AT4G16400
245496_at	6	AT4G16440
245497_at	19	AT4G16460
245498_at	4	AT4G16470
245499_at	8	AT4G16480
245500_at	4	AT4G15590
245501_at	15	AT4G15620
245502_at	16	AT4G15640
245503_at	11	AT4G15650
245504_at	6	AT4G15660
245505_at	6	AT4G15690
245506_at	6	AT4G15700
245507_at	4	AT4G15710
245508_at	4	AT4G15720
245509_at	5	AT4G15730
245510_at	46	AT4G15740
245511_at	19	AT4G15755
245512_at	16	AT4G15770
245513_at	15	AT4G15780
245514_at	7
245515_at	4	AT4G15810
245516_at	16	AT4G15820
245517_at	44	AT4G15840
245518_at	16	AT4G15850
245519_at	4	AT4G15860
245520_at	19	AT4G15870
245521_at	29	AT4G15880
245522_at	23	AT4G15890
245523_at	18	AT4G15910
245524_at	6	AT4G15920
245525_at	29	AT4G15930
245526_at	5
245527_at	5	AT4G15955
245528_at	11	AT4G15530
245529_at	16	AT4G15570
245530_at	5	AT4G15590
245531_at	5	AT4G15100
245532_at	6	AT4G15110
245533_at	11	AT4G15130
245534_at	4	AT4G15150
245535_at	5
245536_at	5
245537_at	11	AT4G15200
245538_at	11	AT4G15200
245539_at	47	AT4G15230
245540_at	6	AT4G15230
245541_at	5
245542_at	5	AT4G15250
245543_at	10	AT4G15260
245544_at	6	AT4G15270
245545_at	5	AT4G15280
245546_at	34	AT4G15290
245547_at	31	AT4G15300
245548_at	5	AT4G15310
245549_at	5	AT4G15320
245550_at	43	AT4G15330
245551_at	31	AT4G15350
245552_at	31	AT4G15360
245553_at	31	AT4G15370
245554_at	46	AT4G15380
245555_at	26	AT4G15390
245556_at	46	AT4G15400
245557_at	1	AT4G15410
245558_at	5	AT4G15430
245559_at	19	AT4G15460
245560_at	6	AT4G15480
245561_at	26	AT4G15500
245562_at	18	AT4G15520
245563_at	6	AT4G14580
245564_at	5	AT4G14590
245565_at	6	AT4G14605
245566_at	13	AT4G14610
245567_at	46	AT4G14630
245568_at	5	AT4G14650
245569_at	16	AT4G14660
245570_at	4	AT4G14670
245571_at	9	AT4G14695
245572_at	29	AT4G14720
245573_at	5
245574_at	34	AT4G14750
245575_at	6	AT4G14760
245576_at	29	AT4G14770
245577_at	11	AT4G14780
245578_at	5	AT4G14790
245579_at	11	AT4G14810
245580_at	5	AT4G14820
245581_at	5	AT4G14840
245582_at	5	AT4G14850
245583_at	11	AT4G14920
245584_at	30	AT4G14940
245585_at	29	AT4G14970
245586_at	31	AT4G14980
245587_at	5	AT4G15020
245588_at	1	AT4G15030
245589_at	19	AT4G15040
245590_at	5
245591_at	11	AT4G14530
245592_at	6	AT4G14540
245593_at	5	AT4G14550
245594_at	6	AT4G14570
245595_at	4	AT4G14170
245596_at	4	AT4G14180
245597_at	15	AT4G14190
245598_at	29	AT4G14200
245599_at	12	AT4G14220
245600_at	6	AT4G14230
245601_at	6	AT4G14240
245602_at	6	AT4G14270
245603_at	5
245604_at	6	AT4G14290
245605_at	3	AT4G14300
245606_at	5
245607_at	29	AT4G14330
245608_at	6	AT4G14350
245609_at	11
245610_at	34	AT4G14380
245611_at	5	AT4G14390
245612_at	6	AT4G14440
245613_at	10
245614_at	4	AT4G14460
245615_at	4	AT4G14470
245616_at	48	AT4G14480
245617_at	4	AT4G14490
245618_at	6	AT4G14510
245619_at	5	AT4G13990
245620_at	16	AT4G14050
245621_at	6	AT4G14070
245622_at	39	AT4G14080
245623_s_at	29
245624_at	6	AT4G14090
245625_at	11	AT4G14160
245626_at	6	AT1G56700
245627_at	15	AT1G56600
245628_at	6	AT1G56650
245629_at	6	AT1G56580
245630_at	5	AT1G25360
245631_at	16	AT1G25350
245632_at	6	AT1G25290
245633_at	6	AT1G25280
245634_at	21	AT1G25270
245635_at	5	AT1G25250
245636_at	11	AT1G25240
245637_at	16	AT1G25230
245638_s_at	7
245639_at	16	AT1G25260
245640_at	9	AT1G25330
245641_at	6	AT1G25370
245642_at	16	AT1G25275
245643_at	5	AT1G25340
245644_at	6	AT1G25320
245645_at	29	AT1G24764
245646_x_at	4
245647_at	5
245648_at	4	AT1G24938
245649_at	15	AT1G24706
245650_at	15	AT1G24735
245651_s_at	6
245652_at	49	AT4G13960
245653_at	5	AT4G13985
245654_at	5	AT1G56540
245655_at	5
245656_at	20	AT1G56620
245657_at	27	AT1G56720
245658_at	11	AT1G28270
245659_at	18	AT1G28260
245660_at	18	AT1G28240
245661_at	5	AT1G28220
245662_at	12	AT1G28190
245663_at	4	AT1G28170
245664_at	20	AT1G28327
245665_at	6	AT1G28250
245666_at	6	AT1G28280
245667_at	6	AT1G28200
245668_at	6	AT1G28330
245669_at	10	AT1G28300
245670_at	6	AT1G28210
245671_at	6	AT1G28230
245672_at	5	AT1G56710
245673_at	14	AT1G56690
245674_at	6	AT1G56680
245675_at	5
245676_at	4	AT1G56670
245677_at	47	AT1G56660
245678_at	15	AT1G56610
245679_at	6	AT1G56590
245680_at	4	AT1G56570
245681_at	11	AT1G56560
245682_at	6	AT5G08750
245683_at	11	AT5G22030
245684_at	11	AT5G22000
245685_at	15	AT5G22220
245686_at	6	AT5G22060
245687_at	5	AT1G28320
245688_at	6	AT1G28290
245689_at	34	AT5G04120
245690_at	6	AT5G04230
245691_at	15	AT5G04240
245692_at	6	AT5G04150
245693_at	6	AT5G04260
245694_at	12	AT5G04170
245695_at	5	AT5G04270
245696_at	6	AT5G04190
245697_at	30	AT5G04200
245698_at	11	AT5G04160
245699_at	15	AT5G04250
245700_at	11	AT5G04180
245701_at	6	AT5G04140
245702_at	20	AT5G04220
245703_at	21	AT5G04380
245704_at	1	AT5G04290
245705_at	11	AT5G04390
245706_at	25	AT5G04310
245707_at	5	AT5G04400
245708_at	25	AT5G04310
245709_at	16	AT5G04320
245710_at	22	AT5G04330
245711_at	40	AT5G04340
245712_at	6	AT5G04360
245713_at	6	AT5G04370
245714_at	16	AT5G04280
245715_s_at	6
245716_at	6	AT5G08740
245717_at	4	AT5G33390
245718_at	11	AT5G04110
245719_at	11	AT5G04110
245720_at	48	AT5G04210
245721_s_at	11
245722_at	6	AT1G73430
245723_at	1	AT1G73400
245724_at	6	AT1G73390
245725_at	25	AT1G73370
245726_at	5	AT1G73360
245727_at	7	AT1G73350
245728_at	36	AT1G73340
245729_at	16	AT1G73490
245730_at	6	AT1G73470
245731_at	10	AT1G73500
245732_at	1	AT1G73440
245733_at	15	AT1G73380
245734_at	11	AT1G73480
245735_at	6	AT1G73410
245736_at	26	AT1G73330
245737_at	11	AT1G44160
245738_at	20	AT1G44130
245739_at	29	AT1G44110
245740_at	10	AT1G44100
245741_at	11	AT1G44120
245742_at	6	AT1G44170
245743_at	6	AT1G51080
245744_at	6	AT1G51110
245745_at	6	AT1G51110
245746_at	26	AT1G51070
245747_at	6	AT1G51100
245748_at	50	AT1G51140
245749_at	6	AT1G51090
245750_at	18	AT1G51060
245751_s_at	15
245752_at	4	AT1G35150
245753_at	5	AT1G35143
245754_at	20	AT1G35183
245755_at	10	AT1G35210
245756_at	11	AT1G35190
245757_at	10	AT1G35140
245758_at	29	AT1G32240
245759_at	11	AT1G66900
245760_s_at	13
245761_at	6	AT1G66890
245762_at	29	AT1G27880
245763_at	5	AT1G27850
245764_s_at	5
245765_at	10	AT1G33600
245766_at	4	AT1G33580
245767_at	31
245768_at	10	AT1G33590
245769_at	5	AT1G30220
245770_at	16	AT1G30240
245771_at	6
245772_at	6	AT1G30300
245773_at	29	AT1G30290
245774_at	6	AT1G30210
245775_at	6	AT1G30270
245776_at	6	AT1G30260
245777_at	11	AT1G73540
245778_at	6	AT1G73530
245779_at	11	AT1G73510
245780_at	5	AT1G45688
245781_at	6	AT1G45976
245782_at	5	AT1G35200
245783_s_at	9
245784_at	29	AT1G32190
245785_at	4	AT1G32180
245786_at	5	AT1G32150
245787_at	6	AT1G32130
245788_at	6	AT1G32120
245789_at	47	AT1G32090
245790_at	6	AT1G32200
245791_at	18	AT1G32210
245792_at	30	AT1G32100
245793_at	6	AT1G32220
245794_at	34	AT1G32170
245795_at	6	AT1G32160
245796_at	6	AT1G32230
245797_at	6	AT1G45230
245798_at	11	AT1G45545
245799_at	4	AT1G45616
245800_at	29	AT1G46264
245801_at	4	AT1G46912
245802_at	5	AT1G46840
245803_at	16	AT1G47128
245804_at	23	AT1G46696
245805_at	4	AT1G46336
245806_at	6	AT1G45474
245807_at	15	AT1G46768
245808_at	15	AT1G58470
245809_at	34	AT1G58440
245810_at	5
245811_at	4	AT1G37537
245812_at	4
245813_at	5	AT1G49920
245814_at	29	AT1G49910
245815_at	5	AT1G26090
245816_at	1	AT1G26210
245817_at	6	AT1G26160
245818_at	29	AT1G26100
245819_at	5	AT1G26310
245820_at	49	AT1G26320
245821_at	6	AT1G26270
245822_at	1	AT1G26110
245823_at	4	AT1G57906
245824_at	5	AT1G57943
245825_at	17	AT1G57870
245826_at	5	AT1G57850
245827_at	5	AT1G57830
245828_at	29	AT1G57820
245829_at	19	AT1G57780
245830_at	19	AT1G57790
245831_at	15	AT1G48840
245832_at	6	AT1G48850
245833_at	5	AT1G42220
245834_at	4	AT1G42200
245835_at	4	AT1G42190
245836_at	4	AT1G42250
245837_at	5	AT1G58450
245838_at	5	AT1G58410
245839_at	4	AT1G58390
245840_at	10	AT1G58420
245841_s_at	18
245842_at	39	AT1G58430
245843_at	11
245844_at	29	AT1G26170
245845_at	6	AT1G26150
245846_at	11	AT1G26130
245847_at	5	AT5G11050
245848_at	29	AT5G13480
245849_at	29	AT5G13520
245850_at	5	AT5G13530
245851_at	1	AT5G13530
245852_at	6	AT5G13510
245853_at	34	AT5G13500
245854_at	6	AT5G13490
245855_at	6	AT5G13550
245856_at	5	AT5G28240
245857_at	5	AT5G28270
245858_at	4	AT5G28280
245859_at	29	AT5G28290
245860_at	5	AT5G28310
245861_at	6	AT5G28300
245862_at	6	AT5G01010
245863_s_at	44
245864_at	30	AT1G58070
245865_at	51
245866_s_at	10
245867_at	6	AT1G58080
245868_at	11	AT1G58030
245869_at	29	AT1G26330
245870_at	6	AT1G26300
245871_at	23	AT1G26290
245872_at	6	AT1G26300
245873_at	29	AT1G26260
245874_at	46
245875_at	46	AT1G26240
245876_at	6	AT1G26230
245877_at	6	AT1G26220
245878_at	29	AT1G26190
245879_at	6	AT5G09420
245880_at	11	AT5G09430
245881_at	6	AT5G09460
245882_at	22	AT5G09470
245883_at	24	AT5G09500
245884_at	21	AT5G09300
245885_at	6	AT5G09440
245886_at	18	AT5G09510
245887_at	15	AT5G09390
245888_at	16	AT5G09450
245889_at	26	AT5G09480
245890_at	19	AT5G09490
245891_at	26	AT5G09220
245892_at	33	AT5G09370
245893_at	28	AT5G09270
245894_at	6	AT5G09310
245895_at	6	AT5G09230
245896_at	8	AT5G09250
245897_at	5	AT5G09400
245898_at	6	AT5G11020
245899_at	6	AT5G11030
245900_at	5	AT5G11040
245901_at	6	AT5G11060
245902_at	5	AT5G11080
245903_at	25	AT5G11100
245904_at	11	AT5G11110
245905_at	6	AT5G11090
245906_at	6	AT5G11070
245907_at	7	AT5G09340
245908_at	5	AT5G09360
245909_at	16	AT5G09380
245910_at	1	AT5G09410
245911_at	6	AT5G19690
245912_at	49	AT5G19600
245913_at	16	AT5G19860
245914_at	5	AT5G19620
245915_s_at	18
245916_at	4
245917_at	16	AT5G28740
245918_at	4	AT5G28760
245919_at	4	AT5G28780
245920_at	5	AT5G28790
245921_at	5	AT5G28800
245922_at	4	AT5G28810
245923_at	4	AT5G28820
245924_at	6	AT5G28750
245925_at	6	AT5G28770
245926_at	6	AT5G24740
245927_at	29	AT5G24750
245928_s_at	6
245929_at	6	AT5G24760
245930_at	28	AT5G09240
245931_at	8	AT5G09280
245932_at	6	AT5G09290
245933_at	6	AT5G09320
245934_at	1	AT5G09330
245935_at	5	AT5G19840
245936_at	6	AT5G19850
245937_at	6	AT5G19750
245938_at	6	AT5G19680
245939_at	18	AT5G19760
245940_at	6	AT5G19630
245941_at	16	AT5G19820
245942_at	15	AT5G19490
245943_at	44	AT5G19500
245944_at	6	AT5G19520
245945_at	4	AT5G19560
245946_at	11	AT5G19580
245947_at	26	AT5G19530
245948_at	6	AT5G19540
245949_at	18	AT5G19510
245950_at	18	AT5G19570
245951_at	6	AT5G19550
245952_at	6	AT5G28500
245953_at	5	AT5G28520
245954_at	4	AT5G28530
245955_at	5	AT5G28510
245956_s_at	6
245957_at	6	AT5G19590
245958_at	11	AT5G19610
245959_at	4	AT5G19640
245960_at	29	AT5G19660
245961_at	5	AT5G19670
245962_at	19	AT5G19700
245963_at	19	AT5G19710
245964_at	5	AT5G19720
245965_at	9	AT5G19730
245966_at	34	AT5G19790
245967_at	34	AT5G19800
245968_at	5	AT5G19810
245969_at	5	AT5G19830
245970_at	19	AT5G20710
245971_at	6	AT5G20730
245972_at	11	AT5G20680
245973_at	4	AT5G32490
245974_at	23
245975_at	11	AT5G13070
245976_at	12	AT5G13080
245977_at	6	AT5G13110
245978_at	4	AT5G13130
245979_at	11	AT5G13150
245980_at	6	AT5G13140
245981_at	11	AT5G13100
245982_at	21	AT5G13170
245983_at	5	AT5G13050
245984_at	6	AT5G13090
245985_at	6	AT5G13120
245986_at	6	AT5G13160
245987_at	16	AT5G13180
245988_at	15	AT5G20610
245989_s_at	6	AT5G20620
245990_at	5	AT5G20640
245991_at	6	AT5G20660
245992_at	11	AT5G20690
245993_at	6	AT5G20700
245994_at	5	AT5G20760
245995_at	4	AT5G20770
245996_at	4	AT5G20800
245997_at	11	AT5G20810
245998_at	6	AT5G20830
245999_at	6	AT5G20650
246000_at	6	AT5G20820
246001_at	51	AT5G20790
246002_at	29	AT5G20740
246003_at	6	AT5G20720
246004_at	6	AT5G20630
246005_at	6	AT5G08415
246006_at	6	AT5G08290
246007_at	6	AT5G08410
246008_at	6	AT5G08320
246009_at	10	AT5G08335
246010_at	5	AT5G08440
246011_at	6	AT5G08330
246012_at	11	AT5G10650
246013_at	19	AT5G10660
246014_at	4	AT5G10680
246015_at	6	AT5G10700
246016_at	36	AT5G10720
246017_at	15	AT5G10730
246018_at	3	AT5G10695
246019_at	6	AT5G10690
246020_at	14	AT5G10710
246021_at	6	AT5G21100
246022_at	5	AT5G21110
246023_at	5	AT5G21120
246024_at	4	AT5G21130
246025_at	5	AT5G21150
246026_at	11	AT5G21070
246027_at	18	AT5G21060
246028_at	16	AT5G21170
246029_at	13	AT5G21090
246030_at	51	AT5G21105
246031_at	16	AT5G21160
246032_s_at	4
246033_at	6	AT5G08280
246034_at	6	AT5G08350
246035_at	6	AT5G08300
246036_at	6	AT5G08370
246037_at	5	AT5G19420
246038_s_at	6
246039_at	6	AT5G19480
246040_at	6	AT5G19370
246041_at	29	AT5G19290
246042_at	6	AT5G19440
246043_at	6	AT5G19380
246044_at	1	AT5G19450
246045_at	15	AT5G19430
246046_at	5	AT5G28860
246047_at	5	AT5G28870
246048_at	7	AT5G28880
246049_at	4	AT5G28890
246050_s_at	16
246051_at	6	AT5G28840
246052_at	4
246053_at	6	AT5G08340
246054_at	20	AT5G08360
246055_at	13	AT5G08380
246056_at	29	AT5G08390
246057_at	6	AT5G08400
246058_at	15	AT5G08430
246059_at	1	AT5G08450
246060_at	16	AT5G08420
246061_at	16	AT5G19320
246062_at	6	AT5G19330
246063_at	34	AT5G19340
246064_at	16	AT5G19350
246065_at	11	AT5G19360
246066_at	6	AT5G19400
246067_at	26	AT5G19410
246068_at	18	AT5G20290
246069_at	6	AT5G20220
246070_at	16	AT5G20160
246071_at	10	AT5G20150
246072_at	39	AT5G20240
246073_at	18	AT5G20180
246074_at	6	AT5G20130
246075_at	11	AT5G20410
246076_at	6	AT5G20280
246077_at	5	AT5G20420
246078_s_at	5
246079_at	5	AT5G20450
246080_at	11	AT5G20460
246081_s_at	6
246082_at	10	AT5G20480
246083_at	15
246084_at	5
246085_at	51	AT5G20540
246086_at	5	AT5G20560
246087_at	5	AT5G20580
246088_at	16	AT5G20600
246089_at	6	AT5G20570
246090_at	11	AT5G20520
246091_at	18	AT5G20590
246092_at	18	AT5G20500
246093_at	26	AT5G20550
246094_at	16	AT5G19300
246095_at	19	AT5G19310
246096_at	8	AT5G20330
246097_at	48	AT5G20270
246098_at	6	AT5G20400
246099_at	11	AT5G20230
246100_at	4
246101_at	5
246102_at	23	AT5G32590
246103_at	29	AT5G28640
246104_at	6	AT5G28650
246105_at	5	AT5G28670
246106_at	11	AT5G28680
246107_at	4	AT5G28700
246108_at	10	AT5G28630
246109_at	5	AT5G20120
246110_at	6	AT5G20140
246111_at	29	AT5G20170
246112_at	29	AT5G20200
246113_at	5
246114_at	16	AT5G20250
246115_at	1	AT5G20300
246116_at	8	AT5G20310
246117_at	29	AT5G20320
246118_at	11	AT5G20340
246119_at	11	AT5G20350
246120_at	6	AT5G20360
246121_at	5	AT5G20370
246122_at	6	AT5G20380
246123_at	11	AT5G20390
246124_at	18	AT5G20060
246125_at	3	AT5G19875
246126_at	17	AT5G20070
246127_s_at	4
246128_at	5	AT5G32540
246129_at	4
246130_at	5	AT5G32540
246131_at	12	AT5G20990
246132_at	47	AT5G20850
246133_at	15	AT5G20960
246134_at	29	AT5G20930
246135_at	6	AT5G20885
246136_at	11	AT5G28470
246137_at	29	AT5G28490
246138_at	30	AT5G19870
246139_at	1	AT5G19900
246140_at	8	AT5G19910
246141_at	16	AT5G19920
246142_at	26	AT5G19970
246143_at	13	AT5G19980
246144_at	44	AT5G20110
246145_at	9	AT5G19880
246146_at	12	AT5G20050
246147_s_at	6
246148_at	1	AT5G19960
246149_at	46	AT5G19890
246150_at	34	AT5G19930
246151_at	4	AT5G19950
246152_at	6	AT5G20040
246153_s_at	6
246154_at	6	AT5G19940
246155_at	5	AT5G20030
246156_at	34	AT5G20090
246157_at	18	AT5G20080
246158_at	6	AT5G19855
246159_at	6	AT5G20935
246160_at	15	AT5G21040
246161_at	18	AT5G20900
246162_at	18	AT4G36400
246163_at	5	AT5G32600
246164_at	5	AT5G32610
246165_at	4
246166_at	4
246167_at	4
246168_at	4	AT5G32460
246169_at	11	AT5G32470
246170_at	6	AT5G32450
246171_at	11	AT5G32440
246172_s_at	5
246173_s_at	16
246174_s_at	11
246175_s_at	4
246176_at	4	AT5G28410
246177_at	4	AT5G28420
246178_s_at	47
246179_at	5	AT5G28440
246180_at	18	AT5G20840
246181_at	5	AT5G20860
246182_at	25	AT5G20870
246183_at	4	AT5G20940
246184_at	18	AT5G20950
246185_at	5	AT5G20980
246186_at	5
246187_at	7
246188_at	11	AT5G21050
246189_at	6	AT5G20910
246190_at	52	AT5G21010
246191_at	16	AT5G20890
246192_at	16	AT5G20920
246193_at	6	AT5G20880
246194_at	6	AT4G37000
246195_at	16	AT4G36410
246196_at	16	AT4G37090
246197_at	26	AT4G37010
246198_at	19	AT4G36810
246199_at	6	AT4G36530
246200_at	10	AT4G37240
246201_at	6	AT4G36750
246202_at	6	AT4G37040
246203_at	41	AT4G36610
246204_at	5	AT4G37020
246205_at	5	AT4G36970
246206_at	5
246207_at	15	AT4G36960
246208_at	11	AT4G36490
246209_at	6	AT4G36870
246210_at	18	AT4G36420
246211_at	6	AT4G36730
246212_at	6	AT4G36930
246213_at	6	AT4G36480
246214_at	3	AT4G36990
246215_at	1	AT4G37180
246216_at	6	AT4G36380
246217_at	42	AT4G36920
246218_at	29	AT4G36800
246219_at	6	AT4G36760
246220_at	29	AT4G37210
246221_at	1	AT4G37120
246222_at	15	AT4G36900
246223_at	27	AT4G36890
246224_at	19	AT4G36590
246225_at	15	AT4G36910
246226_at	6	AT4G37200
246227_at	7	AT4G36510
246228_at	6	AT4G36430
246229_at	36	AT4G37160
246230_at	40	AT4G36710
246231_at	6	AT4G37080
246232_at	11	AT4G36630
246233_at	10	AT4G36550
246234_at	8	AT4G37280
246235_at	6	AT4G36830
246236_at	26	AT4G36470
246237_at	6	AT4G36390
246238_at	12	AT4G36670
246239_at	6	AT4G36790
246240_at	44	AT4G37130
246241_at	41	AT4G37050
246242_at	15	AT4G36600
246243_at	6
246244_at	6	AT4G37250
246245_at	6	AT4G36440
246246_at	29	AT4G37170
246247_at	6	AT4G36640
246248_at	5	AT4G36560
246249_at	16	AT4G36680
246250_at	16	AT4G36880
246251_at	50	AT4G37220
246252_s_at	26
246253_at	10	AT4G37260
246254_at	5	AT4G36450
246255_at	5	AT4G36650
246256_at	35	AT4G36770
246257_at	11	AT4G36690
246258_at	5	AT1G31840
246259_at	17	AT1G31830
246260_at	18	AT1G31820
246261_at	16	AT1G31810
246262_at	4	AT1G31790
246263_at	6	AT1G31780
246264_at	11	AT1G31814
246265_at	16	AT1G31860
246266_at	18	AT1G31817
246267_at	6	AT1G31812
246268_at	6	AT1G31800
246269_at	29	AT4G37110
246270_at	10	AT4G36500
246271_at	5	AT4G37230
246272_at	6	AT4G37150
246273_at	21	AT4G36700
246274_at	15	AT4G36620
246275_at	6	AT4G36540
246276_at	6	AT4G37270
246277_at	4	AT4G36460
246278_at	16	AT4G37190
246279_at	6	AT4G36740
246280_at	18	AT4G36660
246281_at	16	AT4G36940
246282_at	16	AT4G36580
246283_at	6	AT4G36860
246284_at	47	AT4G36780
246285_at	1	AT4G36980
246286_at	6	AT1G31910
246287_at	1	AT1G31870
246288_at	6	AT1G31850
246289_at	15	AT3G56880
246290_at	11	AT3G56800
246291_at	44	AT3G56820
246292_at	16	AT3G56860
246293_at	10	AT3G56710
246294_at	6	AT3G56910
246295_at	16	AT3G56690
246296_at	6	AT3G56750
246297_at	48	AT3G51760
246298_at	11	AT3G51770
246299_at	15	AT3G51810
246300_at	6	AT3G51830
246301_at	6	AT3G51850
246302_at	15	AT3G51860
246303_at	6	AT3G51870
246304_at	6	AT3G51840
246305_at	12	AT3G51890
246306_at	1	AT3G51780
246307_at	16	AT3G51800
246308_at	6	AT3G51820
246309_at	3	AT3G51790
246310_at	6	AT3G51895
246311_at	15	AT3G51880
246312_at	12	AT1G31930
246313_at	6	AT1G31920
246314_at	52	AT3G56850
246315_at	29	AT3G56870
246316_at	4	AT3G56890
246317_at	52	AT3G56900
246318_at	5	AT3G56740
246319_at	11	AT3G56680
246320_at	34	AT1G16560
246321_at	5	AT1G16640
246322_at	29	AT1G16680
246323_at	5	AT1G16690
246324_at	16	AT1G16610
246325_at	15	AT1G16540
246326_at	5	AT1G16590
246327_at	12	AT1G16670
246328_at	16	AT3G43590
246329_at	29	AT3G43610
246330_at	6	AT3G43600
246331_at	15	AT3G44820
246332_at	15	AT3G44830
246333_at	46	AT3G44840
246334_at	16	AT3G44850
246335_at	6	AT3G44880
246336_at	8	AT3G44900
246337_at	8	AT3G44910
246338_s_at	11
246339_at	6	AT3G44890
246340_s_at	10
246341_x_at	4	AT3G43150
246342_at	27	AT3G56700
246343_at	15	AT3G56720
246344_at	35	AT3G56730
246345_at	6	AT3G56760
246346_at	5	AT3G56810
246347_at	5	AT3G56830
246348_at	6	AT3G56840
246349_at	10	AT1G51915
246350_at	15	AT1G16650
246351_at	29	AT1G16570
246352_at	4
246353_s_at	4
246354_at	4	AT1G38950
246355_at	4
246356_x_at	4	AT1G40150
246357_x_at	4
246358_x_at	4
246359_x_at	4
246360_at	5
246361_s_at	4
246362_at	4
246363_at	5	AT1G40390
246364_at	5	AT1G40230
246365_at	4	AT1G39750
246366_at	12	AT1G51850
246367_at	5	AT1G51880
246368_at	12	AT1G51890
246369_at	5	AT1G51910
246370_at	12	AT1G51920
246371_at	6	AT1G51940
246372_at	7	AT1G51900
246373_at	26	AT1G51860
246374_at	26	AT1G51840
246375_at	26	AT1G51830
246376_at	18	AT1G51950
246377_at	49	AT1G57550
246378_at	18	AT1G57620
246379_s_at	18
246380_at	9	AT1G57750
246381_at	5	AT1G39430
246382_at	5	AT1G39350
246383_at	15	AT1G77360
246384_at	15	AT1G77370
246385_at	11	AT1G77390
246386_at	11	AT1G77410
246387_at	5	AT1G77400
246388_at	4	AT1G77405
246389_at	6	AT1G77380
246390_at	34	AT1G77330
246391_at	18	AT1G77350
246392_at	11	AT1G58120
246393_at	3	AT1G58150
246394_at	53	AT1G58160
246395_at	6	AT1G58170
246396_at	18	AT1G58180
246397_at	31	AT1G58190
246398_at	6	AT1G58100
246399_at	6	AT1G58110
246400_at	18	AT1G57540
246401_at	6	AT1G57560
246402_at	7	AT1G57570
246403_at	34	AT1G57590
246404_at	5	AT1G57600
246405_at	10	AT1G57630
246406_at	12	AT1G57650
246407_at	5	AT1G57670
246408_at	11	AT1G57680
246409_at	6	AT1G57700
246410_at	5
246411_at	6	AT1G57770
246412_at	16	AT5G17530
246413_at	1	AT1G77310
246414_at	4	AT1G77340
246415_at	29	AT5G17160
246416_at	39	AT5G16920
246417_at	6	AT5G16990
246418_at	39	AT5G16960
246419_at	23	AT5G17030
246420_at	18	AT5G16870
246421_at	11	AT5G16880
246422_at	11	AT5G17060
246423_at	1	AT5G16950
246424_at	16	AT5G17020
246425_at	27	AT5G17420
246426_at	6	AT5G17430
246427_at	11	AT5G17400
246428_at	29	AT5G17410
246429_at	6	AT5G17450
246430_at	19	AT5G17470
246431_at	11	AT5G17480
246432_at	15	AT5G17490
246433_at	4	AT5G17510
246434_at	6	AT5G17520
246435_at	4	AT5G17460
246436_at	6	AT5G17440
246437_at	15	AT5G17540
246438_at	24	AT5G17580
246439_at	6	AT5G17600
246440_at	10	AT5G17650
246441_at	6	AT5G17560
246442_at	6	AT5G17610
246443_at	18	AT5G17620
246444_at	15	AT5G17570
246445_at	18	AT5G17630
246446_at	6	AT5G17640
246447_at	11	AT5G16780
246448_at	11	AT5G16800
246449_at	6	AT5G16810
246450_at	15	AT5G16820
246451_at	6	AT5G16760
246452_at	15	AT5G16840
246453_at	6	AT5G16830
246454_at	6	AT5G16710
246455_at	1	AT5G16790
246456_at	5	AT5G16850
246457_at	16	AT5G16750
246458_at	5	AT5G16860
246459_at	46	AT5G16900
246460_at	6	AT5G16910
246461_at	16	AT5G16930
246462_at	6	AT5G16940
246463_at	12	AT5G16970
246464_at	12	AT5G16980
246465_at	10
246466_at	5	AT5G17010
246467_at	23	AT5G17040
246468_at	6	AT5G17050
246469_at	16	AT5G17070
246470_at	4	AT5G17080
246471_s_at	19
246472_at	7	AT5G17130
246473_at	5	AT5G17140
246474_at	19	AT5G17150
246475_at	1	AT5G16720
246476_at	1	AT5G16730
246477_at	5	AT5G16770
246478_at	16	AT5G15980
246479_at	53	AT5G16060
246480_at	16	AT5G16070
246481_s_at	6
246482_at	11	AT5G15930
246483_at	29	AT5G16000
246484_at	16	AT5G16040
246485_at	12	AT5G16080
246486_at	34	AT5G15910
246487_at	6	AT5G16030
246488_at	6	AT5G16010
246489_at	6	AT5G16050
246490_at	11	AT5G15950
246491_at	8	AT5G16100
246492_at	6	AT5G16140
246493_at	6	AT5G16180
246494_at	5	AT5G16190
246495_at	10	AT5G16200
246496_at	6	AT5G16210
246497_at	11	AT5G16220
246498_at	31	AT5G16230
246499_at	6	AT5G16260
246500_at	15	AT5G16270
246501_at	6	AT5G16280
246502_at	11	AT5G16240
246503_at	18	AT5G16130
246504_at	7	AT5G16160
246505_at	29	AT5G16250
246506_at	11	AT5G16110
246507_at	50	AT5G16120
246508_at	6	AT5G16150
246509_at	6	AT5G16715
246510_at	6	AT5G15410
246511_at	6	AT5G15490
246512_at	27	AT5G15630
246513_at	15	AT5G15680
246514_at	16	AT5G15700
246515_at	5	AT5G15710
246516_at	41	AT5G15740
246517_at	6	AT5G15760
246518_at	18	AT5G15770
246519_at	6	AT5G15780
246520_at	5	AT5G15790
246521_at	16	AT5G15810
246522_at	26	AT5G15830
246523_at	6	AT5G15850
246524_at	31	AT5G15860
246525_at	4	AT5G15840
246526_at	39	AT5G15720
246527_at	16	AT5G15750
246528_at	6	AT5G15640
246529_at	6	AT5G15730
246530_at	6	AT5G15725
246531_at	38	AT5G15800
246532_at	10	AT5G15870
246533_at	6	AT5G15880
246534_at	34	AT5G15890
246535_at	5	AT5G15900
246536_at	17	AT5G15920
246537_at	31	AT5G15940
246538_at	18	AT5G15520
246539_at	11	AT5G15460
246540_at	11	AT5G15600
246541_at	1	AT5G15400
246542_at	15	AT5G15020
246543_at	5	AT5G15060
246544_at	11	AT5G15100
246545_at	11	AT5G15110
246546_at	16	AT5G15090
246547_at	6	AT5G14970
246548_at	6	AT5G14910
246549_at	20	AT5G15050
246550_at	6	AT5G14920
246551_at	11	AT5G15070
246552_at	5	AT5G15420
246553_at	19	AT5G15440
246554_at	3	AT5G15450
246555_at	11	AT5G15470
246556_at	5	AT5G15480
246557_at	17	AT5G15510
246558_at	5	AT5G15540
246559_at	16	AT5G15550
246560_at	8	AT5G15560
246561_at	1	AT5G15570
246562_at	6	AT5G15580
246563_at	5
246564_at	16	AT5G15610
246565_at	6	AT5G15530
246566_at	9	AT5G14940
246567_at	15	AT5G14950
246568_at	19	AT5G14960
246569_at	39	AT5G14980
246570_at	5	AT5G14990
246571_at	20
246572_at	16	AT5G15010
246573_at	6	AT1G31690
246574_at	21	AT1G31670
246575_at	16	AT1G31660
246576_at	6	AT1G31650
246577_at	4	AT1G31640
246578_at	4	AT1G31630
246579_at	5	AT1G31620
246580_at	6	AT1G31770
246581_at	53	AT1G31760
246582_at	11	AT1G31750
246583_at	11	AT5G14720
246584_at	22	AT5G14730
246585_at	6	AT5G14750
246586_at	23	AT5G14770
246587_at	5	AT5G14830
246588_at	4
246589_at	20	AT5G14860
246590_at	11	AT5G14870
246591_at	6	AT5G14880
246592_at	11	AT5G14890
246593_at	6	AT5G14790
246594_at	18	AT5G14800
246595_at	18	AT5G14780
246596_at	6	AT5G14740
246597_at	11	AT5G14760
246598_at	17	AT5G14850
246599_at	4	AT5G14900
246600_at	10	AT5G14930
246601_at	26	AT1G31710
246602_at	26	AT1G31710
246603_at	6	AT1G31690
246604_at	4
246605_at	4	AT5G35340
246606_at	5
246607_at	6	AT5G35370
246608_at	8	AT5G35380
246609_at	11	AT5G35390
246610_at	5
246611_at	15	AT5G35330
246612_at	3	AT5G35320
246613_at	18	AT5G35360
246614_at	11	AT5G35410
246615_at	35	AT5G35420
246616_at	11	AT5G36260
246617_at	34	AT5G36270
246618_at	5	AT5G36280
246619_at	6	AT5G36290
246620_at	13	AT5G36220
246621_at	18	AT5G36230
246622_at	11	AT5G36250
246623_at	16	AT1G48920
246624_at	19	AT1G48910
246625_at	5	AT1G48880
246626_at	5	AT1G48870
246627_s_at	6
246628_at	1	AT1G48900
246629_at	1	AT1G50750
246630_at	6
246631_at	10	AT1G50740
246632_at	16	AT1G29710
246633_at	6	AT1G29720
246634_at	1	AT1G31730
246635_at	30	AT1G31720
246636_at	11	AT5G34850
246637_at	4	AT5G34870
246638_at	5	AT5G34880
246639_x_at	4	AT5G34895
246640_x_at	51	AT5G34900
246641_s_at	35
246642_s_at	4
246643_s_at	4
246644_at	6	AT5G35100
246645_at	6	AT5G35080
246646_at	11	AT5G35090
246647_at	4	AT5G35130
246648_at	4	AT5G35140
246649_at	5	AT5G35150
246650_at	6	AT5G35160
246651_at	6	AT5G35170
246652_at	34	AT5G35190
246653_at	6	AT5G35200
246654_s_at	6
246655_at	4	AT5G35230
246656_at	4	AT5G35240
246657_at	7	AT5G35250
246658_at	4	AT5G35260
246659_at	7	AT5G35270
246660_at	6	AT5G35180
246661_at	4	AT5G35280
246662_at	4	AT5G35290
246663_at	5	AT5G35300
246664_at	4	AT5G34800
246665_s_at	45
246666_at	5	AT5G34830
246667_at	4	AT5G34840
246668_at	4
246669_at	5	AT5G30500
246670_at	4	AT5G30520
246671_at	4	AT5G30450
246672_at	5	AT5G30470
246673_at	6	AT5G30510
246674_at	11	AT5G30490
246675_at	5	AT5G30420
246676_at	7	AT5G30440
246677_at	4	AT5G30380
246678_at	4	AT5G33200
246679_at	4	AT5G33240
246680_at	4
246681_at	6	AT5G33280
246682_at	12	AT5G33290
246683_at	6	AT5G33300
246684_at	33	AT5G33340
246685_at	5	AT5G33350
246686_at	5	AT5G33380
246687_at	39	AT5G33370
246688_at	5	AT5G34450
246689_at	5	AT5G34460
246690_at	5
246691_at	23	AT5G34790
246692_at	5
246693_at	4	AT5G29070
246694_at	4
246695_at	23	AT5G29090
246696_at	5	AT5G29100
246697_at	45	AT5G29210
246698_at	4	AT5G30480
246699_at	16	AT5G27990
246700_at	6	AT5G28030
246701_at	6	AT5G28020
246702_at	6	AT5G28050
246703_at	6	AT5G28080
246704_at	5	AT5G28090
246705_x_at	4
246706_at	4	AT5G28130
246707_at	4	AT5G28140
246708_at	6	AT5G28150
246709_s_at	4
246710_at	7	AT5G28170
246711_at	4	AT5G28190
246712_at	4
246713_at	4	AT5G28210
246714_at	6	AT5G28220
246715_at	5	AT5G28230
246716_s_at	48
246717_at	4	AT5G28920
246718_at	5	AT5G28930
246719_at	4	AT5G28940
246720_at	4	AT5G28950
246721_at	4
246722_at	4	AT5G29020
246723_at	4	AT5G29030
246724_at	6	AT5G29000
246725_at	5	AT5G29040
246726_at	4	AT5G29050
246727_at	11	AT5G28010
246728_at	6	AT5G28040
246729_at	4	AT5G28070
246730_at	18	AT5G28060
246731_at	29	AT5G27630
246732_at	19	AT5G27650
246733_at	3	AT5G27660
246734_at	5	AT5G27680
246735_at	18	AT5G27670
246736_at	6	AT5G27560
246737_at	29	AT5G27710
246738_at	29	AT5G27740
246739_at	4	AT5G27800
246740_at	4	AT5G27810
246741_at	15	AT5G27720
246742_at	18	AT5G27840
246743_at	15	AT5G27750
246744_at	6	AT5G27760
246745_at	18	AT5G27770
246746_at	18	AT5G27820
246747_at	18	AT5G27700
246748_at	6	AT5G27730
246749_at	13	AT5G27830
246750_at	1
246751_at	11	AT5G27870
246752_at	4
246753_at	19
246754_at	5	AT5G27910
246755_at	6	AT5G27920
246756_at	6	AT5G27930
246757_at	24	AT5G27940
246758_at	18	AT5G27850
246759_at	18	AT5G27950
246760_at	5	AT5G27970
246761_at	11	AT5G27980
246762_at	16	AT5G27620
246763_at	11	AT5G27150
246764_s_at	4
246765_at	19	AT5G27330
246766_at	4	AT5G27340
246767_at	16	AT5G27395
246768_at	28
246769_at	6	AT5G27440
246770_at	1	AT5G27460
246771_at	4
246772_at	18	AT5G27490
246773_at	5	AT5G27510
246774_at	33	AT5G27530
246775_at	16	AT5G27540
246776_at	5	AT5G27550
246777_at	10	AT5G27420
246778_at	34	AT5G27450
246779_at	6	AT5G27520
246780_at	16	AT5G27470
246781_at	16	AT5G27350
246782_at	15	AT5G27320
246783_at	6	AT5G27360
246784_at	18	AT5G27430
246785_at	12	AT5G27380
246786_at	6	AT5G27410
246787_s_at	4
246788_at	4	AT5G27580
246789_at	1	AT5G27600
246790_at	11	AT5G27610
246791_at	6	AT5G27280
246792_at	6	AT5G27290
246793_at	15	AT5G27210
246794_s_at	1
246795_at	5	AT5G27020
246796_at	1	AT5G26770
246797_at	29	AT5G26790
246798_at	5	AT5G26930
246799_at	25	AT5G26940
246800_at	16	AT5G26780
246801_at	16	AT5G26830
246802_at	11	AT5G27000
246803_at	1	AT5G26980
246804_at	4
246805_at	5	AT5G27050
246806_at	4	AT5G27080
246807_at	5	AT5G27100
246808_at	5	AT5G27110
246809_s_at	16
246810_at	21	AT5G27160
246811_at	5	AT5G27170
246812_at	51
246813_at	4	AT5G27190
246814_at	21	AT5G27200
246815_at	5	AT5G27220
246816_at	4	AT5G27230
246817_at	29	AT5G27240
246818_at	6	AT5G27270
246819_at	4	AT5G26900
246820_at	5	AT5G26910
246821_at	10	AT5G26920
246822_at	4	AT5G26960
246823_at	7	AT5G26970
246824_at	11	AT5G26990
246825_at	34	AT5G26260
246826_at	43	AT5G26310
246827_at	30	AT5G26330
246828_at	4	AT5G26350
246829_at	6	AT5G26570
246830_at	16	AT5G26360
246831_at	12	AT5G26340
246832_at	6	AT5G26600
246833_at	8	AT5G26620
246834_at	19	AT5G26630
246835_at	5	AT5G26640
246836_s_at	4
246837_at	29
246838_at	5	AT5G26680
246839_at	4	AT5G26720
246840_at	1	AT5G26610
246841_at	11	AT5G26700
246842_at	6	AT5G26731
246843_at	6	AT5G26740
246844_at	4	AT5G26660
246845_at	16	AT5G26710
246846_at	16	AT5G26760
246847_at	6	AT5G26820
246848_at	23	AT5G26840
246849_at	29	AT5G26850
246850_at	16	AT5G26860
246851_at	4	AT5G26880
246852_at	6	AT5G26880
246853_at	23	AT5G26890
246854_at	37	AT5G26200
246855_at	26	AT5G26280
246856_at	29	AT5G26210
246857_at	4	AT5G25920
246858_at	10	AT5G25930
246859_at	35	AT5G25950
246860_at	48	AT5G25840
246861_at	26	AT5G25890
246862_at	6	AT5G25760
246863_at	6	AT5G25940
246864_at	15	AT5G25900
246865_s_at	16
246866_at	5	AT5G25960
246867_at	5	AT5G25990
246868_at	26	AT5G26010
246869_at	4	AT5G26020
246870_at	10	AT5G26030
246871_at	5	AT5G26070
246872_at	5	AT5G26080
246873_at	8	AT5G26100
246874_at	38	AT5G26120
246875_at	46	AT5G26130
246876_at	4	AT5G26140
246877_at	11	AT5G26150
246878_at	11	AT5G26060
246879_at	16	AT5G26110
246880_s_at	6
246881_at	5	AT5G26040
246882_at	16	AT5G26180
246883_at	25	AT5G26190
246884_at	8	AT5G26220
246885_at	5	AT5G26230
246886_at	5	AT5G26240
246887_at	19	AT5G26250
246888_at	6	AT5G26270
246889_at	32	AT5G25470
246890_at	20	AT5G25410
246891_at	25	AT5G25490
246892_at	16	AT5G25500
246893_at	1	AT5G25520
246894_at	11	AT5G25530
246895_at	11	AT5G25540
246896_at	49	AT5G25550
246897_at	6	AT5G25560
246898_at	1	AT5G25580
[truncated: 20,812 more rows]
