# Supplementary material for: Genome-Wide Analysis of PAPS1-Dependent Polyadenylation Identifies Novel Roles for Functionally Specialized Poly(A) Polymerases in Arabidopsis thaliana
Source: PLoS Genet. 2015 Aug 25;11(8):e1005474. doi: 10.1371/journal.pgen.1005474 (PMC4549238; doi:10.1371/journal.pgen.1005474)
Supplement: S9 Table — Mean (paps1 l/s vs Ler l/s), Median (paps1 l/s vs Ler l/s): Mean and median of predicted poly(A)-tail length change of genes in the given module in paps1 mutant versus Ler wild-type; Mean (paps1 vs Ler), Median (paps1 vs Ler): Mean and median of total RNA-abundance change of genes in the given module in paps1 mutant versus Ler wild-type. (XLSX) [file pgen.1005474.s016.xlsx]

## Sheet: S9 Table
S9 Table: Behavior of genes in the different co-expression module regarding poly(A)-tail length change and total-RNA abundance change in paps1 mutants
Mean (paps1 l/s vs Ler l/s), Median (paps1 l/s vs Ler l/s): Mean and median of predicted poly(A)-tail length change of genes in the given module in paps1 mutant versus Ler wild-type.
Mean (paps1 vs Ler), Median (paps1 vs Ler): Mean and median of total RNA-abundance change of genes in the given module in paps1 mutant versus Ler wild-type.
Module	Mean (paps1 l/s vs Ler l/s)	Median (paps1 l/s vs Ler l/s)	Wilcoxon rank-sum test P-value (paps1 l/s vs Ler l/s)	Mean (paps1 vs Ler)	Median (paps1 vs Ler)	Wilcoxon rank-sum test P-Value (paps1 vs Ler)
40	-0.393107	-0.367327	3.05681e-18	-0.951379	-0.810728	3.80036e-15
10	-0.319381	-0.27513	7.88459e-51	-0.589394	-0.487253	5.92268e-32
18	-0.211386	-0.214223	6.85273e-73	-0.064097	0.0149329	0.593192
32	-0.203162	-0.205217	0.181085	-0.451299	-0.381868	0.0147599
51	-0.118711	-0.186053	0.0999244	-0.0999215	0.0114189	0.895583
54	-0.166756	-0.178275	0.355154	-0.370489	-0.0675127	0.531414
31	-0.1557	-0.175767	0.00723767	0.344352	0.307297	1.3164e-05
13	-0.146533	-0.140635	2.01199e-05	0.104634	0.172757	0.00525548
50	-0.157508	-0.138394	0.0545666	-0.069622	0.00924302	0.990575
12	-0.156907	-0.102181	6.36133e-07	0.0670759	0.104169	0.000358441
23	-0.0175123	-0.0971757	0.89679	-0.225038	-0.352295	0.038517
3	-0.115968	-0.0941032	0.057231	0.280014	0.180402	8.44352e-06
53	-0.113132	-0.0803474	0.475314	-0.223543	-0.126558	0.18224
36	-0.0250225	-0.0737029	0.895819	0.0627127	0.0559548	0.207639
28	-0.0917431	-0.0707072	0.344009	-0.165915	-0.112901	0.170863
37	-0.0946566	-0.0608113	0.545492	0.240278	0.188262	0.0418549
27	-0.0735274	-0.0567712	0.399329	-0.0967777	-0.0822403	0.438221
41	-0.0803085	-0.0483587	0.825302	-0.069893	0.122569	0.902967
14	-0.0468092	-0.0478812	0.951942	-0.252451	-0.0931426	0.181799
33	0.0097066	-0.0434976	0.768404	-0.121396	-0.174476	0.699788
44	-0.0138367	-0.0391538	0.682902	-0.140962	-0.222236	0.330403
22	-0.0509923	-0.0346455	0.83517	0.154593	0.129589	0.105141
9	-0.0470914	-0.0297693	0.644487	-0.0137674	0.162957	0.24126
19	-0.0614487	-0.024426	0.767276	-0.135432	-0.0794745	0.124546
8	-0.0176348	-0.0235753	0.620904	-0.239131	-0.230663	0.0554316
11	-0.0478424	-0.0209088	0.916353	-0.0621131	0.0138108	0.348243
6	-0.0406698	-0.0170474	0.000269664	-0.00522355	0.0734533	1.10454e-32
4	-0.029238	-0.0144571	0.392401	-0.238407	-0.259903	8.86319e-06
34	-0.00559623	-0.011998	0.0238969	0.190758	0.170587	8.40446e-13
15	-0.0414335	-0.0114361	0.129087	-0.0180384	0.0214676	0.0644031
20	-0.0619846	-0.00919616	0.877826	0.0654065	0.0529546	0.405851
7	-0.0740384	-0.00815232	0.906965	-0.214185	-0.041655	0.243789
47	-0.0169644	-0.00362566	0.240475	-0.000881123	0.0351386	0.396001
16	-0.024744	-0.00337785	0.00196458	-0.0887572	-2.43885e-05	0.813056
26	-0.0117716	-0.000814671	0.03041	-0.153682	-0.12389	0.0181541
38	-0.00918483	0.00137675	0.369513	0.102161	0.248821	0.117849
1	-0.0231221	0.00253167	0.0433666	-0.260406	-0.202997	8.41798e-14
21	-0.00647254	0.0116977	0.325099	0.245561	0.3548	0.0380666
43	-0.0181387	0.0272615	0.238878	0.102005	0.0894385	0.0375271
5	0.0128542	0.0306571	1.48532e-10	-0.23641	-0.177551	2.24818e-16
46	0.0213671	0.0311819	0.14715	0.0119691	0.00605194	0.724668
17	0.0319392	0.0360434	0.0125793	-0.202905	-0.0169521	0.312604
25	0.0428854	0.0361902	0.00956907	0.183627	0.237945	0.000310025
29	0.0341365	0.0427687	1.24496e-19	-0.284403	-0.221449	1.45564e-28
48	-0.0118705	0.0446208	0.0812355	-0.00897932	0.0800924	0.220158
24	-0.121813	0.0628725	0.852892	-0.434465	-0.343567	0.0551527
2	0.0890309	0.0667158	0.285694	-0.340943	-0.414071	0.24993
42	-0.0298789	0.0706892	0.319958	-0.0389815	-0.00369085	0.656126
39	0.076203	0.0717539	0.0260343	0.11803	0.0363537	0.608581
30	0.106665	0.0898431	7.82268e-06	0.0447239	0.0109438	0.445859
49	0.177115	0.121559	0.0012686	0.330703	0.457124	0.00166394
52	0.102667	0.149634	0.000139826	-0.129927	-0.0686201	0.684331
35	0.217242	0.157219	0.140446	-0.157206	-0.1355	0.582597
