# Supplementary material for: Genome-Wide Analysis of PAPS1-Dependent Polyadenylation Identifies Novel Roles for Functionally Specialized Poly(A) Polymerases in Arabidopsis thaliana
Source: PLoS Genet. 2015 Aug 25;11(8):e1005474. doi: 10.1371/journal.pgen.1005474 (PMC4549238; doi:10.1371/journal.pgen.1005474)
Supplement: S10 Table — List of unique microarray experiments used for the co-expression analysis. If the data set is available from more than one database, the source used for the analysis presented here is indicated. (XLSX) [file pgen.1005474.s017.xlsx]

## Sheet: S10 Table
S10 Table: Unique microarray experiments used for co-expression analysis
Identifier	ArrayExpress id	GEO id	NASC id	selected data set for co-expression analysis
0000e4c6faf336d4cf0db37aea4876ae	NA	GSM844527.mas5	NA	GSM844527.mas5
0008899bdf01fccac783e2af6f626e73	NA	NA	Exp61/NRID6043_Carrera Begua_1-14_abi3_Rep2_ATH1.mas5	Exp61/NRID6043_Carrera Begua_1-14_abi3_Rep2_ATH1.mas5
0009fe28e92bcc81513820fe8e5fda9a	NA	GSM469707.mas5	Exp453/NRID11152_Quint_2-11_Bay-0-3h_Rep2_ATH1.mas5	GSM469707.mas5
000ecc5d4151c6c3f07de3705b060dd3	NA	NA	Exp648/Mueller_648-5_pdr2(-)_Rep1_ATH1.mas5	Exp648/Mueller_648-5_pdr2(-)_Rep1_ATH1.mas5
00128f634e595f24ba5879b19bb35e6b	NA	GSM921232.mas5	NA	GSM921232.mas5
00187f93a99eaf757d853ad24691fac2	NA	GSM218295.mas5	NA	GSM218295.mas5
0019cc920b3b982c46f78656f33f3af0	E-MEXP-2178/M3-ATH1.mas5	NA	NA	E-MEXP-2178/M3-ATH1.mas5
0022aa2f9d25ae6bdc88efb3674a9009	E-MEXP-3726/JohnGolzArray6.mas5	NA	NA	E-MEXP-3726/JohnGolzArray6.mas5
00237aa5790fd26b7d4cd0114fedeeef	NA	GSM991919.mas5	NA	GSM991919.mas5
0025d536c315b1e1e614420494a16569	NA	GSM494282.mas5	NA	GSM494282.mas5
00308598bd6a74a4db007b060b69ae21	NA	GSM508447.mas5	NA	GSM508447.mas5
003eb6ef1271204170b0a2a134b8e9e9	E-MEXP-285/At_pollenGrain_J9_new_ATH1_IGC1_JDB.mas5	NA	NA	E-MEXP-285/At_pollenGrain_J9_new_ATH1_IGC1_JDB.mas5
004438d07465565d6abe9f8fa27e747c	NA	GSM694051.mas5	NA	GSM694051.mas5
00453393b48b4adc88d7171fd35763ad	NA	NA	Exp85/NRID5715_Newbury_1-21_Petraea-control-leaves(PLO)_Rep3_ATH1.mas5	Exp85/NRID5715_Newbury_1-21_Petraea-control-leaves(PLO)_Rep3_ATH1.mas5
005c2683ef02d4902310f54b30579547	NA	GSM1009034.mas5	NA	GSM1009034.mas5
006fef867daae2d75e7fdc43883dcb8b	NA	GSM265848.mas5	NA	GSM265848.mas5
008149b61dd7a4cd6562c8bf8682ed46	NA	GSM604642.mas5	NA	GSM604642.mas5
0089b3b206eaf25b26a449a017c87e9b	E-MEXP-1770/Col-0_NH4-1.mas5	NA	NA	E-MEXP-1770/Col-0_NH4-1.mas5
008a5f6ba4866e4437b3b3ad2a076817	NA	NA	Exp393/NRID10374_Kroj_1-15_Col-0-5h_Rep2_ATH1.mas5	Exp393/NRID10374_Kroj_1-15_Col-0-5h_Rep2_ATH1.mas5
008a677ba05cdfb9d669ce2dcb4ae929	NA	GSM131678.mas5	Exp153/NRID6263_ATGE_50_C.mas5	GSM131678.mas5
00920e078ccd0a740763020b06f9be1c	NA	GSM991922.mas5	NA	GSM991922.mas5
009671ef5d59dc5da867a67345050792	NA	GSM207293.mas5	NA	GSM207293.mas5
00a1c5388e3c1bd58cbf7ae311ce0937	NA	GSM109119.mas5	NA	GSM109119.mas5
00a3c32038ff79e3adaf8e8337f33a04	E-MEXP-285/At_leaves_H6_ATH1_IGC1_JDB.mas5	NA	NA	E-MEXP-285/At_leaves_H6_ATH1_IGC1_JDB.mas5
00aa9af7fd163573afd1ecabb6c2c71b	E-MEXP-1934/PTMV3.3.mas5	NA	NA	E-MEXP-1934/PTMV3.3.mas5
00acedaf0f85576a51c143f0ce4a1f3f	NA	GSM297380.mas5	NA	GSM297380.mas5
00af45f5c9490ae47cd408e5aa1840f5	NA	GSM748485.mas5	NA	GSM748485.mas5
00b68b167284c306be6d037b2723ccf7	NA	GSM478007.mas5	Exp466/NRID11378_Baubec_2-2_WT-control_Rep2_ATH1.mas5	GSM478007.mas5
00b7011f08c97721e2b4683e890e9634	NA	NA	Exp133/NRID6652_Evans_2-12_FAD3-7-8-mut-aeq-cold_Rep1_ATH1.mas5	Exp133/NRID6652_Evans_2-12_FAD3-7-8-mut-aeq-cold_Rep1_ATH1.mas5
00ba4dacf8e734ad6553fb6d5d3fb8c7	NA	GSM857262.mas5	NA	GSM857262.mas5
00be917d79f05855183e45289a99abd8	E-MEXP-2040/CHIP_648_A.mas5	NA	NA	E-MEXP-2040/CHIP_648_A.mas5
00c6055c9885eb3474837447c8551595	NA	GSM660718.mas5	NA	GSM660718.mas5
00c91227c767728bafe8018852d563bb	NA	GSM995518.mas5	NA	GSM995518.mas5
00cc2cbd1900bf8261817033e7e617ce	NA	GSM207297.mas5	NA	GSM207297.mas5
00cddb9bd42eef25e4743dfc8a22b202	NA	NA	Exp351/NRID9789_Zarka_3-2_MT-WSB_Rep2_ATH1.mas5	Exp351/NRID9789_Zarka_3-2_MT-WSB_Rep2_ATH1.mas5
00ceb2e114e8bd32ce3fe262840581dd	NA	GSM1009030.mas5	NA	GSM1009030.mas5
00d1a90dba8606aa14dbcf60177fc6fa	NA	GSM477993.mas5	Exp442/NRID11040_Song_1-9_Ler_8.9.10_Rep2_ATH1.mas5	GSM477993.mas5
00db71c5615a4c721c9abb347f834942	E-MEXP-2041/CHIP_374_B.mas5	NA	NA	E-MEXP-2041/CHIP_374_B.mas5
00dd111a5041ee6a58c6f900aa0203d3	NA	NA	Exp69/NRID7676_Finch-Savage_1-33_DDL_Rep1_ATH1.mas5	Exp69/NRID7676_Finch-Savage_1-33_DDL_Rep1_ATH1.mas5
00e2f28706554baf0819e0ff9434d96e	NA	GSM477933.mas5	Exp437/NRID10965_Truman_2-4_12h-hrpA_Rep1_ATH1.mas5	GSM477933.mas5
00e60ff6ee24a38173922e183ea7873d	NA	GSM784910.mas5	NA	GSM784910.mas5
00e96468f9de2b540f14b4e69f6ef6dc	NA	GSM904848.mas5	NA	GSM904848.mas5
00eb32b0ba332010e16667608001d1b3	NA	GSM25872.mas5	NA	GSM25872.mas5
00f86d9e05f670aa91e09fac43440bce	NA	GSM476848.mas5	NA	GSM476848.mas5
00fb8383676dc4f178cbcafd4811ae96	NA	GSM134513.mas5	NA	GSM134513.mas5
00fe53afbf15e96baf54452b5b6aa61e	NA	GSM128785.mas5	NA	GSM128785.mas5
010fcb222a00da1d2b73780cb8ab3e29	NA	NA	Exp187/NRID8028_RIKEN-GODA30B4.mas5	Exp187/NRID8028_RIKEN-GODA30B4.mas5
0116be57a17ef89923700b961d84f9fa	NA	GSM142715.mas5	Exp357/NRID9868_Weigel_1-10_LER-0-2_Rep2_ATH1.mas5	GSM142715.mas5
0116be57a17ef89923700b961d84f9fa	NA	GSM142715.mas5	Exp155/NRID6369_Ler_0_2.mas5	GSM142715.mas5
011ec4e43d245f0d087ad7974bcaf161	E-MEXP-2526/Hannah_cT38W.mas5	NA	NA	E-MEXP-2526/Hannah_cT38W.mas5
012117c65867fe9b42bac70da82db1df	NA	NA	Exp44/NRID5353_Cornah_1-5_A1-icl_Rep2_ATH1.mas5	Exp44/NRID5353_Cornah_1-5_A1-icl_Rep2_ATH1.mas5
01225f91686be2201b1e7af8fb4fed40	NA	GSM184530.mas5	NA	GSM184530.mas5
012863df34801e82f0da594b3caef282	NA	GSM477866.mas5	Exp394/NRID10405_Foreman_1-10_L22-10hrs_Rep2_ATH1.mas5	GSM477866.mas5
0129a6dc048f1d3a97dbbfbb984f7fe8	NA	GSM473663.mas5	NA	GSM473663.mas5
012b9850a7e18f9d1e9d93b6521438ff	NA	NA	Exp436/NRID10958_Resco_1-5_CCA1-OX-17ºC-1hr-before-dawn_Rep1_ATH1.mas5	Exp436/NRID10958_Resco_1-5_CCA1-OX-17ºC-1hr-before-dawn_Rep1_ATH1.mas5
01342ebbbc6fed067ebbdf8a822e7647	NA	GSM142720.mas5	Exp357/NRID9873_Weigel_1-15_LER-7-1_Rep1_ATH1.mas5	GSM142720.mas5
01342ebbbc6fed067ebbdf8a822e7647	NA	GSM142720.mas5	Exp155/NRID6374_Ler_7_1.mas5	GSM142720.mas5
01352b09ebbc2a14280c26a056bb5f12	NA	GSM879324.mas5	NA	GSM879324.mas5
013f517567ee43f21547d32beafc27ef	NA	GSM142620.mas5	Exp81/NRID5879_De Grauwe_1-4_GA4-Col0-1hr_Rep2_ATH1.mas5	GSM142620.mas5
01431476825f76571424e43d65c177ac	NA	GSM469804.mas5	Exp470/NRID11407_Lager_1-6_1hr-pH6_Rep3_ATH1.mas5	GSM469804.mas5
0149c4b157ec2e3bca75a70818d9faa1	NA	GSM861416.mas5	NA	GSM861416.mas5
0149dc31cae2499bc8c6e8d97cccae6e	NA	GSM870365.mas5	NA	GSM870365.mas5
014cb4808e9373e1038649db79c833b1	NA	GSM626536.mas5	NA	GSM626536.mas5
01526e45f7eb2924988a29673c4cdb05	NA	GSM131073.mas5	Exp108/NRID6070_Edwards_1-8_54hr_Rep1_ATH1.mas5	GSM131073.mas5
015aaf61a1a1a5c121a7939b8ec4d4c7	NA	NA	Exp445/NRID11049_vanArkel_1-1_Ler-MQ-treatment_Rep1_ATH1.mas5	Exp445/NRID11049_vanArkel_1-1_Ler-MQ-treatment_Rep1_ATH1.mas5
0168fb1906d8199095327a4cf4683bc7	E-MEXP-2258/lfy2_d8_r2_28.mas5	NA	NA	E-MEXP-2258/lfy2_d8_r2_28.mas5
016fe9e7d80926164c8ab69caf176e25	NA	GSM183516.mas5	NA	GSM183516.mas5
01701d618015861c21fbb87b9c7d5245	NA	GSM984731.mas5	NA	GSM984731.mas5
0172144b5695ef9688719ac63c7ecd5b	NA	GSM643158.mas5	NA	GSM643158.mas5
0173a0a0cc21d06e32274584015715e5	NA	GSM373536.mas5	NA	GSM373536.mas5
017aa7558fb5fb6a52fc590ff5806045	NA	GSM741157.mas5	Exp637/MdISA_1-3_prt6-1_Rep3_ATH1.mas5	GSM741157.mas5
01823da8a7f6467d2362d6b682f0479e	E-MEXP-849/PJR-arab-1-WT-290403.mas5	NA	NA	E-MEXP-849/PJR-arab-1-WT-290403.mas5
0187ba30a130aa4757f7354e23da2e26	NA	NA	Exp156/NRID7577_Quick_A36_1-12hr_Rep2_ATH1.mas5	Exp156/NRID7577_Quick_A36_1-12hr_Rep2_ATH1.mas5
018f226ef94eb9f25a24cbe2aa82031c	NA	GSM133313.mas5	Exp184/NRID7979_RIKEN-LI2A.mas5	GSM133313.mas5
01927e0e21f7004f320b99ee261542bc	NA	GSM133039.mas5	Exp168/NRID8083_2510.mas5	GSM133039.mas5
019759f89d5d0337f9b8419f9af42040	NA	GSM463689.mas5	Exp619/Pecinka_1-7_heat-stressed-37C-2d_Rep1_ATH1.mas5	GSM463689.mas5
01b2b0ec46ca8f603861405eaa8b39ea	NA	GSM1069740.mas5	NA	GSM1069740.mas5
01b550e6a90693e27b0d080f815d5f79	NA	NA	Exp568/Noir_568-10_13-aos-_Rep1_ATH1.mas5	Exp568/Noir_568-10_13-aos-_Rep1_ATH1.mas5
01b95a85c530bfcae083e02f96c0367f	NA	NA	Exp603/Stekelenburg_603-5_compound-B_Rep2_ATH1.mas5	Exp603/Stekelenburg_603-5_compound-B_Rep2_ATH1.mas5
01b9b697c916109d80240b309a7f0e49	E-MEXP-1703/3IAA_3.mas5	NA	NA	E-MEXP-1703/3IAA_3.mas5
01c8eacb274df094df779cdbd40dec28	NA	GSM131835.mas5	NA	GSM131835.mas5
01cb47b1d1858e3f6bd81746ceb98fce	NA	GSM347958.mas5	NA	GSM347958.mas5
01cd0174cb7fc01ef846515d8463527d	NA	GSM932735.mas5	NA	GSM932735.mas5
01ce2e5ab67e0e082ab735d7bcce7f7d	NA	NA	Exp624/Quint_624-15_Col-0_9-day_seedlings_Rep3_ATH1.mas5	Exp624/Quint_624-15_Col-0_9-day_seedlings_Rep3_ATH1.mas5
01d6b90b49969b2dfad91aa713d25caf	NA	GSM297381.mas5	NA	GSM297381.mas5
01d7ce7c72cca2e0d1413a062231b8cb	NA	NA	Exp447/NRID11093_Marco_2-29_Nd-DeltaPopP2-24H_Rep1_ATH1.mas5	Exp447/NRID11093_Marco_2-29_Nd-DeltaPopP2-24H_Rep1_ATH1.mas5
01e1f07a0c8485e35f2237941f997e9d	NA	GSM250953.mas5	NA	GSM250953.mas5
01e26b2cb6ddaae7c604a71126805d0a	NA	NA	Exp565/Cancho_565-17_30-min-Control_Rep2_ATH1.mas5	Exp565/Cancho_565-17_30-min-Control_Rep2_ATH1.mas5
01e6db3669325ed629428a8c37bc0379	NA	NA	Exp624/Quint_624-9_35S-AT1G80440_9-day_seedlings_Rep3_ATH1.mas5	Exp624/Quint_624-9_35S-AT1G80440_9-day_seedlings_Rep3_ATH1.mas5
01e87a93d3066c64dfab899480a13e37	NA	GSM184833.mas5	NA	GSM184833.mas5
01ec1c5156eb1a2f947f1377da2e2634	NA	NA	Exp357/NRID9876_Weigel_1-18_CO-2-0-2_Rep2_ATH1.mas5	Exp357/NRID9876_Weigel_1-18_CO-2-0-2_Rep2_ATH1.mas5
01ec1c5156eb1a2f947f1377da2e2634	NA	NA	Exp155/NRID6377_co-2_0_2.mas5	Exp155/NRID6377_co-2_0_2.mas5
01ec51959f6f1c6bcfd8828047f73df3	E-MEXP-1607/E6_rep3.mas5	NA	NA	E-MEXP-1607/E6_rep3.mas5
01f08b5f5486162b00c8f811ea1ae3f9	NA	GSM486938.mas5	NA	GSM486938.mas5
01f0fcf9a104af4662c077a5bdcedaf3	E-MEXP-1920/ANTEARLY1.mas5	NA	NA	E-MEXP-1920/ANTEARLY1.mas5
01fbefa9efbabdfb89beb382342f2cfe	NA	GSM226525.mas5	NA	GSM226525.mas5
01fc316823d0d0fa007752e5bd1954b1	E-MEXP-1304/DD_DDHC_04.mas5	NA	NA	E-MEXP-1304/DD_DDHC_04.mas5
01fd8384b89de6a694e0058e57d9e57c	NA	NA	Exp23/NRID5562_Vizcay-Barrena_1-4_Ler-old_Rep1_ATH1.mas5	Exp23/NRID5562_Vizcay-Barrena_1-4_Ler-old_Rep1_ATH1.mas5
01ffab4193914cb3215ee09978597e95	NA	NA	Exp648/Mueller_648-11_pdr2(-)_Rep2_ATH1.mas5	Exp648/Mueller_648-11_pdr2(-)_Rep2_ATH1.mas5
0202bfe04ab78c371d2a5f8d6e9472a1	E-MEXP-4001/soc1_day0_B.mas5	NA	NA	E-MEXP-4001/soc1_day0_B.mas5
0208fb3adbaac2fe78046bc7df9091fa	NA	GSM744770.mas5	NA	GSM744770.mas5
020c8e9a3746d661552fdc32b3c0ab5b	NA	NA	Exp61/NRID6117_Carrera Begua_1-25_CVI-24hr-ripening_Rep1_ATH1.mas5	Exp61/NRID6117_Carrera Begua_1-25_CVI-24hr-ripening_Rep1_ATH1.mas5
021c89bb4ba708aebb692d9501ba3c66	E-MEXP-2227/Egg1.mas5	NA	NA	E-MEXP-2227/Egg1.mas5
021d8ef6f73a8705469c971ef3c186d3	NA	GSM142829.mas5	Exp59/NRID5529_A-11-Torres-Hrp_4hr_Rep2.mas5	GSM142829.mas5
021f3dc7e0a6e22d910356fd2caea934	NA	NA	Exp324/NRID9451_Heinekamp_1-6_control-root_Rep2_ATH1.mas5	Exp324/NRID9451_Heinekamp_1-6_control-root_Rep2_ATH1.mas5
022b31cc5bc2395260501a64e9e712f9	E-MEXP-1094/LiKangFAAH_6Cs122.mas5	NA	NA	E-MEXP-1094/LiKangFAAH_6Cs122.mas5
022f55f35f31b5410f8d78bce848a983	NA	GSM131423.mas5	Exp145/NRID7512_AtGen_6-8313_Woundingstress-Shoots-3.0h_Rep1.mas5	GSM131423.mas5
02325631de75825c4fccced65f41d688	NA	GSM246372.mas5	NA	GSM246372.mas5
023c88ce25d8eb4b4264e3b18b81ad0d	E-MEXP-849/PJR-ga1-3-140104.mas5	NA	NA	E-MEXP-849/PJR-ga1-3-140104.mas5
0242c18deac47d5679345be28dfe8184	NA	GSM131616.mas5	Exp152/NRID6271_ATGE_53_B.mas5	GSM131616.mas5
0247235de0e4c1882aa2ba7701436c0f	NA	GSM491684.mas5	NA	GSM491684.mas5
0247c46b49da39b3bb50b0c8cfd8a1eb	NA	NA	Exp587/Arana_1-3_Ler-9hrs_Rep3_ATH1.mas5	Exp587/Arana_1-3_Ler-9hrs_Rep3_ATH1.mas5
0247c46b49da39b3bb50b0c8cfd8a1eb	NA	NA	Exp638/Arana_1-3_Ler-9hrs_Rep3_ATH1.mas5	Exp638/Arana_1-3_Ler-9hrs_Rep3_ATH1.mas5
024c2b40a8bcbc5fc9b7632c9789022f	NA	GSM1084578.mas5	NA	GSM1084578.mas5
02552de944509314fbf5907ee67af3f6	NA	GSM250960.mas5	NA	GSM250960.mas5
0257afc45f04222f9e1b91201040f459	NA	GSM865985.mas5	NA	GSM865985.mas5
0258bcd3af1b0889dadb7479219b2b7a	NA	GSM490341.mas5	NA	GSM490341.mas5
02597c27ea5fab501e4cdd6fe56bba5f	NA	NA	Exp120/NRID6422_AtGen_A-16_23-4_REP3_ATH1.mas5	Exp120/NRID6422_AtGen_A-16_23-4_REP3_ATH1.mas5
025985e4a5f3d98764b92fd9f95a70a2	NA	GSM478059.mas5	Exp474/NRID11584_Robertson_1-53_Nicotinamide-treated-65hr_Rep2_ATH1_2.mas5	GSM478059.mas5
025bd1722d3d5ce9dc5a2b78b727b29d	NA	GSM744711.mas5	NA	GSM744711.mas5
026b521dfe3f45efbe1feef254ebb642	NA	GSM513072.mas5	NA	GSM513072.mas5
0273d39f42de767d660027b5deaa6736	NA	GSM520750.mas5	NA	GSM520750.mas5
02749a76329e0d6bc153b5631c5f739b	NA	GSM133281.mas5	Exp180/NRID7947_RIKEN-GODA3A-M.mas5	GSM133281.mas5
0277a14de2093f158c6a3710b8181cee	NA	GSM62699.mas5	NA	GSM62699.mas5
027a97dd39545b3b34c0d6189e992344	NA	GSM142593.mas5	Exp80/NRID5657_A-3-Brown-5day_high.mas5	GSM142593.mas5
027af62ba6b507c6286ada60af3c3b92	NA	GSM1071668.mas5	NA	GSM1071668.mas5
027d4b5ef4b1b4d581b95ce3f2b6caca	NA	GSM476825.mas5	NA	GSM476825.mas5
02949001fdc9fc7bbbaae01b0bf7e31e	NA	NA	Exp143/NRID7380_AtGen_6-6111_Oxidativestress-Shoots-0.5h_Rep1.mas5	Exp143/NRID7380_AtGen_6-6111_Oxidativestress-Shoots-0.5h_Rep1.mas5
0294a0889a4c61c80e0f71612745b66c	NA	GSM932765.mas5	NA	GSM932765.mas5
02973748a6000ccb4891b26f99e4ae67	NA	GSM645100.mas5	NA	GSM645100.mas5
02a07473e7282c7032edb2b64def0e1a	E-MEXP-2526/Hannah_T14.mas5	NA	NA	E-MEXP-2526/Hannah_T14.mas5
02a2de2d60e9c804910f2d2978584533	NA	GSM703133.mas5	NA	GSM703133.mas5
02a71c1a4912a141e8751464523afdcb	NA	GSM595546.mas5	NA	GSM595546.mas5
02ac4037a5c7ea96d24e130bc794f3d5	NA	NA	Exp599/Buerstenbinder_599-5_WT-_Rep2_ATH1.mas5	Exp599/Buerstenbinder_599-5_WT-_Rep2_ATH1.mas5
02aea410b5c58d3ab4cb7d0b8a70c7c0	NA	NA	Exp404/NRID10513_Guy_1-34_30min-40C_Rep1_ATH1.mas5	Exp404/NRID10513_Guy_1-34_30min-40C_Rep1_ATH1.mas5
02cbd47d1f299444bbfd148dfe854f14	NA	GSM131076.mas5	Exp108/NRID6073_Edwards_1-11_66hr_Rep1_ATH1.mas5	GSM131076.mas5
02cc7a34591c3af6fd605e2e0847743f	NA	GSM477892.mas5	Exp411/NRID10591_Weise_1-9_Sex4-3_Rep3_ATH1.mas5	GSM477892.mas5
02dd5aed04477d4d8fddb65450818396	NA	GSM568424.mas5	NA	GSM568424.mas5
02dd7435300bd918e2369845cedde3e0	NA	GSM1009059.mas5	NA	GSM1009059.mas5
02df2db9730fa6d8c7fc877bfcaa3c21	E-MEXP-2017/DM10myb106-1.mas5	NA	NA	E-MEXP-2017/DM10myb106-1.mas5
02df8d1b6ab4278347f7f7f16c66bdbb	NA	GSM826264.mas5	NA	GSM826264.mas5
02ff5395ac102e962d2eb56f0a1a75f9	NA	NA	Exp156/NRID7601_Quick_A58_1-4hr-Rep3_ATH1.mas5	Exp156/NRID7601_Quick_A58_1-4hr-Rep3_ATH1.mas5
030c0331a39adfcd4f4f417c96e42ead	E-MEXP-1920/ANTEARLY3.mas5	NA	NA	E-MEXP-1920/ANTEARLY3.mas5
030e46b1308f50afb73cbf89f93965fe	NA	NA	Exp538/Jonak_538-32_rts1-1_Stress_Rep3_ATH1.mas5	Exp538/Jonak_538-32_rts1-1_Stress_Rep3_ATH1.mas5
031785297f9156639390b492374f09c7	E-MEXP-2316/caquinof_20090514_VE1542_x_VE1544_3-v4.mas5	NA	NA	E-MEXP-2316/caquinof_20090514_VE1542_x_VE1544_3-v4.mas5
031c6fc2e4fd49bdc34345bd5784b242	NA	NA	Exp416/NRID10675_Underwood_2-13_HopAO1-hrpA-inocu_Rep1_ATH1.mas5	Exp416/NRID10675_Underwood_2-13_HopAO1-hrpA-inocu_Rep1_ATH1.mas5
032509c23c9f2e7c86ccbcfec7b3c292	NA	GSM476832.mas5	NA	GSM476832.mas5
0327e3fcb3a14595772bcd52240fb109	E-MEXP-3404/bot0085.mas5	NA	NA	E-MEXP-3404/bot0085.mas5
032db917205374ecfaab92f74cba1837	NA	NA	Exp120/NRID6438_AtGen_A-34_28-2_REP2_ATH1.mas5	Exp120/NRID6438_AtGen_A-34_28-2_REP2_ATH1.mas5
033fe28205f52654fa63fbb0ad157aaf	E-MEXP-3122/HS116-118-07_mock_coi1_24_h.mas5	NA	NA	E-MEXP-3122/HS116-118-07_mock_coi1_24_h.mas5
034187cd5048c76986463d4cfbcee4f8	NA	GSM347984.mas5	NA	GSM347984.mas5
0341fadd25470b09bc6c43a9758d8b03	NA	NA	Exp346/NRID9728_Eulgem_1-1_Col-0-untreated_Rep1_ATH1.mas5	Exp346/NRID9728_Eulgem_1-1_Col-0-untreated_Rep1_ATH1.mas5
034578d8cc0f91af76e97685d0f859a9	E-MEXP-1934/PTMM6.3.mas5	NA	NA	E-MEXP-1934/PTMM6.3.mas5
0345a17344adbe23360d6ad6ac41b5ed	NA	GSM231197.mas5	NA	GSM231197.mas5
0349109a24f790d900625878a59cf306	E-MEXP-1920/WTFULL3.mas5	NA	NA	E-MEXP-1920/WTFULL3.mas5
034acf4e2d10024a6d86652dd21534d4	NA	NA	Exp178/NRID7894_RIKEN-GODA16B.mas5	Exp178/NRID7894_RIKEN-GODA16B.mas5
034be83b9cbafba74774e4802eaea9f7	NA	GSM126248.mas5	NA	GSM126248.mas5
034d735e5bfed614d91b45fcb8a8c383	NA	GSM309554.mas5	NA	GSM309554.mas5
035ba0e9d797ea4dfb2bd44f939f2b23	NA	GSM476843.mas5	NA	GSM476843.mas5
0360996a2f84edfde91cba9f53e5d364	NA	GSM499298.mas5	NA	GSM499298.mas5
0366c87c6d02f12a50d447be42620d2a	NA	GSM342148.mas5	NA	GSM342148.mas5
037296f0dd1560a69649bf4bb110b116	NA	GSM507049.mas5	Exp468/NRID11394_Attard_1-3_At-Pp-2.5-hai_Rep1_ATH1.mas5	GSM507049.mas5
03749cd244e7f78f0d2e30838c9750a4	E-MEXP-475/4hMannitol3.mas5	NA	NA	E-MEXP-475/4hMannitol3.mas5
0376aed5940baea0c29a6dab022852e9	NA	GSM322548.mas5	NA	GSM322548.mas5
0377925bea252088548e8a09bfd625d0	NA	NA	Exp120/NRID6431_AtGen_A-26_26-2_REP2_ATH1.mas5	Exp120/NRID6431_AtGen_A-26_26-2_REP2_ATH1.mas5
037bab2ff698ab5f2744c100dd32362c	NA	GSM134387.mas5	Exp374/NRID10088_St.Clair_1-48_397_Est_0.30mM-SA-in-0.02%-silwet_Rep3_ATH1.mas5	GSM134387.mas5
037e85c78d44fdc653de42c1a2589e04	NA	GSM142873.mas5	NA	GSM142873.mas5
038227a7331973da979b7075c589eafa	NA	GSM785836.mas5	NA	GSM785836.mas5
038c73aa6cc72c4ff995182714b0d17d	NA	GSM577719.mas5	NA	GSM577719.mas5
038ea1d99866e13274efd0dcd62ee37b	NA	GSM501159.mas5	NA	GSM501159.mas5
038ee1fa09068aa6fac2a2b831239a12	NA	GSM507055.mas5	Exp468/NRID11400_Attard_1-9_At-Pp-30-hai_Rep1_ATH1.mas5	GSM507055.mas5
03929fe9dbe1b93760435a045349a7e3	NA	NA	Exp70/NRID5572_Warren_1-9_wildtype-cold-A-9_Rep1.mas5	Exp70/NRID5572_Warren_1-9_wildtype-cold-A-9_Rep1.mas5
03982b4f4bed0965b40b85058ae94b83	NA	GSM299325.mas5	NA	GSM299325.mas5
03a428b20af717a9eee978e211b3905d	NA	GSM218294.mas5	NA	GSM218294.mas5
03a69f6eccd24bfc183898d4382faf74	NA	NA	Exp659/ein3eil1NaCl.mas5	Exp659/ein3eil1NaCl.mas5
03b682ff21d8e8f3b9113bebd9c19c56	NA	NA	Exp133/NRID6649_Evans_2-1_col-WT-ambient_Rep1_ATH1.mas5	Exp133/NRID6649_Evans_2-1_col-WT-ambient_Rep1_ATH1.mas5
03c5c6029c9268a0c2349b145294b3aa	E-MEXP-1957/Ulm_3-12_cop1-305-4d_Rep3_ATH1.mas5	NA	Exp163/NRID11280_Ulm_3-12_cop1-305-4d_Rep3_ATH1.mas5	E-MEXP-1957/Ulm_3-12_cop1-305-4d_Rep3_ATH1.mas5
03c69371508bf7efd4dc3666e2d32b8e	NA	NA	Exp599/Buerstenbinder_599-4_WT-_Rep1_ATH1.mas5	Exp599/Buerstenbinder_599-4_WT-_Rep1_ATH1.mas5
03c93b80a914982464c74cf0e340876a	NA	GSM768260.mas5	NA	GSM768260.mas5
03cc2c0271ad50e7550d052780f0137d	NA	GSM133847.mas5	NA	GSM133847.mas5
03cd72cd86c6463e3652bca316ae2a29	NA	NA	Exp569/Gatz_569-17_tga256_SA_Rep2_ATH1.mas5	Exp569/Gatz_569-17_tga256_SA_Rep2_ATH1.mas5
03d38d9759bcf7da799851c1121fdf46	NA	NA	Exp617/Belle_1-4_clf-29_Rep1_ATH1.mas5	Exp617/Belle_1-4_clf-29_Rep1_ATH1.mas5
03d6d3b48bf8445e589c827e975816ef	NA	GSM133860.mas5	Exp94/NRID5850_Beynon_1-3-cat-SpikeMix3_Rep1_ATH1.mas5	GSM133860.mas5
03dbb5ccd246cc06c85d07074e56a036	NA	GSM914970.mas5	Exp585/Keller_585-11_eyw110_Ha_Rep1_ATH1.mas5	GSM914970.mas5
03dbe99170b6b0e959ce14cc0bf8c4c8	NA	NA	Exp27/NRID5154_A1-WILLA-CON.mas5	Exp27/NRID5154_A1-WILLA-CON.mas5
03dbfa4f4775e6063adbe4377ae367b5	NA	GSM133262.mas5	Exp179/NRID7928_RIKEN-GODA2B-6.mas5	GSM133262.mas5
03dc68ebab19107563e571ca0cb27907	NA	GSM455521.mas5	NA	GSM455521.mas5
03e1ca727fc0ccee14f6f9dc55b5c6d1	NA	GSM237282.mas5	NA	GSM237282.mas5
03ea3e1fb07b357257c4ab9b2b96dbf1	NA	GSM420238.mas5	NA	GSM420238.mas5
03ea3e1fb07b357257c4ab9b2b96dbf1	NA	GSM455428.mas5	NA	GSM455428.mas5
03ea3e1fb07b357257c4ab9b2b96dbf1	NA	GSM664655.mas5	NA	GSM664655.mas5
03f765364863e9eee72d4dc8e5b5ee3b	NA	NA	Exp419/NRID10697_Li_1-2_col_Rep2_ATH1.mas5	Exp419/NRID10697_Li_1-2_col_Rep2_ATH1.mas5
03f82c90e1f4028e030cf26000b3cee9	NA	NA	Exp517/Marco_4-12_clv1.13-Leaves2_Rep2_ATH1.mas5	Exp517/Marco_4-12_clv1.13-Leaves2_Rep2_ATH1.mas5
03f8f1fd9806491341ce6bd93450551d	NA	NA	Exp617/Belle_1-2_Col-0_Rep2_ATH1.mas5	Exp617/Belle_1-2_Col-0_Rep2_ATH1.mas5
03f90582c6f938f7ce2f1fa187109305	NA	NA	Exp196/NRID8142_Edwards_2-34_White-28hr-days-38hr_Rep1_ATH1.mas5	Exp196/NRID8142_Edwards_2-34_White-28hr-days-38hr_Rep1_ATH1.mas5
03f998f7cf518d061faac472343eef54	NA	GSM741164.mas5	NA	GSM741164.mas5
03fab79a54b5558ed27c6c9919d3b91a	NA	GSM47037.mas5	NA	GSM47037.mas5
04000f1d0c72125285abd0203da15940	NA	GSM486918.mas5	NA	GSM486918.mas5
04075f4a82f1f44211749cc0b49c686d	NA	GSM184543.mas5	NA	GSM184543.mas5
04079b12d1ec8604269d8b208a392081	NA	GSM128703.mas5	NA	GSM128703.mas5
0409ad3bd37295bc8d134b661fb8e449	NA	GSM133914.mas5	Exp356/NRID9828_Weigel_2-6_CHIP-204-C_Rep3_ATH1.mas5	GSM133914.mas5
040e4e067116d3a79f6d3ee10b34c534	NA	GSM13785.mas5	NA	GSM13785.mas5
0415200dfc3b89a293b26c0415707e53	NA	GSM1009031.mas5	NA	GSM1009031.mas5
04218263727ef877659755f1f27dfa04	E-MEXP-1863/WT_O_3hr.mas5	NA	NA	E-MEXP-1863/WT_O_3hr.mas5
042e77e4cab9cfaf69f507aeb5717eee	NA	NA	Exp620/Johnson_620-1_tik1-klu2_Rep1_ATH1.mas5	Exp620/Johnson_620-1_tik1-klu2_Rep1_ATH1.mas5
04310480b254d9729e1fab14177b99d4	NA	GSM339542.mas5	NA	GSM339542.mas5
043543de0eda9f934eb2a9b50d41f628	NA	GSM477973.mas5	Exp439/NRID11005_Brownfield_1-7_12hr-not-induced_Rep1_ATH1.mas5	GSM477973.mas5
0436607105e188923a55599a964b5ced	NA	GSM513070.mas5	NA	GSM513070.mas5
04456ab32f48b377359a436d036042f4	NA	GSM131212.mas5	Exp124/NRID6558_AtGen_D-46_3-AS_REP3_ATH1.mas5	GSM131212.mas5
04474f787d32b597d6f35916acfb0eba	NA	GSM469799.mas5	Exp470/NRID11402_Lager_1-1_1hr-pH4.5_Rep1_ATH1.mas5	GSM469799.mas5
04518d89fd9850f93fb943d660e5432b	NA	GSM435937.mas5	NA	GSM435937.mas5
04551959af3c268358623fb132a981f9	NA	GSM457657.mas5	NA	GSM457657.mas5
04576fd0700ee26a5c5bcda19a070092	NA	GSM1071689.mas5	NA	GSM1071689.mas5
04593f8baf5029f9a10af8dc18a75aa1	E-MEXP-3186/YS142.mas5	NA	NA	E-MEXP-3186/YS142.mas5
045f0355c955dea8750fb372e3b6ec37	NA	GSM106919.mas5	NA	GSM106919.mas5
0466f007d1d71ef44b94b3d1d566d7f3	NA	GSM131829.mas5	NA	GSM131829.mas5
04678cab9726a51e76b3a0b355d3f31f	E-MEXP-1592/sub-1_flower_B.mas5	NA	NA	E-MEXP-1592/sub-1_flower_B.mas5
0474bc69711c9e7908b5ee1672aa1903	NA	NA	Exp647/Rayson_647-13_UPF2(6-11E5)_NMD_0hr_cordycepin_Rep1_ATH1.mas5	Exp647/Rayson_647-13_UPF2(6-11E5)_NMD_0hr_cordycepin_Rep1_ATH1.mas5
047c471c6c719d77d107e8fc959ec0b5	E-MEXP-1304/LLHC_00.mas5	NA	NA	E-MEXP-1304/LLHC_00.mas5
047df467e3312f0bbc3e2d201af6b1a3	NA	NA	Exp32/NRID5186_Millenaar_A4_AIR_Rep3_ATH1.mas5	Exp32/NRID5186_Millenaar_A4_AIR_Rep3_ATH1.mas5
047ebc98ca874aaaaa32c4506dab0ebf	NA	GSM507044.mas5	Exp444/NRID11047_Khan_1-3_ces-ko_Rep1_ATH1.mas5	GSM507044.mas5
0482d1f0dd7a889f4c3e266c0a7b21c8	E-MEXP-1329/teb-2.mas5	NA	NA	E-MEXP-1329/teb-2.mas5
0488c3b48564e482c5a21bf073fecd03	E-MEXP-1310/DMSO1_1.mas5	NA	NA	E-MEXP-1310/DMSO1_1.mas5
049375c3ad5bf2f3d1bcd8f4f93a6a40	E-MEXP-1468/det3_22_A.mas5	NA	NA	E-MEXP-1468/det3_22_A.mas5
0493dd42daaa874f59579b858cb46d99	NA	GSM149814.mas5	NA	GSM149814.mas5
0497b43ff144ba63f9714a5509760cc9	NA	GSM389773.mas5	NA	GSM389773.mas5
049e45f39d9cc66bb6a4c02739ee5949	NA	GSM10445.mas5	NA	GSM10445.mas5
04a01746bb056cc09d7ef1bdf7fdf003	NA	GSM305284.mas5	NA	GSM305284.mas5
04a3cc9cd5bbc8390b66096cf517b53b	NA	GSM857280.mas5	NA	GSM857280.mas5
04ac96cd7682633ba3057fa4738033cd	NA	GSM478002.mas5	Exp448/NRID11104_Johnson_2-6_32null-3_Rep3_ATH1.mas5	GSM478002.mas5
04c1b3279adce1a6dd64427d26fdb801	E-MEXP-2041/CHIP_376_A.mas5	NA	NA	E-MEXP-2041/CHIP_376_A.mas5
04c3c46a651eadaca768c978d4947718	NA	GSM686107.mas5	NA	GSM686107.mas5
04c906108ec574ea0288ad3382d56c57	NA	GSM142799.mas5	Exp60/NRID5463_Smith-01h_SLD_REP1.mas5	GSM142799.mas5
04cbb5ab794cf44f031ded22542ee5fd	NA	GSM618330.mas5	NA	GSM618330.mas5
04cd6b80525781425e32d440bb397402	NA	GSM177129.mas5	NA	GSM177129.mas5
04d2e6af0f16a2229c0897ef5c31c3aa	NA	NA	Exp156/NRID7610_Quick_A66_1-24hr_Rep3_ATH1.mas5	Exp156/NRID7610_Quick_A66_1-24hr_Rep3_ATH1.mas5
04d3090788745dad315c44b534f00e36	NA	NA	Exp357/NRID9875_Weigel_1-17_CO-2-0-1_Rep1_ATH1.mas5	Exp357/NRID9875_Weigel_1-17_CO-2-0-1_Rep1_ATH1.mas5
04d3090788745dad315c44b534f00e36	NA	NA	Exp155/NRID6376_co-2_0_1.mas5	Exp155/NRID6376_co-2_0_1.mas5
04d6f2e1d24255acacb82b8c20d5204f	NA	GSM362213.mas5	NA	GSM362213.mas5
04d9585d752e3ba36cf4e996c34aaac4	NA	GSM879329.mas5	NA	GSM879329.mas5
04db105fe97b4e41fa3ffb5eb8679ed0	NA	GSM435727.mas5	NA	GSM435727.mas5
04dd0d9a49571bce0c6dfb8a0a4e259e	NA	GSM362231.mas5	NA	GSM362231.mas5
04e74fef47f4ed5255f3024cb161a426	NA	NA	Exp670/172T-B.mas5	Exp670/172T-B.mas5
04efef6c2d554c4f002b862678038f3d	NA	GSM252677.mas5	NA	GSM252677.mas5
04f537521ad2edf7dbcb681aacd4f4b4	NA	GSM189124.mas5	NA	GSM189124.mas5
04f6e08a1ee5ee5f22f4f3fc0c2d19f8	NA	GSM133036.mas5	Exp167/NRID7734_CT482-2.mas5	GSM133036.mas5
05017d7681a9d7fcff59d8e798517b59	NA	NA	Exp393/NRID10375_Kroj_1-16_Col-0-12h_Rep2_ATH1.mas5	Exp393/NRID10375_Kroj_1-16_Col-0-12h_Rep2_ATH1.mas5
05021da85caf740c0fda3fd3c3078f80	NA	GSM698646.mas5	NA	GSM698646.mas5
0504bb081d907b5c8732a2bdc83ac7b0	NA	GSM572634.mas5	Exp542/Diaz_542-2_abi4_12-wks_Rep2_ATH1.mas5	GSM572634.mas5
0510d7fb237ea11a78d38665192b1af2	NA	GSM48123.mas5	NA	GSM48123.mas5
05136f3197feabdc3024871b023f4d01	NA	GSM486934.mas5	NA	GSM486934.mas5
05348c3f15431fa038b58778bad8e514	NA	NA	Exp345/NRID9690_Torres_2-2_B0.2_Rep2_ATH1.mas5	Exp345/NRID9690_Torres_2-2_B0.2_Rep2_ATH1.mas5
05351186cc03d10c183248c0248b5ae7	NA	NA	Exp584/Stekelenburg_584-4_compound_Rep1_ATH1.mas5	Exp584/Stekelenburg_584-4_compound_Rep1_ATH1.mas5
05356a55fd891477acb44045ac45a7fc	NA	GSM537534.mas5	NA	GSM537534.mas5
0539b18d8186016f84e4355da6ae6247	E-MEXP-2912/Holman_10-13_arf7-arf19-LR_Rep1_ATH1.mas5	NA	NA	E-MEXP-2912/Holman_10-13_arf7-arf19-LR_Rep1_ATH1.mas5
053b6e63844c1ab4a5465968db10d2e8	NA	NA	Exp647/Rayson_647-5_smg7-1_NMD_0hr_cordycepin_Rep1_ATH1.mas5	Exp647/Rayson_647-5_smg7-1_NMD_0hr_cordycepin_Rep1_ATH1.mas5
053f32473f0e1dee8169962b8a3297ad	NA	NA	Exp642/2.EmptyVector+etOH.mas5	Exp642/2.EmptyVector+etOH.mas5
0543844936136961af95af5c0eadb5a1	NA	GSM591835.mas5	NA	GSM591835.mas5
0548459418f30b313120986d142d021d	E-MEXP-1345/Hannah_N3.mas5	NA	NA	E-MEXP-1345/Hannah_N3.mas5
054bf018e45eceb01f7b256a251f2e76	NA	GSM643108.mas5	NA	GSM643108.mas5
054c7d237f0a1e7bd81847db5442b2c4	E-MEXP-722/rol1-2_A.mas5	NA	NA	E-MEXP-722/rol1-2_A.mas5
055277ac4cd4a82249e1618d82be5650	NA	GSM131503.mas5	Exp150/NRID6152_ATGE_10_C.mas5	GSM131503.mas5
0552f41b13363d9f90d21e6a5a54e335	NA	GSM791914.mas5	NA	GSM791914.mas5
0555552135da36518855c544474be617	NA	GSM601291.mas5	NA	GSM601291.mas5
055d5b151e8ca9e5ebbdbc3069dcd7ad	NA	GSM1018834.mas5	NA	GSM1018834.mas5
055ddc556ad39325fd1cee4900190242	NA	GSM604636.mas5	NA	GSM604636.mas5
056b8598b9376dc5674e2108097d3e3f	NA	NA	Exp324/NRID9457_Heinekamp_1-12_cs-root_Rep3_ATH1.mas5	Exp324/NRID9457_Heinekamp_1-12_cs-root_Rep3_ATH1.mas5
056c21ff6e83c434f3a14d72122d136d	NA	GSM522419.mas5	NA	GSM522419.mas5
0573b2ed39d3cee54682394eebbfd24c	E-MEXP-3754/HL45_M_2.mas5	NA	NA	E-MEXP-3754/HL45_M_2.mas5
0578ca29eaebd73c4c93a54d6940db42	NA	GSM861423.mas5	NA	GSM861423.mas5
057bb8d441700570170c6a0466a82ef2	NA	NA	Exp336/NRID9548_Cottage_1-16_g1+Linc-L_Rep1_ATH1.mas5	Exp336/NRID9548_Cottage_1-16_g1+Linc-L_Rep1_ATH1.mas5
0584d62d886f74ae7b0f810e034ecc47	E-MEXP-475/4hMannitol1.mas5	NA	NA	E-MEXP-475/4hMannitol1.mas5
0591e647de01df38b9dcb962fcb1cd83	NA	GSM187245.mas5	NA	GSM187245.mas5
0596dee4ffcfde1db91af0df01a2fc3d	NA	GSM297827.mas5	NA	GSM297827.mas5
05a2d32d649f98345b80700a6423cc2e	NA	NA	Exp499/NRID12160_Tatematsu_3-3_Col-dry-seeds_Rep3_ATH1.mas5	Exp499/NRID12160_Tatematsu_3-3_Col-dry-seeds_Rep3_ATH1.mas5
05a9ce237cfc87cd3953e833fa8acae9	NA	NA	Exp156/NRID7536_Quick_A10_1-12hr_Rep1_ATH1.mas5	Exp156/NRID7536_Quick_A10_1-12hr_Rep1_ATH1.mas5
05aa45adbbc32680b3f62c5d949ad574	E-MEXP-2499/CHIP_309_C.mas5	NA	NA	E-MEXP-2499/CHIP_309_C.mas5
05addf916d386a1a0fad00fbea64134b	E-MEXP-1218/WSM-Vincent-A1-221106.mas5	NA	NA	E-MEXP-1218/WSM-Vincent-A1-221106.mas5
05b04c0fa93ff8af53c5c3a04875ed58	NA	GSM604750.mas5	NA	GSM604750.mas5
05b04c0fa93ff8af53c5c3a04875ed58	NA	GSM604601.mas5	NA	GSM604601.mas5
05b0d6b0635b8455d91125cbcc2c8a24	NA	GSM517088.mas5	NA	GSM517088.mas5
05b30a2efa5c25e6ade21d5f990e1888	NA	GSM678837.mas5	NA	GSM678837.mas5
05be14e100bd3deff9b891ba6b054b2e	NA	GSM436273.mas5	NA	GSM436273.mas5
05c01c115e0723d327ac8aafe65eded7	E-MEXP-1138/agl65batch2b.mas5	NA	NA	E-MEXP-1138/agl65batch2b.mas5
05c4fff493040c84305691c002af362c	NA	NA	Exp338/NRID9580_Mittler_2-10_Zat12+H2O2_Rep1_ATH1.mas5	Exp338/NRID9580_Mittler_2-10_Zat12+H2O2_Rep1_ATH1.mas5
05c8000b3f02fe5beac8411f5b6e608b	E-MEXP-2227/CentralCell3.mas5	NA	NA	E-MEXP-2227/CentralCell3.mas5
05cb8c6856064ec178488ba618594dc3	NA	GSM131393.mas5	Exp144/NRID7414_AtGen_6-7221_UV-Bstress-Roots-1.0h_Rep1.mas5	GSM131393.mas5
05d0e6da550ae1a8c244f1c142a4bad2	E-MEXP-1138/agl29batch4b.mas5	NA	NA	E-MEXP-1138/agl29batch4b.mas5
05d12fe334c8a40c6201639d3d4f8e48	NA	GSM133979.mas5	Exp367/NRID10219_Birnbaum_1-9_StageII-2_Rep2_ATH1.mas5	GSM133979.mas5
05d3d67c7962e9b3de55ffc1ce40ed61	NA	NA	Exp156/NRID7573_Quick_A32_1-4hr-Rep2_ATH1.mas5	Exp156/NRID7573_Quick_A32_1-4hr-Rep2_ATH1.mas5
05d5d776f7a01ce7a0ba7252522549c6	NA	GSM266664.mas5	NA	GSM266664.mas5
05d64a593d7232c89add6284d1072c55	NA	NA	Exp421/NRID10708_Sakakibara_4-1_ZT8-Wildtype_Rep1_ATH1.mas5	Exp421/NRID10708_Sakakibara_4-1_ZT8-Wildtype_Rep1_ATH1.mas5
05d9ee6464cf0ab71e68412f9d50a6bf	E-MEXP-1474/s13rep3.mas5	NA	NA	E-MEXP-1474/s13rep3.mas5
05dbdf40ad003f6d8aded2b1ec10fd7d	E-MEXP-2519/zip28_Mock-2.mas5	NA	NA	E-MEXP-2519/zip28_Mock-2.mas5
05efaaa41da9f307a6cf10d2eb11e745	E-MEXP-2494/bot1531.mas5	NA	NA	E-MEXP-2494/bot1531.mas5
05f86f4c106a47cc15dbe15dd5c9ace2	NA	GSM542679.mas5	NA	GSM542679.mas5
05fc7497b525249f6cfea39c76f64f5d	E-MEXP-1703/3IAA_1.mas5	NA	NA	E-MEXP-1703/3IAA_1.mas5
05fe946b376fb28ef63a05b7c7889caa	NA	GSM871260.mas5	NA	GSM871260.mas5
06192fe6962b860f0cb3caaab1b1cdcd	NA	GSM674588.mas5	NA	GSM674588.mas5
061cbefcb7f0d5194cf85df7d12e4d6e	NA	NA	Exp463/NRID11362_Pieterse_2-8_ISR-6h_Rep1_ATH1.mas5	Exp463/NRID11362_Pieterse_2-8_ISR-6h_Rep1_ATH1.mas5
061d8cff0c78b2588fb01ad74c362cc9	E-MEXP-1218/WSM-Vincent-T-221106.mas5	NA	NA	E-MEXP-1218/WSM-Vincent-T-221106.mas5
0624e7451099671b907691e071b806e0	E-MEXP-4001/agl24_day0_A.mas5	NA	NA	E-MEXP-4001/agl24_day0_A.mas5
0625b5a6598e5a2b10aa4823b48bde2e	NA	GSM499691.mas5	Exp399/NRID10458_Tiwari_2-6_fis1-X-2x-2-5dap_Rep2_ATH1.mas5	GSM499691.mas5
0625b5a6598e5a2b10aa4823b48bde2e	NA	GSM477874.mas5	Exp399/NRID10458_Tiwari_2-6_fis1-X-2x-2-5dap_Rep2_ATH1.mas5	GSM477874.mas5
0626f487ed0b74400523002c60192ef4	NA	NA	Exp70/NRID5600_Warren_1-25_24f-A-25_Rep1.mas5	Exp70/NRID5600_Warren_1-25_24f-A-25_Rep1.mas5
0632948782cfe4bfaa32354f22f3c8b1	NA	GSM13791.mas5	NA	GSM13791.mas5
063727eceaf12a2a307bbecdf8b6fd1a	NA	NA	Exp378/St.Clair_1-78_366_Mt-0_0.02%-silwet_Rep3_ATH1.mas5	Exp378/St.Clair_1-78_366_Mt-0_0.02%-silwet_Rep3_ATH1.mas5
0637d10483d7858a3c052d5de424eb17	NA	GSM462526.mas5	NA	GSM462526.mas5
063e46031fd661100a4234fe7508f4ac	E-MEXP-1218/WSM-Vincent-A2-221106.mas5	NA	NA	E-MEXP-1218/WSM-Vincent-A2-221106.mas5
063f8217c9a1ba3159628b51bd5e5cc4	NA	NA	Exp571/Civale_571-17_Mersitem-40-days_1239_Rep2_ATH1.mas5	Exp571/Civale_571-17_Mersitem-40-days_1239_Rep2_ATH1.mas5
0646c752bf33cf647fec7760363f156b	NA	GSM826549.mas5	NA	GSM826549.mas5
0647559350fc83a3c4b8c9bebcc00c91	NA	GSM131077.mas5	Exp108/NRID7680_Edwards_1-12_70hr_Rep1_ATH1.mas5	GSM131077.mas5
06494528440bff7b029d85cf6f5f096d	E-MEXP-1304/LL_LLHC_00.mas5	NA	NA	E-MEXP-1304/LL_LLHC_00.mas5
064c4c92876e91f1605eb758431c2216	NA	GSM436260.mas5	NA	GSM436260.mas5
064fcfadd57344badc50f284eaf3a780	NA	GSM359419.mas5	NA	GSM359419.mas5
065c1ed7614d3087df3bf86efb352a19	NA	GSM134457.mas5	Exp378/NRID10122_St.Clair_1-82_294_Mt-0_0.30mM-SA-in-0.02%-silwet_Rep1_ATH1.mas5	GSM134457.mas5
065e13e83d2707097f5d3104e3e304a2	E-MEXP-2445/TD060.mas5	NA	NA	E-MEXP-2445/TD060.mas5
065f6bf8cd0c710c023d0000443e977c	NA	GSM362181.mas5	NA	GSM362181.mas5
066167090ce4bd877bd8e0bcc96fccae	NA	GSM542675.mas5	NA	GSM542675.mas5
0661be23bb0ceac6c7ee57072fd75038	NA	GSM6578.mas5	NA	GSM6578.mas5
06620b983f52b328340c089ac57ca4b9	NA	GSM476834.mas5	NA	GSM476834.mas5
06621a7a97ddb0097052e006293715e7	NA	GSM702578.mas5	NA	GSM702578.mas5
066bf230c124384880237efb292fc268	NA	NA	Exp374/St.Clair_1-54_391_Est_0.30mM-SA-in-0.02%-silwet_Rep3_ATH1.mas5	Exp374/St.Clair_1-54_391_Est_0.30mM-SA-in-0.02%-silwet_Rep3_ATH1.mas5
066e8ab9d9206373db3b7af46da5dc91	NA	NA	Exp605/Schiessl_605-7_dexamethasone-cycloheximide_Rep1_ATH1.mas5	Exp605/Schiessl_605-7_dexamethasone-cycloheximide_Rep1_ATH1.mas5
06723695f72094573e8c64e830b0403d	NA	GSM513065.mas5	NA	GSM513065.mas5
067eb07f644832c7293e0916041081b1	E-MEXP-2371/CO34_Sample3_C-03_Columbia-unioculated_rep3_20080811.mas5	NA	NA	E-MEXP-2371/CO34_Sample3_C-03_Columbia-unioculated_rep3_20080811.mas5
068b9a8774eb75beda2a54c3bbeedab3	NA	GSM678845.mas5	NA	GSM678845.mas5
068c687a0f714f3f6003d99a0547396f	E-MEXP-1934/PTMM3.3.mas5	NA	NA	E-MEXP-1934/PTMM3.3.mas5
069479fcb44d8f6a2763d4bcf193fe65	NA	NA	Exp634/Turner_1-4_jin1-1-20-uM-MeJA-30-mins_Rep1_ATH1_2.mas5	Exp634/Turner_1-4_jin1-1-20-uM-MeJA-30-mins_Rep1_ATH1_2.mas5
0699408614117391e9ddd276b8d3c633	NA	GSM142648.mas5	Exp92/NRID5816_Dubos_A-9-aah_Rep2.mas5	GSM142648.mas5
069f16c8f678e8e7e1c7550b1a232862	NA	GSM131155.mas5	Exp123/NRID6412_AtGen_C-5_2-C-12_REP2_ATH1.mas5	GSM131155.mas5
06a2298ca98b0fae5d6e4527d2bdfc40	E-MEXP-2435/Control-48_2h_1.mas5	NA	NA	E-MEXP-2435/Control-48_2h_1.mas5
06a6247eef01da6e28b49263fe3925be	E-MEXP-3754/HL15_Control_M_2.mas5	NA	NA	E-MEXP-3754/HL15_Control_M_2.mas5
06abd8badd8fd0ced6cf9974beff6397	NA	NA	Exp546/MendocillaSato_546-4_WT_60mins_Rep1_ATH1.mas5	Exp546/MendocillaSato_546-4_WT_60mins_Rep1_ATH1.mas5
06aca33bdafb6b7f10d4cc9bc78eb842	NA	NA	Exp656/Pignocchi_exp2_wt_TOT_rep1_ATH1.mas5	Exp656/Pignocchi_exp2_wt_TOT_rep1_ATH1.mas5
06aca33bdafb6b7f10d4cc9bc78eb842	NA	NA	Exp607/Pignocchi_607-1_pgy3_FLAG-RP5A-Total_Rep1_ATH1.mas5	Exp607/Pignocchi_607-1_pgy3_FLAG-RP5A-Total_Rep1_ATH1.mas5
06ae37fa3bfd300770f4b4f2e236438a	NA	GSM901079.mas5	NA	GSM901079.mas5
06ae623b919e8d8a0fc0f25d54e21305	NA	GSM436321.mas5	NA	GSM436321.mas5
06afa149b9fba75027cc05aeb5f11c7f	NA	GSM133928.mas5	Exp356/NRID9842_Weigel_2-20_CHIP-209-B_Rep2_ATH1.mas5	GSM133928.mas5
06b1d0fcd1fa4765923eb75d9f86553d	E-MEXP-1138/agl94batch2a.mas5	NA	NA	E-MEXP-1138/agl94batch2a.mas5
06bdd407ebacc4c198c4ffcf121114b7	NA	GSM134438.mas5	Exp377/NRID10103_St.Clair_1-63_372_Kin-0_0.02%-silwet_Rep3_ATH1.mas5	GSM134438.mas5
06c5276480525f152581a9fb0c523754	NA	GSM266663.mas5	NA	GSM266663.mas5
06cdb59e63b34e10196d4fb3d9e12881	NA	GSM784921.mas5	NA	GSM784921.mas5
06d6f126bb5c43710d0b0612d68f9309	E-MEXP-265/hypocotyl_2_.mas5	NA	NA	E-MEXP-265/hypocotyl_2_.mas5
06e16d24b234db444d6ff58541e06acb	NA	GSM478054.mas5	Exp474/NRID11486_Robertson_1-34_toc1-1-85hr_Rep1_ATH1.mas5	GSM478054.mas5
06e48ca612b7d60b6ea9b33c55edd349	NA	NA	Exp421/NRID10729_Sakakibara_4-22_ZT14-d975_Rep1_ATH1.mas5	Exp421/NRID10729_Sakakibara_4-22_ZT14-d975_Rep1_ATH1.mas5
06ef42de7520efb92ff7b3c601016fff	NA	GSM567325.mas5	NA	GSM567325.mas5
06f0ff8d844316891769ff6a864f554d	NA	GSM857281.mas5	NA	GSM857281.mas5
06f92c6a54d5c430823accc9a781feee	NA	GSM131305.mas5	Exp139/NRID7302_AtGen_6-2621_Osmoticstress-Roots-24.0h_Rep1.mas5	GSM131305.mas5
0704364e98fd369980b3deeb24da7c35	NA	GSM1123841.mas5	NA	GSM1123841.mas5
0708c0d3be9de61c81c0018716aea485	NA	GSM835808.mas5	NA	GSM835808.mas5
0708c0d3be9de61c81c0018716aea485	NA	GSM901069.mas5	NA	GSM901069.mas5
070d558b26ba7be6926af846b7b1331b	NA	GSM245711.mas5	NA	GSM245711.mas5
07106234badecbc2972741c9d1d4d1da	NA	GSM572637.mas5	Exp542/Diaz_542-5_vtc2_5_12-wks_Rep1_ATH1.mas5	GSM572637.mas5
0710f28ba880e3845edfc491efbd4170	NA	GSM857276.mas5	NA	GSM857276.mas5
07118677d9d37289ac4b16ea0936d85e	E-MEXP-711/WT-18h_ATH1.mas5	NA	NA	E-MEXP-711/WT-18h_ATH1.mas5
071624a1f6dcb3acd5906814f49da526	NA	NA	Exp186/NRID8018_RIKEN-GODA26B3.mas5	Exp186/NRID8018_RIKEN-GODA26B3.mas5
0719a6b4c77411b302f1b8ed8ea0e517	NA	GSM469681.mas5	Exp453/NRID11178_Quint_2-37_Bur-0h_Rep1_ATH1.mas5	GSM469681.mas5
0719eacfd066603b163f2bd4b6630e8e	NA	NA	Exp596/Stekelenburg_596-2_8hrs_DMSO_Rep2_ATH1.mas5	Exp596/Stekelenburg_596-2_8hrs_DMSO_Rep2_ATH1.mas5
0720188c8e3e7956c9bbbf7f3f90f57c	NA	NA	Exp538/Jonak_538-11_DT_Recovery_Rep1_ATH1.mas5	Exp538/Jonak_538-11_DT_Recovery_Rep1_ATH1.mas5
0720d1433448eb5f8b74f62c3c626c0f	NA	GSM47032.mas5	NA	GSM47032.mas5
07270642bff90ed60f7348c0121fba3c	E-MEXP-2435/WT_2h_1.mas5	NA	NA	E-MEXP-2435/WT_2h_1.mas5
072dcc59eefbec5431fcecfd7a2d032a	E-MEXP-1256/iaa1GR-1AA-3.mas5	NA	NA	E-MEXP-1256/iaa1GR-1AA-3.mas5
073254a4d7c577f45a95b4956d2a138b	NA	GSM133741.mas5	Exp161/Shirras_2-3_high-soil-pH-1mM-CaCl2_Rep1_ATH1.mas5	GSM133741.mas5
073254a4d7c577f45a95b4956d2a138b	NA	GSM133741.mas5	Exp53/NRID5413_Shirras_1-3_Non-Calcicole_Rep1_ATH1.mas5	GSM133741.mas5
073364e3a14b60eef8eb413a3019eb0f	NA	NA	Exp490/NRID12028_Gifford_1-64_Whole-Roots-Frozen-3_5hr-KNO3_Rep1_ATH1.mas5	Exp490/NRID12028_Gifford_1-64_Whole-Roots-Frozen-3_5hr-KNO3_Rep1_ATH1.mas5
073615f859940de403daf83a1645291c	E-MEXP-509/7_3_Mock210-15-03_Replicate1.mas5	NA	NA	E-MEXP-509/7_3_Mock210-15-03_Replicate1.mas5
0739eed1fe6dc119f8410756aeeea758	NA	NA	Exp572/Baima_572-2_athb1-2_EtOH_1h_Rep1_ATH1.mas5	Exp572/Baima_572-2_athb1-2_EtOH_1h_Rep1_ATH1.mas5
074322151eb22433acc727ca33f2a104	NA	GSM967246.mas5	NA	GSM967246.mas5
0745bacac427782f05b86434d123ca2d	NA	GSM47030.mas5	NA	GSM47030.mas5
0746af538251273fb0d0d56637fdd768	NA	GSM435745.mas5	NA	GSM435745.mas5
074e9beacc4dc0fa152b864c3fb12053	NA	GSM851697.mas5	NA	GSM851697.mas5
074eb6212905bba2f9c9e10502ac2cdb	NA	GSM451828.mas5	NA	GSM451828.mas5
0752b02e065c27707ae041fe094c9c57	NA	NA	Exp571/Civale_571-8_Normoxia-24hrs-nia1_Rep2_ATH1.mas5	Exp571/Civale_571-8_Normoxia-24hrs-nia1_Rep2_ATH1.mas5
0755380f429a0b535be308a69e4dcb1b	NA	GSM133959.mas5	Exp361/NRID9928_Fukuda_1-4_2B_Rep2_ATH1.mas5	GSM133959.mas5
0755b0a711c020add9573a25ceeb0316	NA	NA	Exp70/NRID5571_Warren_1-8_sf2-control-A-8_Rep2.mas5	Exp70/NRID5571_Warren_1-8_sf2-control-A-8_Rep2.mas5
07564aa85241025b7e50e2615125dbc1	NA	GSM106934.mas5	NA	GSM106934.mas5
07581161ecb10f3e6e042697c76ed13d	NA	GSM253154.mas5	NA	GSM253154.mas5
075b667f644d75edcd77fb478584d304	NA	GSM861422.mas5	NA	GSM861422.mas5
0767cc3c262dc34596fe73d1f60513aa	NA	GSM133103.mas5	Exp169/NRID7769_JD AT+EO TIME EXP3 EO INF 24H.mas5	GSM133103.mas5
076d32cfc3a996d88759ab4f9ba9dab3	NA	GSM784917.mas5	NA	GSM784917.mas5
07742d7ed86d09421ac3cacdb1ad1737	NA	GSM507056.mas5	Exp468/NRID11401_Attard_1-10_At-Pp-30-hai_Rep2_ATH1.mas5	GSM507056.mas5
0782ca99c3290b2df07311c7e72027f7	NA	GSM477918.mas5	Exp430/NRID10851_Edwards_4-5_WS-15m_Rep2_ATH1.mas5	GSM477918.mas5
078f95076ddd8d19f30ae8a517e35ce1	NA	NA	Exp705/MgSO448hrrep2.mas5	Exp705/MgSO448hrrep2.mas5
079047cdccb1ddfe4c0162daa45d46b5	NA	GSM48128.mas5	NA	GSM48128.mas5
0790dac0fdc11831c5a3c20d336b50ee	NA	GSM520754.mas5	NA	GSM520754.mas5
0793af2f2653fe5fa436ebd71da4f55c	NA	NA	Exp538/Jonak_538-27_DT_Control_Rep3_ATH1.mas5	Exp538/Jonak_538-27_DT_Control_Rep3_ATH1.mas5
0795011132e2c6bf567989700a54c7b6	NA	NA	Exp409/NRID10562_Dewdney_1-4_Flg22-3h_Rep1_ATH1.mas5	Exp409/NRID10562_Dewdney_1-4_Flg22-3h_Rep1_ATH1.mas5
0797b83edecd41865b8fd75b72f89fc7	NA	GSM133936.mas5	Exp356/NRID9850_Weigel_2-28_CHIP-212-A_Rep1_ATH1.mas5	GSM133936.mas5
079fe010f18c128db7de452c134ace34	NA	GSM539321.mas5	NA	GSM539321.mas5
07a0a742b29209c57a2607da2a1610dd	NA	NA	Exp331/NRID9509_Hennig_1-2_flowers-CK_021114_2_A_Rep1_ATH1.mas5	Exp331/NRID9509_Hennig_1-2_flowers-CK_021114_2_A_Rep1_ATH1.mas5
07ae0bf41ec6f0e83c9d977ca75a26b0	E-MEXP-1920/INOFULL2.mas5	NA	NA	E-MEXP-1920/INOFULL2.mas5
07be4f7c86dd5711da75c258c345fc8b	NA	GSM604615.mas5	NA	GSM604615.mas5
07cacfc0615dc2a79836f2cd1d651a00	NA	GSM131627.mas5	Exp152/NRID6282_ATGE_57_A.mas5	GSM131627.mas5
07cb60ae01bc82c60c249c0d133eff87	NA	GSM133961.mas5	Exp361/NRID9930_Fukuda_1-6_4B_Rep2_ATH1.mas5	GSM133961.mas5
07cd89540db73247e7cac3e3ac6fd7fa	NA	GSM539320.mas5	NA	GSM539320.mas5
07d1f2fd1a6f8eb3865e048295fe38b9	NA	GSM184525.mas5	NA	GSM184525.mas5
07df5d97c01a10c31ecd31d6e195db50	NA	NA	Exp404/NRID10512_Guy_1-33_15min-40C_Rep3_ATH1.mas5	Exp404/NRID10512_Guy_1-33_15min-40C_Rep3_ATH1.mas5
07e5bf762c311fc819bb0e82d84dddde	NA	GSM131682.mas5	Exp153/NRID6267_ATGE_52_A.mas5	GSM131682.mas5
07e658d198ffed9025315bcdcfbd6c93	NA	GSM131688.mas5	Exp154/NRID6297_ATGE_77_D.mas5	GSM131688.mas5
07e9b78ef94f82d2f3064ee70a426d54	NA	GSM451836.mas5	NA	GSM451836.mas5
07e9eee267bc837aa03464c25cfa98f8	NA	GSM184891.mas5	NA	GSM184891.mas5
07ee9c740925951dc8db1beb4b7ef620	NA	GSM744822.mas5	NA	GSM744822.mas5
07fd064f144601023dbee596181f4510	NA	GSM9594.mas5	NA	GSM9594.mas5
0807b37f299e18c63cb6edc628e6e68f	NA	GSM402182.mas5	NA	GSM402182.mas5
08094069c5b2792dc8a4576e6da9eb7f	NA	GSM131673.mas5	Exp153/NRID6258_ATGE_49_A.mas5	GSM131673.mas5
080dcc94ba6c804bde04b094868fa6f4	NA	GSM131341.mas5	Exp141/NRID7338_AtGen_6-4221_Droughtstress-Roots-1.0h_Rep1.mas5	GSM131341.mas5
080ea75ab777e1ddcce314b700fc3bb6	NA	NA	Exp533/Voss_1-16_48hafterlateralrootinitiation_Rep1_ATH1.mas5	Exp533/Voss_1-16_48hafterlateralrootinitiation_Rep1_ATH1.mas5
080ea75ab777e1ddcce314b700fc3bb6	NA	NA	Exp636/Voss_1-16_48hafterlateralrootinitiation_Rep1_ATH1.mas5	Exp636/Voss_1-16_48hafterlateralrootinitiation_Rep1_ATH1.mas5
0810688afed6bc816dd1e8e9cf21fab2	NA	NA	Exp393/NRID10378_Kroj_1-19_wrky11-5h_Rep2_ATH1.mas5	Exp393/NRID10378_Kroj_1-19_wrky11-5h_Rep2_ATH1.mas5
0810f660eac53fc6aef031c3dd5b8794	E-MEXP-3574/6_FL2_E3.mas5	NA	NA	E-MEXP-3574/6_FL2_E3.mas5
0813d4a5d1696c9f004a6288b70ebc72	NA	NA	Exp156/NRID7615_Quick_A70_1-48hr_Rep3_ATH1.mas5	Exp156/NRID7615_Quick_A70_1-48hr_Rep3_ATH1.mas5
0814434b4ea026492c15fe52f7931be7	E-MEXP-2371/CO34_Sample6_K-03_Mutant-unioculated_rep3_20080811.mas5	NA	NA	E-MEXP-2371/CO34_Sample6_K-03_Mutant-unioculated_rep3_20080811.mas5
08159aed28a38f6bf5d956d587643489	NA	GSM967216.mas5	NA	GSM967216.mas5
081666774853b888872ca3d6412325fe	NA	GSM469844.mas5	Exp482/NRID11709_Gronlund_1-2_BR1-30mins_Rep1_ATH1.mas5	GSM469844.mas5
08170a61e42347d6b6392c6ea9deb760	E-MEXP-637/S1bl.mas5	NA	NA	E-MEXP-637/S1bl.mas5
081b24cec4024d86f3611932132d8397	E-MEXP-1495/C24WT1array.mas5	NA	NA	E-MEXP-1495/C24WT1array.mas5
081f1615604e09334847eddfd107a71c	NA	GSM506419.mas5	NA	GSM506419.mas5
08244a8a88d14062db66e14ab73f0804	E-MEXP-3293/EA10051_110822_ARTH1_63.mas5	GSM756407.mas5	NA	E-MEXP-3293/EA10051_110822_ARTH1_63.mas5
082cbd0cf1f7e86bd08cc564bdc26777	NA	GSM292080.mas5	NA	GSM292080.mas5
082d04faf520477bc96489a3f32c8a6a	NA	GSM131214.mas5	Exp124/NRID6562_AtGen_D-48_3-WS_REP3_ATH1.mas5	GSM131214.mas5
082ed5b33027c85a4232382e32dbcb58	NA	GSM218590.mas5	NA	GSM218590.mas5
082ff53c310ce28c1a395510840574de	NA	GSM692484.mas5	NA	GSM692484.mas5
083aef1be81484a4d239b4044aa5da08	E-MEXP-1495/fry1-14array.mas5	NA	NA	E-MEXP-1495/fry1-14array.mas5
083de962a3e051bb1e3bd44816d758bd	NA	GSM563084.mas5	NA	GSM563084.mas5
083faeb49b48db30106ad05a2add3eb1	NA	GSM989193.mas5	NA	GSM989193.mas5
0841296218d7d0930ec900d0b0dbe7da	NA	GSM131265.mas5	Exp138/NRID7262_AtGen_6-1221_Cold(4°C)-Roots-1.0h_Rep1.mas5	GSM131265.mas5
0841899d9ec4255abc2f0bad4de6674c	NA	GSM989197.mas5	NA	GSM989197.mas5
084207a24179f1e840e6c000b55b8733	NA	GSM47050.mas5	NA	GSM47050.mas5
0846fbb1600a4d443bdef7e785b0f09f	NA	GSM131242.mas5	Exp137/NRID7239_AtGen_6-0322_Control-Roots-3.0h_Rep2.mas5	GSM131242.mas5
084cd2dcf55cea90e7f87edd3ec6e1bd	NA	GSM477962.mas5	Exp438/NRID10994_Waters_1-6_24hr-control_Rep2_ATH1.mas5	GSM477962.mas5
084e12c7180eabb47d19181c704ffc97	NA	GSM284398.mas5	NA	GSM284398.mas5
08537dbaa7fe5a8c6d51ac9370fdbacd	NA	NA	Exp580/Ljung_580-5_10_15h_1per-glucose_Rep1_ATH1.mas5	Exp580/Ljung_580-5_10_15h_1per-glucose_Rep1_ATH1.mas5
085735cbdd5892a850b445f32296d735	NA	NA	Exp196/NRID8133_Edwards_2-25_White-20hr-days-46hr_Rep1_ATH1.mas5	Exp196/NRID8133_Edwards_2-25_White-20hr-days-46hr_Rep1_ATH1.mas5
08649831d60d418840dc1253530780b7	NA	GSM877113.mas5	NA	GSM877113.mas5
0865e480a569f481d03a7474b1b3c6a5	NA	GSM967193.mas5	NA	GSM967193.mas5
0866d38f279370e2e6c3b51ce673cdd5	NA	GSM133894.mas5	Exp354/NRID9810_Schroeder_1-12_JS44-starve-96h_Rep1_ATH1.mas5	GSM133894.mas5
0869904456cdfb95f1b56baf706de1cb	NA	GSM566555.mas5	Exp503/Agusti_1-2_0dSS2_Rep2_ATH1.mas5	GSM566555.mas5
0874005c634dcdfbe6df68a83d43c491	NA	GSM664665.mas5	NA	GSM664665.mas5
08740aa804dfd63593b45854432d6d1b	E-MEXP-3754/H15_M_3.mas5	NA	NA	E-MEXP-3754/H15_M_3.mas5
087ab6a43171238eedb9345523101a24	NA	NA	Exp423/Thomas_1-15_Untreated-control_Rep3_ATH1.mas5	Exp423/Thomas_1-15_Untreated-control_Rep3_ATH1.mas5
087c6c8f9a25e0e619cbb5aa5377f8f9	NA	NA	Exp546/MendocillaSato_546-47_arf7-19_120mins_Rep3_ATH1.mas5	Exp546/MendocillaSato_546-47_arf7-19_120mins_Rep3_ATH1.mas5
088a98c193e40fab0f4f93ab7d1146de	E-MEXP-828/LL33-14.mas5	NA	NA	E-MEXP-828/LL33-14.mas5
088ec28313ed3e714ea15ee448e8b877	E-MEXP-2378/GDR_090824_Colaba4h-2.mas5	NA	NA	E-MEXP-2378/GDR_090824_Colaba4h-2.mas5
0891118d039127a9bfdf968143236dc3	NA	NA	Exp328/NRID9474_Shirras_3-1_LabCalcicole-1mM-CaCl2_Rep1_ATH1.mas5	Exp328/NRID9474_Shirras_3-1_LabCalcicole-1mM-CaCl2_Rep1_ATH1.mas5
0896c2fe5076987ceeb5072898550cc9	E-MEXP-2714/1008A-01_0_1.mas5	NA	NA	E-MEXP-2714/1008A-01_0_1.mas5
0897a00f381900b8fb2ad35d6ba03ab9	NA	GSM131130.mas5	Exp122/NRID6472_AtGen_B-16_2-2-1_REP2_ATH1.mas5	GSM131130.mas5
08a5a99a3a4fb0f39374a479db2b5bec	E-MEXP-1799/CHIP_517_B.mas5	NA	NA	E-MEXP-1799/CHIP_517_B.mas5
08abbf5d198ab2330a2a21461555de43	E-MEXP-1112/004-F186-LT-1sucrose.mas5	NA	NA	E-MEXP-1112/004-F186-LT-1sucrose.mas5
08ae6ac6c9473ee32af7eb2c3e242bd8	NA	GSM245676.mas5	NA	GSM245676.mas5
08b942043345186f34ed15956779edf4	E-MEXP-791/Ragu5.mas5	NA	NA	E-MEXP-791/Ragu5.mas5
08c2543857119a49e14b410548e2febe	E-MEXP-694/Enk_B.mas5	NA	NA	E-MEXP-694/Enk_B.mas5
08c5f9c89d7dfe8ae24ccbec2bf665c6	NA	NA	Exp160/NRID7567_Quick_A27_0-0hr_Rep2_ATH1.mas5	Exp160/NRID7567_Quick_A27_0-0hr_Rep2_ATH1.mas5
08cb74c4a6bda1b46da3dae89c1dc9eb	NA	NA	Exp136/NRID6660_Pourtau_1-4_lowN-glu_Rep1_ATH1.mas5	Exp136/NRID6660_Pourtau_1-4_lowN-glu_Rep1_ATH1.mas5
08cd4f39826eb1bdeba3cc9073a765d4	NA	GSM25865.mas5	NA	GSM25865.mas5
08d73fb58b406f538e2bed289d644a18	NA	GSM862905.mas5	NA	GSM862905.mas5
08dacf136d46618cc479c1c570a71246	NA	GSM131072.mas5	Exp108/NRID6069_Edwards_1-7_50hr_Rep1_ATH1.mas5	GSM131072.mas5
08e15be984e686b00b1a3bc050dfe182	E-MEXP-2377/GDR_081114_Col-cont3.mas5	NA	NA	E-MEXP-2377/GDR_081114_Col-cont3.mas5
08e4068d4c7a6dad959f3e69f6ca4785	NA	GSM134416.mas5	Exp376/NRID10153_St.Clair_1-113_381_Van-0_0.02%-silwet_Rep2_ATH1.mas5	GSM134416.mas5
08e632b24988e3c9221f1ce09501173e	NA	GSM247624.mas5	NA	GSM247624.mas5
08eaeef8dfa6620e953a206cc24bf503	NA	GSM404356.mas5	NA	GSM404356.mas5
08ef36c79d1e318d554068bc96aebfcd	NA	GSM390167.mas5	NA	GSM390167.mas5
08f42850286f1074998b3f85a4849ebe	E-MEXP-2435/ABF3-48_2h_DR_1.mas5	NA	NA	E-MEXP-2435/ABF3-48_2h_DR_1.mas5
08fa11b991cf1e5e67ce8987411a8798	NA	NA	Exp572/Baima_572-14_athb1-2_EtOH_4h_Rep2_ATH1.mas5	Exp572/Baima_572-14_athb1-2_EtOH_4h_Rep2_ATH1.mas5
090569229c0ad64c10fabb6e9569041e	NA	NA	Exp574/Noir_574-10_2-13_aos-_Rep1_ATH1.mas5	Exp574/Noir_574-10_2-13_aos-_Rep1_ATH1.mas5
090875f85d565b6aea0dde4e73e2f768	E-MEXP-1299/ler_SD_16.mas5	NA	NA	E-MEXP-1299/ler_SD_16.mas5
09150b80ccb124f60b04608f5c34ce8f	NA	GSM158680.mas5	NA	GSM158680.mas5
09150b80ccb124f60b04608f5c34ce8f	NA	GSM540906.mas5	NA	GSM540906.mas5
092292c9004120b11286b194d2dd56fc	NA	NA	Exp447/NRID11088_Marco_2-24_Nd-1000-D3_Rep2_ATH1.mas5	Exp447/NRID11088_Marco_2-24_Nd-1000-D3_Rep2_ATH1.mas5
09258e3f8bf0d056d68b070d84debd56	NA	GSM692469.mas5	NA	GSM692469.mas5
0927d0e9aa8371c3676a7552f7b2ac63	NA	NA	Exp490/NRID11991_Gifford_1-27_LRC-Transitory-KNO3_Rep3_ATH1.mas5	Exp490/NRID11991_Gifford_1-27_LRC-Transitory-KNO3_Rep3_ATH1.mas5
09301f79f24d696b22b17e42c092bf93	NA	NA	Exp345/NRID9708_Torres_2-20_DH2.2_Rep2_ATH1.mas5	Exp345/NRID9708_Torres_2-20_DH2.2_Rep2_ATH1.mas5
09320c156c6a1ce59bd42466a06aa42f	NA	GSM871252.mas5	NA	GSM871252.mas5
0932770e80720637261ecfee925aa02e	NA	GSM189171.mas5	NA	GSM189171.mas5
0933b05215bc74a48ac4c1d60ef720fc	NA	GSM231196.mas5	NA	GSM231196.mas5
0940963bdd43d4860775b853078f66fa	NA	GSM134440.mas5	Exp377/NRID10105_St.Clair_1-65_322_Kin-0_0.30mM-SA-in-0.02%-silwet_Rep2_ATH1.mas5	GSM134440.mas5
0948d951e8a467635a4122f28e21c2c2	E-MEXP-2270/ARR15OX_A_A.mas5	NA	NA	E-MEXP-2270/ARR15OX_A_A.mas5
0957ee841a7243f73be7cf0c680980f3	NA	NA	Exp156/NRID7559_Quick_A2_1-2hr_Rep1_ATH1.mas5	Exp156/NRID7559_Quick_A2_1-2hr_Rep1_ATH1.mas5
095ab83a7a77b93ce1d553ccef482273	NA	GSM183510.mas5	NA	GSM183510.mas5
095ab83a7a77b93ce1d553ccef482273	NA	GSM317624.mas5	NA	GSM317624.mas5
095ab83a7a77b93ce1d553ccef482273	NA	GSM541652.mas5	NA	GSM541652.mas5
095bbfe884cd1a2873da5c2a83ec8e41	NA	GSM131337.mas5	Exp141/NRID7334_AtGen_6-4121_Droughtstress-Roots-0.5h_Rep1.mas5	GSM131337.mas5
09689d053e95058c92b0b6d48088c6dc	NA	GSM810599.mas5	NA	GSM810599.mas5
096b272549082075043b17ea7ba06e18	NA	NA	Exp185/NRID8000_RIKEN-GODA2B2.mas5	Exp185/NRID8000_RIKEN-GODA2B2.mas5
096b272549082075043b17ea7ba06e18	NA	NA	Exp191/NRID8056_RIKEN-GODA2B5.mas5	Exp191/NRID8056_RIKEN-GODA2B5.mas5
096b272549082075043b17ea7ba06e18	NA	NA	Exp187/NRID8026_RIKEN-GODA2B4.mas5	Exp187/NRID8026_RIKEN-GODA2B4.mas5
097050fcf6b35b26933b0c70890372ee	NA	GSM304031.mas5	NA	GSM304031.mas5
097e2c98880d9bc9408de770a818ca74	NA	NA	Exp44/NRID5356_Cornah_1-8_A4-wsx_Rep2_ATH1.mas5	Exp44/NRID5356_Cornah_1-8_A4-wsx_Rep2_ATH1.mas5
097e6063812fc6bb3e8973601d634ee2	NA	GSM268246.mas5	NA	GSM268246.mas5
0982e084fd2f9d7c06bc9165d443a0bb	NA	GSM984519.mas5	NA	GSM984519.mas5
098a4764c65d7474d23abe9be02c9cb7	NA	NA	Exp28/NRID5261_Rente_1-3_WS2-Control_Rep1_ATH1.mas5	Exp28/NRID5261_Rente_1-3_WS2-Control_Rep1_ATH1.mas5
098be4d418e638082944d1ce4d7f56c3	NA	NA	Exp69/NRID5953_Finch-Savage_1-16_PD48h_Rep4_ATH1.mas5	Exp69/NRID5953_Finch-Savage_1-16_PD48h_Rep4_ATH1.mas5
098cafa782b60a2447123efaed19f525	NA	GSM142663.mas5	Exp79/NRID5649_Evans_A-1-evans-w20_SLD.mas5	GSM142663.mas5
098f84ec97eb5cfc1d5f2a931cb31eb2	NA	GSM184506.mas5	NA	GSM184506.mas5
0997b082aa11ed2fce22250d57c8d301	NA	GSM572649.mas5	NA	GSM572649.mas5
099a0457e1e2da3bfdeeb70f2f5a60ce	NA	NA	Exp658/koiwa_658-1_CPL4-RNAi_Rep1_ATH1.mas5	Exp658/koiwa_658-1_CPL4-RNAi_Rep1_ATH1.mas5
099b0326ff4dc5ff5a65cccee2979289	NA	GSM362226.mas5	NA	GSM362226.mas5
09a9317ee2eaa086148a6afc4aa06406	NA	GSM356565.mas5	NA	GSM356565.mas5
09a96c0fee82b9d8f04294d8e547354d	E-MEXP-739/km_220305_Syringolin2.mas5	NA	NA	E-MEXP-739/km_220305_Syringolin2.mas5
09ab94f032fc31dde697fb05a1b7db84	NA	NA	Exp592/Scofield_592-7_CHX-treated_Rep2_ATH1.mas5	Exp592/Scofield_592-7_CHX-treated_Rep2_ATH1.mas5
09adba4dfdc3086dcdad6efc98b3c24f	NA	GSM433645.mas5	NA	GSM433645.mas5
09b0f353d97a4a971ef80029921459e2	NA	GSM967138.mas5	NA	GSM967138.mas5
09b46add3096f9815810732ceb79c90b	NA	GSM513081.mas5	NA	GSM513081.mas5
09b9a3be1194bbc98396db621edd0da5	NA	GSM284390.mas5	NA	GSM284390.mas5
09be4637191186346e70fbdcb905a0a1	NA	GSM253194.mas5	NA	GSM253194.mas5
09c1d21968b6932a67e0156397d3ddae	NA	GSM789666.mas5	NA	GSM789666.mas5
09c265af6e684d2441d4b3507f7dc87e	NA	NA	Exp611/Aksoy_1-1_C24_Rep1_ATH1.mas5	Exp611/Aksoy_1-1_C24_Rep1_ATH1.mas5
09cf2a6d200da6057c4f0ec479995d8d	NA	GSM131629.mas5	Exp152/NRID6284_ATGE_57_C.mas5	GSM131629.mas5
09d5dbcba29e0481d5edcc5890dd3f3d	NA	GSM227611.mas5	NA	GSM227611.mas5
09da5128b28be5a699f8616b80401075	NA	GSM142655.mas5	Exp92/NRID5823_Dubos_A-11-mxh_Rep3.mas5	GSM142655.mas5
09dc32db71ed1c21f8346782c7d8c32d	NA	GSM1123837.mas5	NA	GSM1123837.mas5
09e2b6600b5ae64a89bad098409b7396	NA	GSM744831.mas5	NA	GSM744831.mas5
09e4dd3927578124138f617bafa8b370	NA	GSM128776.mas5	NA	GSM128776.mas5
09e6375a216e5d0c15a4c5f90684c04d	NA	GSM928436.mas5	NA	GSM928436.mas5
09ea0302d1eededa91985be23ac55a0c	NA	GSM656509.mas5	NA	GSM656509.mas5
09f5b4de7eb47f01eefc2ca57b2d4f5d	NA	NA	Exp665/Siddiqui_665-13_No-0_36hrs_SD_Rep1_ATH1.mas5	Exp665/Siddiqui_665-13_No-0_36hrs_SD_Rep1_ATH1.mas5
0a0571719ca1d28f8c9658918b4e9e78	NA	GSM579093.mas5	NA	GSM579093.mas5
0a097ed77ac8acc1e80928e226f8f868	NA	NA	Exp414/NRID10631_Mitra_1-11_PsmES4326-24h-C_Rep2_ATH1.mas5	Exp414/NRID10631_Mitra_1-11_PsmES4326-24h-C_Rep2_ATH1.mas5
0a0d4532b6af4c97035e53d809d34257	NA	GSM506422.mas5	NA	GSM506422.mas5
0a1040c74952297df84f86e6f71f9f67	NA	GSM362212.mas5	NA	GSM362212.mas5
0a1907c8fafa6e4e4a00892225b3241b	NA	GSM265846.mas5	NA	GSM265846.mas5
0a2517092363ebd384c3c3906fd83c22	E-MEXP-739/km160903_3_8-12_mock.mas5	NA	NA	E-MEXP-739/km160903_3_8-12_mock.mas5
0a2ebfd40f0a0e6db7cdf4a716669475	NA	GSM226541.mas5	NA	GSM226541.mas5
0a318c64aec8fa491242a7777c911b46	NA	GSM260956.mas5	Exp49/NRID5364_A3-LLOYD-PHO_REP3.mas5	GSM260956.mas5
0a32081183769d37b534e18c29bd3a14	NA	GSM352685.mas5	NA	GSM352685.mas5
0a349c124f1434b598e050e91ded4f37	NA	NA	Exp645/2Ts5T.mas5	Exp645/2Ts5T.mas5
0a349c124f1434b598e050e91ded4f37	NA	NA	Exp673/2Ts5T.mas5	Exp673/2Ts5T.mas5
0a355430967bdfc5996bc11164a3e3d5	NA	GSM245675.mas5	NA	GSM245675.mas5
0a474a9e867891b3875e072a6ca48bc2	NA	NA	Exp538/Jonak_538-16_rts1-1_Control_Rep2_ATH1.mas5	Exp538/Jonak_538-16_rts1-1_Control_Rep2_ATH1.mas5
0a4db1a2e7569dcc9fdc616e684ac05d	NA	GSM184555.mas5	Exp490/NRID12052_Gifford_1-88_Whole-Roots-Incubated-Transitory-KNO3_Rep1_ATH1.mas5	GSM184555.mas5
0a50abec1d16430b31ab1e6aac5e5ec8	E-MEXP-2258/CrLFY1_d8_r1_12.mas5	NA	NA	E-MEXP-2258/CrLFY1_d8_r1_12.mas5
0a535d878559bfe412dde4b8b3aefe04	NA	GSM25866.mas5	NA	GSM25866.mas5
0a559bab6e8ae6a5bc4590aaa4b91459	NA	GSM698619.mas5	NA	GSM698619.mas5
0a55d2190cd0c9ebf0314cbb3f89b1aa	NA	NA	Exp645/3Ts5C.mas5	Exp645/3Ts5C.mas5
0a55d2190cd0c9ebf0314cbb3f89b1aa	NA	NA	Exp673/3Ts5C.mas5	Exp673/3Ts5C.mas5
0a5c7adabfbdebb610dfa5a52da6a0a0	NA	GSM133933.mas5	Exp356/NRID9847_Weigel_2-25_CHIP-211-A_Rep1_ATH1.mas5	GSM133933.mas5
0a60ae9bfb11cc19350e91f4b134cac6	NA	NA	Exp421/NRID10709_Sakakibara_4-2_ZT8-Wildtype_Rep2_ATH1.mas5	Exp421/NRID10709_Sakakibara_4-2_ZT8-Wildtype_Rep2_ATH1.mas5
0a64facba6c9330ca45ca61f13f5c7f4	NA	GSM142726.mas5	Exp76/NRID5628_Hampton_1-5_ws2_Rep2_ATH1.mas5	GSM142726.mas5
0a65a369b20cdb9209b4ea23d82098f6	NA	GSM1009056.mas5	NA	GSM1009056.mas5
0a65b40522cb148e6a785c887e0dd260	NA	GSM297839.mas5	NA	GSM297839.mas5
0a665a6edc0d7b89016bb65f201a4dd0	NA	GSM134340.mas5	Exp365/NRID10041_St.Clair_1-1_289b_Col-0_0.02%-silwet_Rep1_ATH1.mas5	GSM134340.mas5
0a667a25da7b61e0ac6c575c26f479e1	NA	GSM451839.mas5	NA	GSM451839.mas5
0a6a60a60754456c311051804c5f7871	NA	NA	Exp143/NRID7400_AtGen_6-6611_Oxidativestress-Shoots-24.0h_Rep1.mas5	Exp143/NRID7400_AtGen_6-6611_Oxidativestress-Shoots-24.0h_Rep1.mas5
0a75f12af98e845b83782ac0d6cef01d	NA	GSM289640.mas5	NA	GSM289640.mas5
0a79b31f816bfbb53eed914fa2dbfe0f	NA	GSM389292.mas5	NA	GSM389292.mas5
0a7ddad3772896c2563bac1c898531f6	NA	NA	Exp698/1.CK2mut+etOH+Gamma.mas5	Exp698/1.CK2mut+etOH+Gamma.mas5
0a8162aeae71fa52c48b0a39b569b7c2	NA	GSM187252.mas5	NA	GSM187252.mas5
0a857010b4be11a8d3ebe3adf5a37822	NA	NA	Exp481/NRID11632_Wang_3-5_WT-Col-250-microM-KNO3-20min-roots_Rep2_ATH1.mas5	Exp481/NRID11632_Wang_3-5_WT-Col-250-microM-KNO3-20min-roots_Rep2_ATH1.mas5
0a858324f66e19a61b60a864070ea8b0	E-MEXP-3186/YS151.mas5	NA	NA	E-MEXP-3186/YS151.mas5
0a8833c663e8be0971fd840a2acf0820	NA	GSM861417.mas5	NA	GSM861417.mas5
0a8b94a3b9eef66935cee330c55041b6	NA	GSM106923.mas5	NA	GSM106923.mas5
0a8dc4356b9f76dbad38dfb238ef6f56	NA	GSM455423.mas5	NA	GSM455423.mas5
0a8dc4356b9f76dbad38dfb238ef6f56	NA	GSM664654.mas5	NA	GSM664654.mas5
0a900cec0a707ca29343ec2b44d9d6d8	NA	GSM9605.mas5	NA	GSM9605.mas5
0a90ad1310cd98cf9b2917f09cd7131c	NA	GSM349911.mas5	NA	GSM349911.mas5
0a97aadfb19117803cd177b5c971f642	NA	GSM932742.mas5	NA	GSM932742.mas5
0a97c642f08b8d9976467befc758f06a	NA	GSM133766.mas5	Exp55/NRID5867_Lindsey_1-18_torpedo-root_Rep3_ATH1.mas5	GSM133766.mas5
0a9a34c64301e30b63535c7153d5e4c1	NA	GSM25862.mas5	NA	GSM25862.mas5
0a9ac05cd8af4c11fd86a25c77d0f6c6	NA	GSM265461.mas5	NA	GSM265461.mas5
0a9bedff0d243d2af281a132f5b990e0	E-MEXP-2711/GFG1_gfg1_5.mas5	NA	NA	E-MEXP-2711/GFG1_gfg1_5.mas5
0a9da3a17664f4a899a9bfbd6505264f	NA	GSM906786.mas5	NA	GSM906786.mas5
0a9ed955b9829b466b19e7c6d7ad30fc	NA	GSM591266.mas5	NA	GSM591266.mas5
0a9f9870c4c69168ca7a6148d58fcd9d	NA	GSM478049.mas5	Exp474/NRID11481_Robertson_1-29_toc1-1-65hr_Rep1_ATH1.mas5	GSM478049.mas5
0aa18e5d4bdc232c3ac1a4d72b24706c	NA	GSM1133314.mas5	NA	GSM1133314.mas5
0aa51076322fdba5fe40bd99317b9945	NA	GSM142689.mas5	Exp66/NRID5506_Greville_A-03-grevi-CC3_SLD.mas5	GSM142689.mas5
0aa6242010b49d4ab399e792f23e4cf6	NA	GSM151695.mas5	NA	GSM151695.mas5
0aad02ad71780d96309096e47200d1dd	NA	GSM311278.mas5	NA	GSM311278.mas5
0aaec146638e22bd6c8a22df8b82ea38	NA	GSM131095.mas5	Exp114/NRID6093_Newbury_2-17_acc-bulk-highZn-root(ARH)_Rep2_ATH1.mas5	GSM131095.mas5
0ab0ee323e19e9a9cd382712d6617ebf	NA	GSM189120.mas5	NA	GSM189120.mas5
0ab9d594b6b99b570fdb46a1af7b71b2	NA	GSM457644.mas5	NA	GSM457644.mas5
0abcc649a0c2776bad69d724d4d09645	NA	NA	Exp550/Jones_550-4_N9299-hypocotyls_Rep1_ATH1.mas5	Exp550/Jones_550-4_N9299-hypocotyls_Rep1_ATH1.mas5
0abd8ba788c7808bfba08442d345a938	NA	NA	Exp581/AbdulAzeez_581-10_esd1-2_fve-1_Rep1_ATH1.mas5	Exp581/AbdulAzeez_581-10_esd1-2_fve-1_Rep1_ATH1.mas5
0abf493ba2a108c1532b7480a2018a96	NA	GSM362233.mas5	NA	GSM362233.mas5
0acb64a8d477fd87f61073b8f2f48147	E-MEXP-444/At_2A_wt_lowR-FR_ATH1_UR1_JDB.mas5	NA	NA	E-MEXP-444/At_2A_wt_lowR-FR_ATH1_UR1_JDB.mas5
0acd643c9ceaf36be4ced39931723480	NA	GSM871258.mas5	NA	GSM871258.mas5
0ade88d915a79af43eab8e8750c08759	NA	NA	Exp351/NRID9790_Zarka_3-3_MT-E24B_Rep1_ATH1.mas5	Exp351/NRID9790_Zarka_3-3_MT-E24B_Rep1_ATH1.mas5
0ae7070a7f551bbd38680890b0f25bc6	E-MEXP-3127/080620-ATH1-07400C_Y14D-2.mas5	NA	NA	E-MEXP-3127/080620-ATH1-07400C_Y14D-2.mas5
0aeaa0206d05b47e3cd9a1b0af4aab34	NA	GSM131140.mas5	Exp122/NRID6483_AtGen_B-26_2-5-4_REP2_ATH1.mas5	GSM131140.mas5
0aed591063eb7da8cb6df40515a83eea	NA	GSM131657.mas5	Exp153/NRID6203_ATGE_27_C.mas5	GSM131657.mas5
0afc6cbed7d22a0c337bc6709e42104a	NA	GSM189173.mas5	NA	GSM189173.mas5
0b01a52aa82d537273f7d6fe30b7ef7d	NA	GSM184932.mas5	NA	GSM184932.mas5
0b056f7734d9b19d41439345d0c7853c	NA	GSM342144.mas5	NA	GSM342144.mas5
0b064da005f5d45dc0b22b4a3427d3ab	NA	GSM469796.mas5	Exp460/NRID11347_Xoconostle_2-4_rli-1_Rep1_ATH1.mas5	GSM469796.mas5
0b0d15e5decaafa0637e69f596922f58	NA	GSM501165.mas5	NA	GSM501165.mas5
0b153d4ea62f4ea639783e5a13cdc9cb	NA	GSM1113274.mas5	NA	GSM1113274.mas5
0b15599025346ba69f9a9367f721537a	NA	GSM766315.mas5	NA	GSM766315.mas5
0b1acf4149e3eea0e3193e369d365de0	NA	GSM469661.mas5	Exp453/NRID11198_Quint_2-57_Fei-0-1h_Rep3_ATH1.mas5	GSM469661.mas5
0b1e1931dbc85fb0632b10bdc1eed541	E-MEXP-1262/ahk234.mas5	NA	NA	E-MEXP-1262/ahk234.mas5
0b2769da50ec887a0ad4483c74c9af97	NA	NA	Exp23/NRID6103_Vizcay-Barrena_1-14_Lerttg-old_Rep1_ATH1.mas5	Exp23/NRID6103_Vizcay-Barrena_1-14_Lerttg-old_Rep1_ATH1.mas5
0b294438b7e1bed76388cd6b5535eefa	NA	NA	Exp28/NRID5262_Rente_1-4_KKO-Control_Rep1_ATH1.mas5	Exp28/NRID5262_Rente_1-4_KKO-Control_Rep1_ATH1.mas5
0b2aac68747ec984edd57838ca731985	NA	NA	Exp44/NRID5686_Cornah_1-14_msc_Rep2_ATH1.mas5	Exp44/NRID5686_Cornah_1-14_msc_Rep2_ATH1.mas5
0b30ad96e717e4fcca6ff318682fd4d3	NA	GSM542439.mas5	NA	GSM542439.mas5
0b4a6c4b42ba36ff89203e063eed1734	NA	NA	Exp417/NRID10682_Underwood_3-2_Col0-PstDC3000-inocu_Rep2_ATH1.mas5	Exp417/NRID10682_Underwood_3-2_Col0-PstDC3000-inocu_Rep2_ATH1.mas5
0b4afab6d4f8663c4da3096f49ce686c	NA	GSM501208.mas5	NA	GSM501208.mas5
0b4b8ed3713626abaf44503815c7c878	NA	GSM409688.mas5	NA	GSM409688.mas5
0b4c04ca24c9b92d8d0fb49d1ddc41c3	E-MEXP-682/Chip_304_B.mas5	NA	NA	E-MEXP-682/Chip_304_B.mas5
0b4c09b01b7b2350ab456474acb27547	NA	GSM904840.mas5	NA	GSM904840.mas5
0b4f5f4916286242743f5ee84f09d75c	NA	NA	Exp176/NRID7865_RIKEN-GODA5A.mas5	Exp176/NRID7865_RIKEN-GODA5A.mas5
0b50e86949c483fd27969cece358221a	NA	NA	Exp550/Jones_550-3_C24-WT-hypocotyls_Rep3_ATH1.mas5	Exp550/Jones_550-3_C24-WT-hypocotyls_Rep3_ATH1.mas5
0b62184a2010914f9be7faed295f4f6b	NA	GSM245484.mas5	NA	GSM245484.mas5
0b66e031c1bd471e1b1cbea395034d89	NA	GSM253166.mas5	NA	GSM253166.mas5
0b69585975c29377c6e6ec4a23cabd45	NA	GSM1123833.mas5	NA	GSM1123833.mas5
0b6a048f083d97f12d6272d81fd90682	NA	GSM226920.mas5	NA	GSM226920.mas5
0b6e48e390cd633e521aa78ac6f4bca8	NA	GSM810601.mas5	NA	GSM810601.mas5
0b70420d324648f506cedde9aac5ec8c	NA	GSM290759.mas5	NA	GSM290759.mas5
0b708fcdf32b5676172f995aa28d2507	NA	GSM645699.mas5	NA	GSM645699.mas5
0b7d51a082b14cf34620a560f139c3b2	NA	GSM131271.mas5	Exp138/NRID7268_AtGen_6-1411_Cold(4°C)-Shoots-6.0h_Rep1.mas5	GSM131271.mas5
0b7dc7daafd4b81d2a3c13fd29f38308	NA	GSM183514.mas5	NA	GSM183514.mas5
0b7e518bdf5fd04b5ae2c322e7e0cfa5	NA	NA	Exp328/NRID9475_Shirras_3-2_LabCalcifuge-1mM-CaCl2_Rep1_ATH1.mas5	Exp328/NRID9475_Shirras_3-2_LabCalcifuge-1mM-CaCl2_Rep1_ATH1.mas5
0b8494030fef0973941ef6c76daa10bc	NA	GSM313027.mas5	NA	GSM313027.mas5
0b866475325baf78486267a0f0a90a5b	NA	GSM277235.mas5	NA	GSM277235.mas5
0b86b62ca0601e70648996873d497fb5	NA	NA	Exp191/NRID8045_RIKEN-GODA15A5.mas5	Exp191/NRID8045_RIKEN-GODA15A5.mas5
0b86ef51da116c769129b9d83fbaa4df	E-MEXP-1410/SaM_ATH1_msh01.mas5	NA	NA	E-MEXP-1410/SaM_ATH1_msh01.mas5
0b883964a40b16050170abb6ad3a2826	NA	GSM551070.mas5	NA	GSM551070.mas5
0b8c9b9f50d4b5dec9c8c7eb8c42e676	NA	GSM250955.mas5	NA	GSM250955.mas5
0b92c04caea54b3f77a0306eabe2dc91	NA	NA	Exp423/Thomas_1-12_GA4-30mins_Rep2_ATH1.mas5	Exp423/Thomas_1-12_GA4-30mins_Rep2_ATH1.mas5
0ba76a277c1c12ff88ad7971e4ea0f7c	NA	GSM1084581.mas5	NA	GSM1084581.mas5
0ba8bb4bbb2a1d3bce1f4731d27e5bfb	NA	GSM445718.mas5	NA	GSM445718.mas5
0bacf7ed603b07de15951cb66e27c41d	NA	GSM744788.mas5	NA	GSM744788.mas5
0bae9a31a8fa438c800418d8e45794ea	NA	NA	Exp672/Noir_672-1_1-I-gl+_Rep1_ATH1.mas5	Exp672/Noir_672-1_1-I-gl+_Rep1_ATH1.mas5
0bb70b5d5dd892452c2bc456f34499ec	NA	GSM131663.mas5	Exp153/NRID6209_ATGE_29_C2.mas5	GSM131663.mas5
0bb7675bea99b4cbc871c428928a9ab8	NA	GSM133953.mas5	Exp360/NRID9923_Murray_2-9_T16-APH_Rep1_ATH1.mas5	GSM133953.mas5
0bbb864ffd74c00ce14a22679fc1b208	NA	GSM991877.mas5	NA	GSM991877.mas5
0bbbc3cf8bc171ec1b12987b65e482bf	NA	NA	Exp592/Scofield_592-8_CHX+DEX-induced_Rep2_ATH1.mas5	Exp592/Scofield_592-8_CHX+DEX-induced_Rep2_ATH1.mas5
0bbd7c02be1485c895fd6ceed841640c	NA	GSM142601.mas5	Exp74/NRID5619_Davies_1-5_T14_Rep1_ATH1.mas5	GSM142601.mas5
0bc6fbf98ff95159f87632228b5b61a9	NA	GSM489011.mas5	NA	GSM489011.mas5
0bc850f063ff9feba1d45c30e168abbd	E-MEXP-2912/Holman_2-5_ATH1.mas5	NA	NA	E-MEXP-2912/Holman_2-5_ATH1.mas5
0bcb404cd2afcff7a41855f101bec71c	E-MEXP-2550/GUSCONTROL_13827.mas5	NA	NA	E-MEXP-2550/GUSCONTROL_13827.mas5
0bcb404cd2afcff7a41855f101bec71c	E-MEXP-432/AlcA_GUS_H2O-2.mas5	NA	NA	E-MEXP-432/AlcA_GUS_H2O-2.mas5
0bd0b591681152a3b2f4f07cfc49fdc5	NA	NA	Exp70/NRID5586_Warren_1-11_sf6-cold-A-11_Rep1.mas5	Exp70/NRID5586_Warren_1-11_sf6-cold-A-11_Rep1.mas5
0bd0ccc5e952e3844ea0a44f1d8fa102	NA	GSM1071696.mas5	NA	GSM1071696.mas5
0bd598511702f40188f924db1f65c16d	NA	GSM359425.mas5	NA	GSM359425.mas5
0bde9831e1053bdc9368d6e4b66a365d	NA	GSM477976.mas5	Exp439/NRID11008_Brownfield_1-10_12hr-induced_Rep1_ATH1.mas5	GSM477976.mas5
0bdf8a9360e42cc69b0678b2dad78d59	NA	GSM951346.mas5	NA	GSM951346.mas5
0be397114f199de44e2e38653eb552a7	NA	GSM862900.mas5	NA	GSM862900.mas5
0be95c983afd55dead4b86983c86f5af	NA	NA	Exp598/Khan_598-8_Col0-1-18h_Rep2_ATH1.mas5	Exp598/Khan_598-8_Col0-1-18h_Rep2_ATH1.mas5
0bee634e694affb04f6982d55ef2adc6	NA	NA	Exp493/NRID12101_Nimmo_1-27_Shoots-27hr-AJ1ATH1S10_Rep1_ATH1.mas5	Exp493/NRID12101_Nimmo_1-27_Shoots-27hr-AJ1ATH1S10_Rep1_ATH1.mas5
0bf41ef0ce55c70d98c3d4535525e2f5	NA	GSM134308.mas5	Exp386/NRID10294_Penfield_1-10_embryo-control_Rep1_ATH1.mas5	GSM134308.mas5
0bf61d2bf0a484a594ea308f796a7012	NA	GSM134415.mas5	Exp376/NRID10152_St.Clair_1-112_327_Van-0_0.02%-silwet_Rep1_ATH1.mas5	GSM134415.mas5
0bf9ff3502da0942356f75f63a213f32	E-MEXP-449/hyb1479.mas5	NA	NA	E-MEXP-449/hyb1479.mas5
0bfd75d29c3fc26850ebd512aa039c7e	E-MEXP-1957/Ulm_2-1_uvr8-345-4d_Rep1_ATH1.mas5	NA	Exp163/NRID11053_Ulm_2-1_uvr8-345-4d_Rep1_ATH1.mas5	E-MEXP-1957/Ulm_2-1_uvr8-345-4d_Rep1_ATH1.mas5
0bff20b32ce382eda0e97aa382fffa6e	NA	GSM9602.mas5	NA	GSM9602.mas5
0c025b1bd2a7c9836fe9f74611d94d66	NA	GSM600274.mas5	NA	GSM600274.mas5
0c03f970a87f9b21422d2963851ce51e	NA	GSM245681.mas5	NA	GSM245681.mas5
0c0409f3b5b4c8238eb8a72378b933ea	E-MEXP-849/PJR-Dongni-seed-penta-230304.mas5	NA	NA	E-MEXP-849/PJR-Dongni-seed-penta-230304.mas5
0c0849ee31b7520c71c55b89f7307c8c	NA	NA	Exp580/Ljung_580-7_8_15h_1per-glucose_Rep3_ATH1.mas5	Exp580/Ljung_580-7_8_15h_1per-glucose_Rep3_ATH1.mas5
0c0fbef0d7a0a5ee72a21e074d1239cd	NA	NA	Exp613/Fichtner_1-6_elo3.3-elo3_Rep3_ATH1.mas5	Exp613/Fichtner_1-6_elo3.3-elo3_Rep3_ATH1.mas5
0c1226c6a7544fb6aca43993a256debc	NA	GSM179976.mas5	NA	GSM179976.mas5
0c1c76e04b88c9be52892666200979ab	NA	GSM897127.mas5	NA	GSM897127.mas5
0c248d56de82703d8fbd834d95a18e13	NA	GSM545379.mas5	NA	GSM545379.mas5
0c2eec5c74ceeb20ab9838cadd0f3272	NA	GSM703127.mas5	NA	GSM703127.mas5
0c305965a8da6579bee1b4ad0d49c12f	NA	GSM27361.mas5	NA	GSM27361.mas5
0c38553bfb264bd77c673ab735a456c1	NA	GSM904835.mas5	NA	GSM904835.mas5
0c3c7cb39ff69ec59c38d1937265f3e4	NA	NA	Exp490/NRID11989_Gifford_1-25_LRC-Transitory-KNO3_Rep1_ATH1.mas5	Exp490/NRID11989_Gifford_1-25_LRC-Transitory-KNO3_Rep1_ATH1.mas5
0c3eb1eca089ecff0357167152227b92	NA	GSM428925.mas5	NA	GSM428925.mas5
0c3f91718f812c7c88dd1b31b4b2060c	NA	NA	Exp533/Voss_1-22_12h_after-lateral-root-initiation_Rep2_ATH1.mas5	Exp533/Voss_1-22_12h_after-lateral-root-initiation_Rep2_ATH1.mas5
0c3f91718f812c7c88dd1b31b4b2060c	NA	NA	Exp636/Voss_1-22_12h_after-lateral-root-initiation_Rep2_ATH1.mas5	Exp636/Voss_1-22_12h_after-lateral-root-initiation_Rep2_ATH1.mas5
0c433e4a2869a6cb70e25e245339c873	NA	GSM402190.mas5	NA	GSM402190.mas5
0c4625d7cf0363f0b398fe0e2ec8e4fc	NA	GSM477852.mas5	Exp390/NRID10416_Mueller-Moule_1-5_vtc1_Rep2_ATH1.mas5	GSM477852.mas5
0c49579a2ac330ed421397e54f38f41e	NA	GSM516603.mas5	NA	GSM516603.mas5
0c4e240bd9e636335b812c4a076413ea	NA	GSM477872.mas5	Exp394/NRID10411_Foreman_1-16_B16-10hrs_Rep2_ATH1.mas5	GSM477872.mas5
0c5077afa5d9348942d2171f0e27d697	NA	GSM984737.mas5	NA	GSM984737.mas5
0c536da14bc7329df6a9bfa87ef041d3	NA	GSM269829.mas5	NA	GSM269829.mas5
0c6629fa2a1dafa99671fcb4fc540110	NA	GSM133744.mas5	Exp161/Shirras_2-6_low-soil-pH-12.5mM-CaCl2_Rep2_ATH1.mas5	GSM133744.mas5
0c6629fa2a1dafa99671fcb4fc540110	NA	GSM133744.mas5	Exp53/NRID5550_Shirras_1-6_Calcicole_Rep4_ATH1.mas5	GSM133744.mas5
0c685722adb95f1945aa7ae64bfc086c	E-MEXP-3266/At_1B_ATH1_IGC_JL.mas5	NA	NA	E-MEXP-3266/At_1B_ATH1_IGC_JL.mas5
0c685722adb95f1945aa7ae64bfc086c	E-MEXP-3267/At_1B_ATH1_IGC_JL.mas5	NA	NA	E-MEXP-3267/At_1B_ATH1_IGC_JL.mas5
0c699cc57dd0b4946a93f623c5b3b47b	E-MEXP-2445/TD054.mas5	NA	NA	E-MEXP-2445/TD054.mas5
0c6b24bc0f314ccbf68a6c8a9881340b	E-MEXP-3127/080620-ATH1-07400C_J2D-3.mas5	NA	NA	E-MEXP-3127/080620-ATH1-07400C_J2D-3.mas5
0c6b373992f21f5093717723575cc8c9	NA	NA	Exp416/NRID10680_Underwood_2-18_HopAO1-C378S-hrpA-inocu_Rep3_ATH1.mas5	Exp416/NRID10680_Underwood_2-18_HopAO1-C378S-hrpA-inocu_Rep3_ATH1.mas5
0c72d07de9d9e822380cfa337cc7bc65	NA	GSM358339.mas5	NA	GSM358339.mas5
0c762e59f87a9ce1940df7cec45e5285	NA	GSM1186757.mas5	NA	GSM1186757.mas5
0c76f5403dd5baa5a284b32c68172d15	E-MEXP-342/OZONE_REP1.mas5	NA	NA	E-MEXP-342/OZONE_REP1.mas5
0c7ada1f2a2873c6edcef596b402a61d	NA	GSM128652.mas5	NA	GSM128652.mas5
0c7cedbb5d92e513380286af60ce2fa3	NA	NA	Exp447/NRID11070_Marco_2-6_Col-1000-12H_Rep2_ATH1.mas5	Exp447/NRID11070_Marco_2-6_Col-1000-12H_Rep2_ATH1.mas5
0c8008b8bb840c5e3809f8ea43191196	NA	GSM298476.mas5	NA	GSM298476.mas5
0c8281dec779e0bd759c2649d11b9672	NA	GSM477955.mas5	Exp437/NRID10987_Truman_2-26_21h-DC3000_Rep3_ATH1.mas5	GSM477955.mas5
0c82b81b2f16a1678384aab864b4906b	NA	GSM77060.mas5	NA	GSM77060.mas5
0c8ac21995af50a71eb9c23a19195fdf	NA	NA	Exp447/NRID11078_Marco_2-14_Nd-0H_Rep2_ATH1.mas5	Exp447/NRID11078_Marco_2-14_Nd-0H_Rep2_ATH1.mas5
0c8f361cd12b3480f551c0a9ff117b62	NA	GSM269488.mas5	NA	GSM269488.mas5
0c9846844af537c30445e60d4e16ed7b	NA	GSM133061.mas5	Exp168/NRID8105_2511.mas5	GSM133061.mas5
0c99fec7bd6f21fa784eedc0244252a9	NA	GSM131275.mas5	Exp138/NRID7272_AtGen_6-1511_Cold(4°C)-Shoots-12.0h_Rep1.mas5	GSM131275.mas5
0c9d312c18256005691fafcbbe93a7ec	NA	GSM134514.mas5	NA	GSM134514.mas5
0c9dd7e3caffe289bbaac8beb8ad1fc5	NA	NA	Exp89/NRID5755_McCormac_2-2_wildtype-Dpretreated_Rep1_ATH1.mas5	Exp89/NRID5755_McCormac_2-2_wildtype-Dpretreated_Rep1_ATH1.mas5
0ca170c0b27ab08b5a0b386a1b90717b	NA	NA	Exp29/NRID5165_Heggie_1-7_HIC-ambientCO2-leaf-(HAW)_Rep1_ATH1.mas5	Exp29/NRID5165_Heggie_1-7_HIC-ambientCO2-leaf-(HAW)_Rep1_ATH1.mas5
0ca39425a94379e3eba5a9ae6673d66d	NA	NA	Exp569/Gatz_569-22_tga256SA+ACC_Rep1_ATH1.mas5	Exp569/Gatz_569-22_tga256SA+ACC_Rep1_ATH1.mas5
0cb008c562c413ed7165fe1479516baf	NA	GSM424782.mas5	NA	GSM424782.mas5
0cb61750bcca2f7fde14818e9928bd3c	NA	GSM507030.mas5	Exp384/NRID10272_Hampton_2-9_cngc19_Rep3_ATH1.mas5	GSM507030.mas5
0cbd0fd6529a022e1d1718a503b5fc0f	NA	GSM359422.mas5	NA	GSM359422.mas5
0cc25f0249c89be298e0ad7690e755a5	NA	GSM77180.mas5	NA	GSM77180.mas5
0cc547ad7cbdd823e3b9813fcec19c0b	NA	GSM133812.mas5	Exp77/NRID5637_Diamond_A-1-Diamo-met_SLD.mas5	GSM133812.mas5
0cc60635fa03b62e5257e50d7ade8da7	NA	NA	Exp489/NRID11947_Spencer-Jones_1-7_Dehydrated-leaf_Rep1_ATH1.mas5	Exp489/NRID11947_Spencer-Jones_1-7_Dehydrated-leaf_Rep1_ATH1.mas5
0cc9d9bc4e969863939282581eeb0fc4	NA	GSM131615.mas5	Exp152/NRID6270_ATGE_53_A.mas5	GSM131615.mas5
0cd5ce48b6537d3e063aee5e2f23b112	NA	GSM245491.mas5	NA	GSM245491.mas5
0cd94053f6d27fe52acfdd79972e6d4b	NA	GSM131425.mas5	Exp145/NRID7514_AtGen_6-8324_Woundingstress-Roots-3.0h_Rep1.mas5	GSM131425.mas5
0ce8a728de1317d7995fb89ea0c581f5	E-MEXP-3754/H15_M_2.mas5	NA	NA	E-MEXP-3754/H15_M_2.mas5
0ce95daaf289abb8c37bfbe5db96cec0	E-MEXP-3120/090117-ATH1-07400A_W4-1.mas5	NA	NA	E-MEXP-3120/090117-ATH1-07400A_W4-1.mas5
0cec163c18d3160fbcb3874cdb617f7d	NA	NA	Exp120/NRID6441_AtGen_A-38_29-2_REP2_ATH1.mas5	Exp120/NRID6441_AtGen_A-38_29-2_REP2_ATH1.mas5
0cf55df30ad021e702add93a692a0f48	NA	GSM435962.mas5	NA	GSM435962.mas5
0cfe8d8ac4b70178890000e87816d432	NA	GSM244443.mas5	NA	GSM244443.mas5
0d097dd75278ebc529dabfd79d1fb981	NA	GSM131162.mas5	Exp123/NRID6402_AtGen_C-12_3-Pi-6_REP3_ATH1.mas5	GSM131162.mas5
0d0ef28e6a19802704b59494b86162b5	NA	GSM176880.mas5	NA	GSM176880.mas5
0d11a7bac757f6110ad4b6a115ebfeb6	NA	NA	Exp159/NRID7594_Quick_A51_4-96hr_Rep2_ATH1.mas5	Exp159/NRID7594_Quick_A51_4-96hr_Rep2_ATH1.mas5
0d1978edd1890032fb61f4a68c0d47c9	NA	NA	Exp349/NRID9776_Zarka_1-5_MT-WT24HA_Rep1_ATH1.mas5	Exp349/NRID9776_Zarka_1-5_MT-WT24HA_Rep1_ATH1.mas5
0d2081adedbbd620c4b54fbdc9d1cb28	NA	GSM744778.mas5	NA	GSM744778.mas5
0d25389225b13db09502068016447299	E-MEXP-424/emptyvector2.mas5	NA	NA	E-MEXP-424/emptyvector2.mas5
0d26d5ff008f81e76ab07585ba117556	NA	NA	Exp178/NRID7906_RIKEN-GODA33B.mas5	Exp178/NRID7906_RIKEN-GODA33B.mas5
0d276db585a915235dc645807fae911a	NA	GSM157321.mas5	Exp105/NRID6030_Hammond_3-14_Potassium-starved-shoot_Rep3_ATH1.mas5	GSM157321.mas5
0d2d11f4ecb0a3bde37c16ce0a753862	NA	NA	Exp490/NRID12010_Gifford_1-46_Stele-Continuous-KNO3_Rep1_ATH1.mas5	Exp490/NRID12010_Gifford_1-46_Stele-Continuous-KNO3_Rep1_ATH1.mas5
0d322114e6708b266e6d0fed5b60a2a2	E-MEXP-2041/CHIP_373_B.mas5	NA	NA	E-MEXP-2041/CHIP_373_B.mas5
0d35bf7d2bfcec1a82c04a7b33d00412	E-MEXP-728/CHIP_293_B.mas5	NA	NA	E-MEXP-728/CHIP_293_B.mas5
0d3730741dcd5c7466b0b1c1144f5473	E-MEXP-3733/Mutante2MOCKH5.mas5	NA	NA	E-MEXP-3733/Mutante2MOCKH5.mas5
0d37b8baa4ab6df67a07e24f6351d651	E-MEXP-3754/W45_M_2.mas5	NA	NA	E-MEXP-3754/W45_M_2.mas5
0d38d5993077c64b78a43ccbed3a938b	NA	NA	Exp330/NRID9494_Pieterse_1-1_Control-12h_Rep1_ATH1.mas5	Exp330/NRID9494_Pieterse_1-1_Control-12h_Rep1_ATH1.mas5
0d3957ec22b56fb28abb7001da32cdd1	NA	NA	Exp538/Jonak_538-19_DT_Stress_Rep2_ATH1.mas5	Exp538/Jonak_538-19_DT_Stress_Rep2_ATH1.mas5
0d3c12d67529b50e309580e75a62dda2	E-MEXP-2227/Synergids2.mas5	NA	NA	E-MEXP-2227/Synergids2.mas5
0d458a0f8f7f7778ea2176ff41d12033	NA	GSM810988.mas5	Exp418/Arciga-Reyes_2-1_wildtype-1_Rep1_ATH1.mas5	GSM810988.mas5
0d46935b96886309a38c7abf44fc2e1c	NA	GSM991888.mas5	NA	GSM991888.mas5
0d4f7571673d8f5241d68a698228ccce	NA	NA	Exp623/Quint_623-13_Col-0-IPA-5uM-1h_Rep1_ATH1.mas5	Exp623/Quint_623-13_Col-0-IPA-5uM-1h_Rep1_ATH1.mas5
0d5a1f5968ccb5019328ee33814283d5	E-MEXP-1770/Col-0_NN-2.mas5	NA	NA	E-MEXP-1770/Col-0_NN-2.mas5
0d660dbc31c1a38f055c9042cb50b7f2	NA	GSM284389.mas5	NA	GSM284389.mas5
0d673037b86eff1bb4848fb4ee49ea2f	NA	GSM134463.mas5	Exp378/NRID10128_St.Clair_1-88_280_Mt-0_0.30mM-SA-in-0.02%-silwet_Rep1_ATH1.mas5	GSM134463.mas5
0d7ac9347f7506a8ab0499b2a61cc5ae	NA	GSM991906.mas5	NA	GSM991906.mas5
0d7cde8b4f2e904f44af66b017798f85	E-MEXP-3122/HS116-118-19_mock_coi1_48_h.mas5	NA	NA	E-MEXP-3122/HS116-118-19_mock_coi1_48_h.mas5
0d7d1058444dbb1e861d7c37b319e84a	NA	NA	Exp196/NRID8111_Edwards_2-3_Far-Red-10hr_Rep1_ATH1.mas5	Exp196/NRID8111_Edwards_2-3_Far-Red-10hr_Rep1_ATH1.mas5
0d8cadd281dd576ba6e5ee63b0504f4b	NA	GSM626537.mas5	NA	GSM626537.mas5
0d92abfabc9abd710f2051f17df503d6	NA	GSM702592.mas5	NA	GSM702592.mas5
0d95ab9d40f2727755ff3e4bfc63951b	NA	GSM379260.mas5	NA	GSM379260.mas5
0d977d9302e96b37b971f9099b0a39e0	NA	GSM702585.mas5	NA	GSM702585.mas5
0da30db9ad10f0a6e637ee6a238efa34	NA	GSM245700.mas5	NA	GSM245700.mas5
0da6eb9207a2da48c64c2bbfc76971b7	E-MEXP-3053/hyb2130.mas5	NA	NA	E-MEXP-3053/hyb2130.mas5
0da788728f2d19fafe1433673da4c83f	NA	NA	Exp143/NRID7391_AtGen_6-6322_Oxidativestress-Roots-3.0h_Rep2.mas5	Exp143/NRID7391_AtGen_6-6322_Oxidativestress-Roots-3.0h_Rep2.mas5
0da8e19a5abd180a8a15aa3bca9a9dfe	NA	GSM951334.mas5	NA	GSM951334.mas5
0dabe3e13a6c7af45275396dd03dd8cf	NA	GSM469764.mas5	Exp454/NRID11233_Mitra_2-8_Col0-PsmES4326-24hpi_Rep2_ATH1.mas5	GSM469764.mas5
0dacae73450b3b4b30d892e09b32d99d	NA	GSM451832.mas5	NA	GSM451832.mas5
0daec0b6c29c37b78ba3cafc42e40a31	NA	GSM133983.mas5	Exp367/NRID10223_Birnbaum_1-13_StageIII-2_Rep2_ATH1.mas5	GSM133983.mas5
0db36c1359a228aea74ccf0802b464c1	E-MEXP-2435/ABF3-48_24h_3.mas5	NA	NA	E-MEXP-2435/ABF3-48_24h_3.mas5
0db8da89e0ecfe08ccf106dbb14f1251	NA	GSM218596.mas5	NA	GSM218596.mas5
0dc329aedf1e78aecbb6fd581d5be4b1	NA	GSM142770.mas5	Exp39/NRID5316_Marchant_1-1_3doaxr4-2_Rep1_ATH1.mas5	GSM142770.mas5
0dc845a26e1152e504cf102d3d178e68	NA	NA	Exp637/MdISA_1-5_prt6-1+1uM-ABA_Rep2_ATH1.mas5	Exp637/MdISA_1-5_prt6-1+1uM-ABA_Rep2_ATH1.mas5
0dc9b3d0e3972d8f271f3374ad1fdb23	NA	GSM9630.mas5	NA	GSM9630.mas5
0dd111735f476115476020aef6ad10e0	NA	GSM363544.mas5	NA	GSM363544.mas5
0dd11d4a9d8bc624190e29c3bd0407d6	NA	GSM131363.mas5	Exp142/NRID7360_AtGen_6-5211_Genotoxicstress-Shoots-1.0h_Rep1.mas5	GSM131363.mas5
0dd3b2831caf008f3bd0d7ba9282f99a	E-MEXP-1138/agl94batch2b.mas5	NA	NA	E-MEXP-1138/agl94batch2b.mas5
0dd97296ee9fc4f1e8df1d3cc6beef82	NA	GSM469665.mas5	Exp453/NRID11194_Quint_2-53_Fei-0-30min_Rep2_ATH1.mas5	GSM469665.mas5
0ddb34c2537ae411c7b8f98cc88a4ef2	NA	GSM679547.mas5	NA	GSM679547.mas5
0dddf734daf846511a1ae40db611496d	NA	NA	Exp147/NRID7493_Gould_1-2_WT-WS-17degrees_Rep1_ATH1.mas5	Exp147/NRID7493_Gould_1-2_WT-WS-17degrees_Rep1_ATH1.mas5
0dde649ae2dc8d785cc206b93193625e	NA	GSM105205.mas5	NA	GSM105205.mas5
0de17f8cf7eed9785414f8977e19e29d	NA	GSM1009052.mas5	NA	GSM1009052.mas5
0de2b27ba28a70d2d02880b13e5bf87a	NA	GSM901078.mas5	NA	GSM901078.mas5
0de3741a566ed6b5bff868573184e3dc	NA	GSM469768.mas5	Exp454/NRID11237_Mitra_2-12_ein2-PsmES4326-24hpi_Rep3_ATH1.mas5	GSM469768.mas5
0de560c1ad241952482f1b8646d2ee09	E-MEXP-1310/NAE1_4.mas5	NA	NA	E-MEXP-1310/NAE1_4.mas5
0de96391cd14cb76f814f7ec89eccb88	E-MEXP-2251/BH140907_DT2.mas5	NA	NA	E-MEXP-2251/BH140907_DT2.mas5
0defba79c129914addfe5bf7332d57c9	NA	GSM451835.mas5	NA	GSM451835.mas5
0df15857080ebad32c73c4914258dab7	NA	NA	Exp545/Martinez-Garcia_545-9_7-day_pCS19.5_4hr_+CHX-DEX_Rep3_ATH1.mas5	Exp545/Martinez-Garcia_545-9_7-day_pCS19.5_4hr_+CHX-DEX_Rep3_ATH1.mas5
0df2b543719f7554d6b3a7f7001434c3	NA	GSM865978.mas5	NA	GSM865978.mas5
0df40949d8d68a2d5723fbff42c5475b	NA	GSM469849.mas5	Exp486/NRID11866_Synek_1-4_exo70A1-2_Rep2_ATH1.mas5	GSM469849.mas5
0df44a1fc9ce7c327554a370a1f10619	E-MEXP-2258/LFY_d8_r1_6.mas5	NA	NA	E-MEXP-2258/LFY_d8_r1_6.mas5
0df7347cb749a325e7b1891de00ca89f	NA	GSM984742.mas5	NA	GSM984742.mas5
0e005af6f43496ea9d70516fa3034385	NA	GSM539471.mas5	NA	GSM539471.mas5
0e0064af3be533ed9889fbbf1808093f	NA	GSM133138.mas5	Exp171/NRID7804_S1500_2H_B.mas5	GSM133138.mas5
0e0d6b9135e7a70cb603c2b8edc7d3ca	NA	NA	Exp415/NRID10659_Lewsey_1-21_Wild-type-antimycinA_Rep3_ATH1.mas5	Exp415/NRID10659_Lewsey_1-21_Wild-type-antimycinA_Rep3_ATH1.mas5
0e13dc24df2405b24647b141e05082e2	NA	GSM744739.mas5	NA	GSM744739.mas5
0e17a9328fb79c1104158ad3e0a68678	NA	NA	Exp605/Schiessl_605-10_cylcoheximide_Rep1_ATH1.mas5	Exp605/Schiessl_605-10_cylcoheximide_Rep1_ATH1.mas5
0e1a13f07a5b578cc7f2fffb5fdb241c	E-MEXP-2526/Hannah_T58W.mas5	NA	NA	E-MEXP-2526/Hannah_T58W.mas5
0e1ad120d93b82e14027c6daf0948fa4	NA	GSM572650.mas5	NA	GSM572650.mas5
0e1c07440158d069e563118f2595b116	NA	GSM142653.mas5	Exp92/NRID5821_Dubos_A-11-mxh_Rep1.mas5	GSM142653.mas5
0e1d05681d169ff82b2c14c09a58a1ec	NA	GSM362025.mas5	NA	GSM362025.mas5
0e1f48587e477140933f88c007bc97ed	E-MEXP-849/PJR-Penta-131103.mas5	NA	NA	E-MEXP-849/PJR-Penta-131103.mas5
0e1ff0046858b82a744fea7bc8e4780f	NA	GSM142711.mas5	Exp155/NRID6399_lfy-12_7_2.mas5	GSM142711.mas5
0e1ff0046858b82a744fea7bc8e4780f	NA	GSM142711.mas5	Exp357/NRID9898_Weigel_1-40_LFY-12-7-2_Rep2_ATH1.mas5	GSM142711.mas5
0e2cd7a49bd5fc14a2b4c76a1273b48f	NA	GSM469760.mas5	Exp454/NRID11229_Mitra_2-4_Col0-mock-24hpi_Rep1_ATH1.mas5	GSM469760.mas5
0e301ee09cf7b9ea62880acac6e83389	NA	GSM566861.mas5	NA	GSM566861.mas5
0e30308ee66d1c09b58c23bdd5f4395a	NA	NA	Exp624/Quint_624-5_35S-AT2G44130_9-day_seedlings_Rep2_ATH1.mas5	Exp624/Quint_624-5_35S-AT2G44130_9-day_seedlings_Rep2_ATH1.mas5
0e38adbb2aef6f988d487c5c4d0c74dc	NA	GSM991294.mas5	NA	GSM991294.mas5
0e395c35a28be2411e8fdebc712433a0	E-MEXP-3574/2_FL2_C2.mas5	NA	NA	E-MEXP-3574/2_FL2_C2.mas5
0e45c475ce8b6e6ca63e196be7e8141b	NA	GSM272988.mas5	NA	GSM272988.mas5
0e48ddd85c03bea8e82538482c4a443e	NA	GSM131475.mas5	Exp149/NRID6187_ATGE_22_B.mas5	GSM131475.mas5
0e4a1832d6ff5e458358a24404d78111	NA	GSM128810.mas5	NA	GSM128810.mas5
0e4ce8a37cbcdf983a84aa25b4afba98	NA	NA	Exp635/Yang_635-3_Dex_4h_buds_MYB26-ms35_Rep1_ATH1.mas5	Exp635/Yang_635-3_Dex_4h_buds_MYB26-ms35_Rep1_ATH1.mas5
0e4eeaa5f3cdd86b146f9baa004ebf10	NA	GSM347990.mas5	NA	GSM347990.mas5
0e5052d1b4aad4925fbdea8dbd1ba5d0	E-MEXP-1299/lhy_SD_00.mas5	NA	NA	E-MEXP-1299/lhy_SD_00.mas5
0e55e0411c9f121ec25c76e4f8ceb48d	NA	NA	Exp357/NRID9879_Weigel_1-21_CO-2-5-1_Rep1_ATH1.mas5	Exp357/NRID9879_Weigel_1-21_CO-2-5-1_Rep1_ATH1.mas5
0e55e0411c9f121ec25c76e4f8ceb48d	NA	NA	Exp155/NRID6380_co-2_5_1.mas5	Exp155/NRID6380_co-2_5_1.mas5
0e5bab467e1018284cbde77d9741ec50	NA	GSM245238.mas5	NA	GSM245238.mas5
0e5be9f72861e12bba755a850cab4c4c	NA	GSM245473.mas5	NA	GSM245473.mas5
0e5f23f27dc18c2d61607065979368ca	NA	GSM133033.mas5	Exp167/NRID7731_CT182-1.mas5	GSM133033.mas5
0e72c6e3d08cb17d72e3257c30d6e673	NA	NA	Exp657/koiwa_657-4_cpl1-3_Rep1_ATH1.mas5	Exp657/koiwa_657-4_cpl1-3_Rep1_ATH1.mas5
0e7307e057923917a7ffc57265fa828f	NA	GSM692476.mas5	NA	GSM692476.mas5
0e7b013711c695b1ac7b954377e626b4	NA	GSM478149.mas5	Exp483/NRID11794_Marco_3-2_Nd-1_Rep1_ATH1.mas5	GSM478149.mas5
0e80a503c77cf0d3f67020f450221320	NA	NA	Exp636/Voss_1-70_48hafterlateralrootinitiation_Rep4_ATH1.mas5	Exp636/Voss_1-70_48hafterlateralrootinitiation_Rep4_ATH1.mas5
0e80a503c77cf0d3f67020f450221320	NA	NA	Exp533/Voss_1-70_48hafterlateralrootinitiation_Rep4_ATH1.mas5	Exp533/Voss_1-70_48hafterlateralrootinitiation_Rep4_ATH1.mas5
0e859f060d5f0d934d0329d4cabf0c42	NA	NA	Exp32/NRID5184_Millenaar_A3_LL_Rep1_ATH1.mas5	Exp32/NRID5184_Millenaar_A3_LL_Rep1_ATH1.mas5
0e8835c9da7a6525387112ca3e39ecec	NA	GSM861432.mas5	NA	GSM861432.mas5
0e88a7f6deda32ad45d7a1e979e9de95	NA	GSM362035.mas5	NA	GSM362035.mas5
0e8a53d6965012374dee5d1b371819e1	E-MEXP-300/E-MEXP-300-raw-cel-460515197.mas5	NA	NA	E-MEXP-300/E-MEXP-300-raw-cel-460515197.mas5
0e91baeb89dfb321740420531e1ed6b6	NA	GSM572655.mas5	NA	GSM572655.mas5
0e99be937ddd6ffe1ca854767a6d7cbb	NA	GSM984729.mas5	NA	GSM984729.mas5
0e9a240b9e0cc7d656d43b5e69a12871	NA	GSM643098.mas5	NA	GSM643098.mas5
0ea31b599ab25b3e18dd8ccbeed8ebf4	NA	GSM446540.mas5	NA	GSM446540.mas5
0ea3638525fe8a4defa54b9027b6d3d5	E-MEXP-2270/Col_C_A_B.mas5	NA	NA	E-MEXP-2270/Col_C_A_B.mas5
0ea56c8a955c272dedecbeb2ae1c3276	NA	GSM477938.mas5	Exp437/NRID10970_Truman_2-9_21h-avrRpm1_Rep1_ATH1.mas5	GSM477938.mas5
0eb82c028553659a7badbcefe02dafdf	NA	GSM807188.mas5	NA	GSM807188.mas5
0ec02a2ca5d5404d0bb05b7066f39bba	NA	GSM134449.mas5	Exp378/NRID10114_St.Clair_1-74_320_Mt-0_0.02%-silwet_Rep2_ATH1.mas5	GSM134449.mas5
0ec0cc1b311e9340a05fd2e17ca4215a	NA	GSM864599.mas5	NA	GSM864599.mas5
0ec111220931d35008e129e873356477	NA	GSM501198.mas5	NA	GSM501198.mas5
0ec770a63e17b4ef7262acd65baaee4d	NA	NA	Exp517/Marco_4-9_clv1.13-Roots1_Rep1_ATH1.mas5	Exp517/Marco_4-9_clv1.13-Roots1_Rep1_ATH1.mas5
0ec79cd979d0105031d995d2f33ea071	E-MEXP-3602/Col.0_2.mas5	NA	NA	E-MEXP-3602/Col.0_2.mas5
0ec7fbd00be331b526defa56a28af1bc	NA	GSM566619.mas5	NA	GSM566619.mas5
0ece5deccbfca77cf1ec032d3923284a	NA	GSM967232.mas5	NA	GSM967232.mas5
0ed042fff05cf3a35922efd32b411dcc	NA	GSM206274.mas5	NA	GSM206274.mas5
0ee3120fee0582fa30b9ba0c59c894f3	NA	GSM346841.mas5	NA	GSM346841.mas5
0ee6982f0bdf2935820daee828fa9824	NA	NA	Exp143/NRID7402_AtGen_6-6621_Oxidativestress-Roots-24.0h_Rep1.mas5	Exp143/NRID7402_AtGen_6-6621_Oxidativestress-Roots-24.0h_Rep1.mas5
0eecf103e746828cbf658947eb0fbe4a	NA	GSM323088.mas5	NA	GSM323088.mas5
0eef6dc8e9dbfcf42d2091bae291e29f	NA	GSM297897.mas5	NA	GSM297897.mas5
0ef12f2dbb5b39f586dfed0cbddb7bd6	NA	NA	Exp29/NRID5168_Heggie_1-4_HIC-elevatedCO2-guard-cell-(HEG)_Rep1_ATH1.mas5	Exp29/NRID5168_Heggie_1-4_HIC-elevatedCO2-guard-cell-(HEG)_Rep1_ATH1.mas5
0ef59ac22056fb318c9031a96eb9fd87	NA	GSM513080.mas5	NA	GSM513080.mas5
0eff47c089b396baebd132f140cf0213	NA	NA	Exp581/AbdulAzeez_581-1_WT_Cont_Rep1_ATH1.mas5	Exp581/AbdulAzeez_581-1_WT_Cont_Rep1_ATH1.mas5
0f0597dbf99957da2b2078167d2f6b85	E-MEXP-682/Chip_308_A.mas5	NA	NA	E-MEXP-682/Chip_308_A.mas5
0f05c84f18f9d3f64d583dbe7609aa31	NA	GSM967158.mas5	NA	GSM967158.mas5
0f118232baf3c311a5ba222abd46b2bc	E-MEXP-1608/hy1con2.mas5	NA	NA	E-MEXP-1608/hy1con2.mas5
0f125b7c13d0dc1d5a6b0e90cdf3d93a	NA	GSM486902.mas5	NA	GSM486902.mas5
0f18f8904f7059247fc874ee13a16afa	E-MEXP-3397/bot2043.mas5	NA	NA	E-MEXP-3397/bot2043.mas5
0f1b6fec22a9b77a759dec80467a9d97	NA	NA	Exp421/NRID10724_Sakakibara_4-17_ZT12-d975_Rep2_ATH1.mas5	Exp421/NRID10724_Sakakibara_4-17_ZT12-d975_Rep2_ATH1.mas5
0f1b9441e6dc7674a7a125fbd99010e9	NA	GSM967221.mas5	NA	GSM967221.mas5
0f31a13b220063d6f14b34da0db05e32	NA	GSM399905.mas5	NA	GSM399905.mas5
0f3409340dbe912929f0a9ef4b3149ed	NA	GSM265866.mas5	NA	GSM265866.mas5
0f375a8a998b9ac4324e08880808ca2b	NA	GSM932736.mas5	NA	GSM932736.mas5
0f3b3f5ac888a4b5c7f7b9a332a3d9af	NA	GSM131567.mas5	Exp151/NRID6339_ATGE_95_A.mas5	GSM131567.mas5
0f45f0dc8c602eb2154d6b9bf7748430	NA	GSM133037.mas5	Exp168/NRID8081_2508.mas5	GSM133037.mas5
0f463899d3c0cef845f4b39c0054e52e	NA	NA	Exp648/Mueller_648-18_lpr1lpr2(-)_Rep3_ATH1.mas5	Exp648/Mueller_648-18_lpr1lpr2(-)_Rep3_ATH1.mas5
0f49c77fe2865190379daf301e9f44b6	NA	NA	Exp705/Psmcfa6avrRpt296hrrep2.mas5	Exp705/Psmcfa6avrRpt296hrrep2.mas5
0f4ed8369f152af02ba0f935e110478b	NA	GSM539454.mas5	NA	GSM539454.mas5
0f52f8f0242f79e5d9ac3195e1ef4403	NA	NA	Exp670/170-A.mas5	Exp670/170-A.mas5
0f58a90b733d6ed7185cbb2b4e08843b	NA	GSM507013.mas5	Exp368/NRID10612_Marco_1-2_Homozygous-AtcesA4_Rep2_ATH1.mas5	GSM507013.mas5
0f5ad9391093c8a66093d9861c252f87	NA	NA	Exp376/St.Clair_1-117_450_Van-0_0.02%-silwet_Rep3_ATH1.mas5	Exp376/St.Clair_1-117_450_Van-0_0.02%-silwet_Rep3_ATH1.mas5
0f5dca49268dd21e860d8e2cfbdc9270	NA	GSM187247.mas5	NA	GSM187247.mas5
0f5f6c367c18598c5db9c18a4b5fce6b	NA	GSM453778.mas5	NA	GSM453778.mas5
0f5f8207a69417c1fd9afc36798a6d35	E-MEXP-883/affs378-6-240-010905.mas5	NA	NA	E-MEXP-883/affs378-6-240-010905.mas5
0f6810e90def745fd70d4f8ab9aeaab6	NA	GSM245917.mas5	NA	GSM245917.mas5
0f6d7389005d8a7c09df91dfafbd9f4f	NA	GSM184900.mas5	NA	GSM184900.mas5
0f74de1618d264c6665ece4578830b55	NA	GSM343434.mas5	NA	GSM343434.mas5
0f79eed34cb5a2ef5edfcbf9ff9a3f19	NA	GSM768257.mas5	NA	GSM768257.mas5
0f83acb46ab791ebb6b79faa492030e4	NA	GSM134462.mas5	Exp378/NRID10127_St.Clair_1-87_370_Mt-0_0.30mM-SA-in-0.02%-silwet_Rep3_ATH1.mas5	GSM134462.mas5
0f8923a936bc337efcb9602844eda28f	NA	GSM297390.mas5	NA	GSM297390.mas5
0f8b50d49cdfc42ff357024b9bdab4a7	NA	GSM363546.mas5	NA	GSM363546.mas5
0f8ef6d52469cdb64232107a32851cfa	NA	NA	Exp419/NRID10702_Li_1-7_mur4-1prl1_Rep1_ATH1.mas5	Exp419/NRID10702_Li_1-7_mur4-1prl1_Rep1_ATH1.mas5
0f90bedea83f3beb2f4433d1a2086ea1	NA	NA	Exp638/Arana_1-12_dellla-21hrs_Rep3_ATH1.mas5	Exp638/Arana_1-12_dellla-21hrs_Rep3_ATH1.mas5
0f90bedea83f3beb2f4433d1a2086ea1	NA	NA	Exp587/Arana_1-12_dellla-21hrs_Rep3_ATH1.mas5	Exp587/Arana_1-12_dellla-21hrs_Rep3_ATH1.mas5
0f94254596931d76c90109db793ba496	NA	GSM128747.mas5	NA	GSM128747.mas5
0f95570c47bdee68aa00e7c15bfd9eca	E-MEXP-2405/CO31_nudt7_1_eds1_2_Replicate2.mas5	NA	NA	E-MEXP-2405/CO31_nudt7_1_eds1_2_Replicate2.mas5
0f96fe22cd32e0efdd152fece4974554	NA	NA	Exp373/St.Clair_1-33_443_Cvi-1_0.30mM-SA-in-0.02%-silwet_Rep3_ATH1.mas5	Exp373/St.Clair_1-33_443_Cvi-1_0.30mM-SA-in-0.02%-silwet_Rep3_ATH1.mas5
0fa1f000f98849318353f1578d66c209	NA	GSM157350.mas5	Exp344/NRID9681_Garnier_1-5_C24-TFE_Rep2_ATH1.mas5	GSM157350.mas5
0fa31ced97b2d001e738f4eee415a397	NA	GSM39204.mas5	NA	GSM39204.mas5
0fabc475d5a38fe1fb860932801b0e15	E-MEXP-475/0h2.mas5	NA	NA	E-MEXP-475/0h2.mas5
0fb6eb18b31b1db28bbd06d8cb7496e1	E-MEXP-1400/set2LBD18M.mas5	NA	NA	E-MEXP-1400/set2LBD18M.mas5
0fb708429446a92e1350ddd542636931	NA	GSM469828.mas5	Exp482/NRID11725_Gronlund_1-18_BR3-60mins_Rep3_ATH1.mas5	GSM469828.mas5
0fb9b27e2bed47c3ddf9a0f0fca9d4f7	E-MEXP-1218/WSM-LuoQ-ck-180205.mas5	NA	NA	E-MEXP-1218/WSM-LuoQ-ck-180205.mas5
0fc04207f98740649f8963d34c0db5d2	NA	GSM799759.mas5	NA	GSM799759.mas5
0fc286d034813c1955e70c55b00a3092	NA	GSM789668.mas5	NA	GSM789668.mas5
0fc4763556168293e824de09e2fbd9c6	E-MEXP-444/At_6A_hfr1-5_sics1-2_lowR-FR_ATH1_UR1_JDB.mas5	NA	NA	E-MEXP-444/At_6A_hfr1-5_sics1-2_lowR-FR_ATH1_UR1_JDB.mas5
0fc50fac09b27ac09f6c826c1d95af5a	NA	GSM952985.mas5	NA	GSM952985.mas5
0fc526b26ae546cdba26d32cf498d4f4	NA	GSM535985.mas5	NA	GSM535985.mas5
0fc67bd713719ba4db82e383ca0b1447	NA	NA	Exp196/NRID8116_Edwards_2-8_Far-Red-30hr_Rep1_ATH1.mas5	Exp196/NRID8116_Edwards_2-8_Far-Red-30hr_Rep1_ATH1.mas5
0fcb881f2a1f9062b67b71c4d632be7e	NA	GSM486913.mas5	NA	GSM486913.mas5
0fcc776a2b2f2836844da71d6ed1b551	NA	GSM142762.mas5	Exp78/NRID5647_Jordan_A-2.3-Jorda-15B_SLD.mas5	GSM142762.mas5
0fd4b292bbc685a649b9566014c57f04	NA	GSM346844.mas5	NA	GSM346844.mas5
0fdac6864e0b4ba55be830eb74d996fc	NA	NA	Exp30/NRID5300_Swidzinski_1-2_Control_Rep2_ATH1.mas5	Exp30/NRID5300_Swidzinski_1-2_Control_Rep2_ATH1.mas5
0fdb8c4c30fa317dcf65e173a1b173e2	NA	GSM744772.mas5	NA	GSM744772.mas5
0fdf1555a83ee611f294d664fad7bc2e	NA	GSM77186.mas5	NA	GSM77186.mas5
0fe24016278f4a05a7f8b70ff66a9543	NA	GSM361985.mas5	NA	GSM361985.mas5
0fe31d9269516a6f5fa944b599bf4400	NA	GSM928435.mas5	NA	GSM928435.mas5
0fe72df193f89d622951b958fafbbdcf	NA	GSM346834.mas5	NA	GSM346834.mas5
0ff3589563f42e2bc688be90182860bd	NA	GSM184890.mas5	NA	GSM184890.mas5
10009eabbd2a881c1802147f9139787c	NA	GSM134307.mas5	Exp386/NRID10293_Penfield_1-9_endosperm-PAC_Rep3_ATH1.mas5	GSM134307.mas5
100185776f9ec3d44e7f8d21cf8f32e2	NA	GSM477981.mas5	Exp439/NRID11013_Brownfield_1-15_24hr-not-induced_Rep3_ATH1.mas5	GSM477981.mas5
100393f17139699929b8361900ff8951	NA	NA	Exp546/MendocillaSato_546-8_WT_0mins_Rep2_ATH1.mas5	Exp546/MendocillaSato_546-8_WT_0mins_Rep2_ATH1.mas5
100aa92628e12f5f021a32cc8ed5ca8f	NA	GSM315461.mas5	NA	GSM315461.mas5
100d167de58665a00ab991b22fe984ec	NA	GSM258795.mas5	NA	GSM258795.mas5
100fd8019636db8244a60b1e44bdcb05	NA	GSM435769.mas5	NA	GSM435769.mas5
101016288ab79832e69641108d5a0996	NA	GSM189176.mas5	NA	GSM189176.mas5
10133920960410054274914c432cb2b7	NA	GSM546560.mas5	NA	GSM546560.mas5
1015c6f74654e606ec0a8adf3b377ee6	E-MEXP-185/ba05112002ath1_10_2-a16.mas5	NA	NA	E-MEXP-185/ba05112002ath1_10_2-a16.mas5
101a6e05277f7002ede217d1e993f7f7	NA	GSM142719.mas5	Exp357/NRID9872_Weigel_1-14_LER-5-2_Rep2_ATH1.mas5	GSM142719.mas5
101a6e05277f7002ede217d1e993f7f7	NA	GSM142719.mas5	Exp155/NRID6373_Ler_5_2.mas5	GSM142719.mas5
102c85887253c58dfa05820fb9a25f4a	NA	GSM157383.mas5	Exp405/NRID10526_Sakakibara_1-2_TZ-treatment-wild_Rep2_ATH1.mas5	GSM157383.mas5
102fa65382c38fbd8c2a74fe5dc89892	NA	NA	Exp346/NRID9730_Eulgem_1-3_Col-0-MKK2-w.t.4_Rep1_ATH1.mas5	Exp346/NRID9730_Eulgem_1-3_Col-0-MKK2-w.t.4_Rep1_ATH1.mas5
10382b72c93346020370d8de86ce5c70	E-MEXP-2258/LFY_d0_r2_19.mas5	NA	NA	E-MEXP-2258/LFY_d0_r2_19.mas5
103831deaec0844006704fe2b4467e3b	NA	GSM451842.mas5	NA	GSM451842.mas5
10409917dc1251c6f17e96a5dc3b4a47	E-MEXP-1299/lux2_ID_16.mas5	NA	NA	E-MEXP-1299/lux2_ID_16.mas5
104bf92ef836c7c42d36fd5aad6ae30f	NA	GSM10481.mas5	NA	GSM10481.mas5
10540cc4d7a5811908e4f725c8a01b9e	NA	GSM1074828.mas5	NA	GSM1074828.mas5
105a47d38d8364b83a1d0c76cd260399	NA	NA	Exp645/3TAMM27T.mas5	Exp645/3TAMM27T.mas5
105a47d38d8364b83a1d0c76cd260399	NA	NA	Exp673/3TAMM27T.mas5	Exp673/3TAMM27T.mas5
1061e5c515493cf875abed209c245f59	NA	GSM707792.mas5	NA	GSM707792.mas5
10630faf92487d798014f6e7ca6d7231	NA	GSM131590.mas5	Exp152/NRID6224_ATGE_35_C.mas5	GSM131590.mas5
1063188d620b3755e89116ab2c631dd3	E-MEXP-2499/CHIP_295_A.mas5	NA	NA	E-MEXP-2499/CHIP_295_A.mas5
1066a0178f5804e55ae2dec5400db2e7	NA	GSM39198.mas5	NA	GSM39198.mas5
106d7e9dd20924232cd17d2e1b27dfd7	NA	NA	Exp29/NRID5765_Heggie_1-10_C24-ambientCO2-leaf-(CWF)_Rep3_ATH1.mas5	Exp29/NRID5765_Heggie_1-10_C24-ambientCO2-leaf-(CWF)_Rep3_ATH1.mas5
107c74ae1ca91e91ec22a62893fcb64c	NA	GSM897131.mas5	NA	GSM897131.mas5
107fbbda4b56c4e7886654c350e43713	NA	NA	Exp574/Noir_574-7_2-13_coi1-16+_Rep1_ATH1.mas5	Exp574/Noir_574-7_2-13_coi1-16+_Rep1_ATH1.mas5
108a5ddc1c84430470be10e10b165a68	NA	GSM523977.mas5	NA	GSM523977.mas5
108c6fd5ba214367c5e6e17d567fe71e	NA	GSM1018835.mas5	NA	GSM1018835.mas5
108e8e047e2e346eb25acd780210f172	NA	GSM835818.mas5	NA	GSM835818.mas5
108e8e047e2e346eb25acd780210f172	NA	GSM901073.mas5	NA	GSM901073.mas5
10920f7ec27ae1fcfe3845fe4adc42ea	E-MEXP-2639/PXY3.mas5	NA	NA	E-MEXP-2639/PXY3.mas5
1093d603f3dd8f80d8566c8dcd269c53	NA	GSM469822.mas5	Exp479/NRID11609_Wang_1-6_Wild-type-Col-250-micromolar-KNO3-20-min-shoots_Rep1_ATH1.mas5	GSM469822.mas5
109550ee0c43eed5b2a3741ce5419045	NA	NA	Exp417/NRID10683_Underwood_3-3_Col0-PstDC3000-inocu_Rep3_ATH1.mas5	Exp417/NRID10683_Underwood_3-3_Col0-PstDC3000-inocu_Rep3_ATH1.mas5
10a16649df26a41c0d353a2fac2fa8ec	NA	NA	Exp565/Cancho_565-4_15-min-Mutant_Rep1_ATH1.mas5	Exp565/Cancho_565-4_15-min-Mutant_Rep1_ATH1.mas5
10a3e7dfc18dcfbfe97a934e297a6c67	NA	NA	Exp196/NRID8120_Edwards_2-12_Far-Red-46hr_Rep1_ATH1.mas5	Exp196/NRID8120_Edwards_2-12_Far-Red-46hr_Rep1_ATH1.mas5
10a50bfbabefe6a08900267461e52f8b	NA	GSM216964.mas5	NA	GSM216964.mas5
10a67af7c389ab5ad89b2d4953749c7e	NA	GSM398680.mas5	NA	GSM398680.mas5
10aa7448d29f352f1cfc47e40af83223	E-MEXP-1304/shortday_28.mas5	NA	NA	E-MEXP-1304/shortday_28.mas5
10ac6a367b5e102ab68507de96921b56	NA	GSM142807.mas5	Exp60/NRID5553_Smith-20h_SLD_REP1.mas5	GSM142807.mas5
10b141bb124dc28ea473ae69db7bba33	NA	GSM744776.mas5	NA	GSM744776.mas5
10b69297c0ddf2eef2cfcd06596e2ac3	NA	NA	Exp336/NRID9534_Cottage_1-2_wt-Linc-L_Rep2_ATH1.mas5	Exp336/NRID9534_Cottage_1-2_wt-Linc-L_Rep2_ATH1.mas5
10b9906af5ff16ccfe7edc040ce60b11	E-MEXP-791/Ragu1.mas5	NA	NA	E-MEXP-791/Ragu1.mas5
10ba9a0eec66e8babd9098745a394896	NA	GSM62701.mas5	NA	GSM62701.mas5
10bd00c18fdbcbaa9fc8a2b11b0d1c6c	NA	GSM877110.mas5	NA	GSM877110.mas5
10c43b67af4fb9d5bd5fb867e45b7ea0	NA	NA	Exp571/Civale_571-24_Mersitem-40-days_Col-0_Rep3_ATH1.mas5	Exp571/Civale_571-24_Mersitem-40-days_Col-0_Rep3_ATH1.mas5
10cc48f889750376b3abb07c60a049ed	E-MEXP-715/auxin11_hyh.mas5	NA	NA	E-MEXP-715/auxin11_hyh.mas5
10d0f8257240b94439b359329049fbbf	NA	NA	Exp329/NRID9482_Thorlby_1-1_cold-acclimated_REP3_ATH1.mas5	Exp329/NRID9482_Thorlby_1-1_cold-acclimated_REP3_ATH1.mas5
10d110b5dfa5b911485b65e7a73f66fd	NA	GSM977831.mas5	NA	GSM977831.mas5
10d6dd261ade477cee942e338790d259	E-MEXP-1495/alx81array.mas5	NA	NA	E-MEXP-1495/alx81array.mas5
10d886fc864c4e7ba5438e01e435a270	NA	GSM128760.mas5	NA	GSM128760.mas5
10db89a51ae7d05ef2606aa487a24797	NA	GSM399898.mas5	NA	GSM399898.mas5
10ddfe038cde93a204e6c80839c42913	NA	GSM318618.mas5	NA	GSM318618.mas5
10ec12e26b492067e6fa5daa2b009042	NA	GSM707784.mas5	NA	GSM707784.mas5
10ece66b43430d7e36cc891c3f4096c2	NA	GSM297389.mas5	NA	GSM297389.mas5
10f2c87e5b76259f19825a7b0a72a195	NA	GSM937958.mas5	NA	GSM937958.mas5
10f8a54b0e101db76ed1d315a1e9c99a	NA	GSM184834.mas5	NA	GSM184834.mas5
11021a2e8e3851f26eb536d5d2037af7	NA	NA	Exp176/NRID7858_RIKEN-GODA13B.mas5	Exp176/NRID7858_RIKEN-GODA13B.mas5
1109a3994847ce375f386a3855d86dca	NA	GSM929934.mas5	Exp552/Du_552-3_CMV-A2b-At_Rep1_ATH1.mas5	GSM929934.mas5
111893e9b2e4868122ff3c339eca29a7	NA	GSM656496.mas5	NA	GSM656496.mas5
1121be341e9f25c3c7fd81dc5e3fe0cd	NA	GSM142737.mas5	Exp48/NRID5345_Honys_UNM2_SLD.mas5	GSM142737.mas5
1122103096404fce4603140fccb658aa	NA	GSM131530.mas5	Exp150/NRID6179_ATGE_19_C.mas5	GSM131530.mas5
11229fa50f133df97214cf388d21e418	E-MEXP-509/3_22_TuMV110-17-03_Replicate3.mas5	NA	NA	E-MEXP-509/3_22_TuMV110-17-03_Replicate3.mas5
112ced7fdd4969c0ac9a5b1adce07f63	NA	GSM133113.mas5	Exp169/NRID7779_JD AT+EO TIME EXP3 UNINF 3D.mas5	GSM133113.mas5
112e6b31b7d87c637246b1143e52a9f7	NA	GSM967132.mas5	NA	GSM967132.mas5
11357f6b7febfa6a587032970e9b41eb	NA	GSM131520.mas5	Exp150/NRID6169_ATGE_16_B.mas5	GSM131520.mas5
1136074beea34e77052afa3cd7c369c8	E-MEXP-2445/TD063.mas5	NA	NA	E-MEXP-2445/TD063.mas5
1138065b5db01aa2bd764578c65e1eeb	NA	NA	Exp177/NRID7875_RIKEN-GODA20A.mas5	Exp177/NRID7875_RIKEN-GODA20A.mas5
11382f047ee114e8f81a3a041a0c5feb	NA	GSM77066.mas5	NA	GSM77066.mas5
113ae21dad497f582589320f2f5e71d4	NA	GSM901083.mas5	NA	GSM901083.mas5
113d94cefd71814b9894566a4b28a3c9	NA	NA	Exp70/NRID5598_Warren_1-23_03f-A-23_Rep1.mas5	Exp70/NRID5598_Warren_1-23_03f-A-23_Rep1.mas5
113e1ece8cbc46b86bafdb42ecd5bfc7	NA	GSM131084.mas5	Exp114/NRID6082_Newbury_2-6_non-acc-bulk-highZn-root(NRH)_Rep3_ATH1.mas5	GSM131084.mas5
113f7ac7644dacde380d5f39c9717649	NA	GSM508443.mas5	NA	GSM508443.mas5
11428c4f2c65589e07d6dcde43e7597f	NA	GSM134417.mas5	Exp376/NRID10154_St.Clair_1-114_438_Van-0_0.02%-silwet_Rep3_ATH1.mas5	GSM134417.mas5
11437bbc5832f925bbfb0d2377860867	NA	NA	Exp104/NRID6017_Broadley_2-10_arvense_Rep3_ATH1.mas5	Exp104/NRID6017_Broadley_2-10_arvense_Rep3_ATH1.mas5
1149e9e552c824245320b99a30ffe58d	E-MEXP-2912/Holman_10-11_arf7-arf19-ref_Rep2_ATH1.mas5	NA	NA	E-MEXP-2912/Holman_10-11_arf7-arf19-ref_Rep2_ATH1.mas5
114a9ff5cb096c606ba48427a3f363b4	NA	GSM133049.mas5	Exp168/NRID8093_2792.mas5	GSM133049.mas5
114cd99fb08a5ad977c321630ce16bb5	NA	GSM991903.mas5	NA	GSM991903.mas5
114df30976edaf4d729e3bf5acd1b4b0	E-MEXP-1797/M0rep2ATH1.mas5	NA	NA	E-MEXP-1797/M0rep2ATH1.mas5
114fe00627c43e3a3535d1767346f3f1	E-MEXP-2499/CHIP_312_A.mas5	NA	NA	E-MEXP-2499/CHIP_312_A.mas5
1157cf1a05d429c8588f7fa59a5acf19	NA	GSM744800.mas5	NA	GSM744800.mas5
115dd8fcfa56c816d14354f27bf6a132	NA	GSM133129.mas5	Exp171/NRID7795_S0_8H_A.mas5	GSM133129.mas5
1163c7414bfdbf1b6b246727b0080c45	E-MEXP-2714/1008A-01_3_1_re.mas5	NA	NA	E-MEXP-2714/1008A-01_3_1_re.mas5
116a21c7ca01de9437595980ed23f397	NA	GSM360240.mas5	NA	GSM360240.mas5
116e7696d4866879105fd3b32a071abb	NA	NA	Exp393/NRID10366_Kroj_1-7_wrky11-5h_Rep1_ATH1.mas5	Exp393/NRID10366_Kroj_1-7_wrky11-5h_Rep1_ATH1.mas5
116eddc760545e9b427213a34da7f3ba	NA	GSM507059.mas5	Exp327/NRID9464_Gonzalez_1-3_WT-leaves_Rep3_ATH1.mas5	GSM507059.mas5
116eddc760545e9b427213a34da7f3ba	NA	GSM507059.mas5	Exp327/Gonzalez_1-3_WT-leaves_REP3_ATH1.mas5	GSM507059.mas5
117703cf470cc93a896dee43c6a15ba9	NA	GSM604643.mas5	NA	GSM604643.mas5
117756900326ef983cdcfcdf23844e05	NA	GSM600269.mas5	NA	GSM600269.mas5
11779a6471bfb01101d0e612350e80f7	NA	GSM433643.mas5	NA	GSM433643.mas5
117ae403f347e654388a73e425e310c7	NA	NA	Exp562/Baurle_562-2_Col_contr_Rep2_ATH1.mas5	Exp562/Baurle_562-2_Col_contr_Rep2_ATH1.mas5
118226b24b4ed4fb320657ad50ab7f92	NA	NA	Exp645/2Ts5C.mas5	Exp645/2Ts5C.mas5
118226b24b4ed4fb320657ad50ab7f92	NA	NA	Exp673/2Ts5C.mas5	Exp673/2Ts5C.mas5
1183bfc21831cc25c2ca1552df313684	NA	GSM378651.mas5	NA	GSM378651.mas5
118bb11ecb6d8d2ec1e940c22626ae7d	NA	GSM486909.mas5	NA	GSM486909.mas5
118c8006157ee668d4354942dc21e00b	NA	GSM134390.mas5	Exp374/NRID10091_St.Clair_1-51_386_Est_0.30mM-SA-in-0.02%-silwet_Rep3_ATH1.mas5	GSM134390.mas5
119966d7a4d460d94ee878efb83f2cbf	NA	GSM270868.mas5	NA	GSM270868.mas5
11a88e6af1cb00f062ca760d28bd5b8b	E-MEXP-1299/col_ID_08.mas5	NA	NA	E-MEXP-1299/col_ID_08.mas5
11b60c31479feb997a540bd80f36cecb	NA	GSM133984.mas5	Exp367/NRID10224_Birnbaum_1-14_StageIII-3_Rep3_ATH1.mas5	GSM133984.mas5
11b7773623b74845cb28a82c2368c81d	E-MEXP-3733/wtInoculadoC3.mas5	NA	NA	E-MEXP-3733/wtInoculadoC3.mas5
11b963a7174632231ce2a49267653fd1	NA	GSM546563.mas5	NA	GSM546563.mas5
11baf85ba608ad29c229197808a7fac0	NA	GSM463694.mas5	NA	GSM463694.mas5
11bc0fb8f89bd2840a8157ec077300d5	NA	NA	Exp546/MendocillaSato_546-49_arf7-19_480mins_Rep3_ATH1.mas5	Exp546/MendocillaSato_546-49_arf7-19_480mins_Rep3_ATH1.mas5
11c6332d13a929d8fc9a36001c14fb02	NA	GSM142837.mas5	Exp59/NRID5534_A-16-Torres-AvrRpm1_4hr_Rep1.mas5	GSM142837.mas5
11ccc4de3cd1d6895aaae3c4c09e6265	NA	GSM451833.mas5	NA	GSM451833.mas5
11df95bbe009d1fa6fea9800753b691c	NA	GSM245490.mas5	NA	GSM245490.mas5
11e42c60e7c0b5670e09ae0f0304fc5a	NA	GSM151696.mas5	NA	GSM151696.mas5
11e65c35efe54538bd6f5d5ed0ebfc3f	E-MEXP-3120/090117-ATH1-07400A_W4-3.mas5	NA	NA	E-MEXP-3120/090117-ATH1-07400A_W4-3.mas5
11e796ff8cfa131f1d5d8de3359310c6	E-MEXP-2483/MCT15_030806DCJR1.mas5	NA	NA	E-MEXP-2483/MCT15_030806DCJR1.mas5
11e79b5f165ca1169cd5bb7fb8982ced	NA	NA	Exp173/NRID7829_RIKEN-GODA3A.mas5	Exp173/NRID7829_RIKEN-GODA3A.mas5
11ed1240353a687d2f2a2f5279e62b2f	NA	GSM142650.mas5	Exp92/NRID5818_Dubos_A-10-wth_Rep1.mas5	GSM142650.mas5
11f713d661bd42d450a8bdf467c8544c	NA	GSM10458.mas5	NA	GSM10458.mas5
120c3c1cddb5818601d8a744066af12e	NA	GSM457803.mas5	NA	GSM457803.mas5
121330f42a702b319af7e2bd42a5ffc6	E-MEXP-2270/ARR15OX_A_B.mas5	NA	NA	E-MEXP-2270/ARR15OX_A_B.mas5
1213b539c1d3173d3d3e1eb49057d6f0	E-MEXP-3127/080620-ATH1-07400C_NPA-3.mas5	NA	NA	E-MEXP-3127/080620-ATH1-07400C_NPA-3.mas5
121bb90beb147773089b69796b22ee63	NA	GSM184903.mas5	NA	GSM184903.mas5
121ca8a359f7e4f311d02fa06707c2d0	E-MEXP-1957/Ulm_2-5_uvr8-305-1h_Rep2_ATH1-2.mas5	NA	NA	E-MEXP-1957/Ulm_2-5_uvr8-305-1h_Rep2_ATH1-2.mas5
1221c891af82aa7a08e68d3933c502e6	NA	GSM914967.mas5	Exp585/Keller_585-4_Ws_Ha_Rep2_ATH1.mas5	GSM914967.mas5
1224754ea8c7061518cb2fa80a993e06	NA	NA	Exp155/NRID6365_Col-0_5_2.mas5	Exp155/NRID6365_Col-0_5_2.mas5
12267ab13ad99f73d4d13500a141e4d5	NA	GSM343435.mas5	NA	GSM343435.mas5
122d1408e90af5333a12713f57859370	NA	GSM373532.mas5	NA	GSM373532.mas5
1233c6f0df4a6889b9e19eaa30b818e0	NA	GSM736727.mas5	NA	GSM736727.mas5
123ba86f7095e83b93b01d8c719d2bf6	NA	NA	Exp172/NRID7815_RIKEN-GODA23A.mas5	Exp172/NRID7815_RIKEN-GODA23A.mas5
123cbb09ae942fb916aaa807f5027b28	E-MEXP-1138/agl65_66_104batch4a.mas5	NA	NA	E-MEXP-1138/agl65_66_104batch4a.mas5
123f13472fc824c603cfb04966a88a3c	NA	GSM297834.mas5	NA	GSM297834.mas5
123f1b7e37c95f335e99fc7af005704b	NA	GSM133065.mas5	Exp168/NRID8077_2529.mas5	GSM133065.mas5
1240036ebebcb6513aa38ad72ec76185	NA	GSM173651.mas5	NA	GSM173651.mas5
124dceb858725647226385ee628e3936	E-MEXP-547/tb25032003ath1_03-1-60min.mas5	NA	NA	E-MEXP-547/tb25032003ath1_03-1-60min.mas5
124e79f57b6d8576817723109cd7ea21	NA	GSM911866.mas5	NA	GSM911866.mas5
1250af99816d913ab8f3ce41c71cde40	NA	GSM469670.mas5	Exp453/NRID11189_Quint_2-48_Bur-0-3h_Rep3_ATH1.mas5	GSM469670.mas5
1252c455c89dbb0331094fb2071f9301	NA	GSM592102.mas5	NA	GSM592102.mas5
1256cd7a32b081b3b4a2a70d91e179f3	NA	GSM539489.mas5	NA	GSM539489.mas5
125c956ffc49ad86f606502956476df8	NA	GSM791907.mas5	NA	GSM791907.mas5
127a701462a1632a12e9d58e7d877699	NA	GSM797729.mas5	NA	GSM797729.mas5
127e14463a74779da9d9af8eb9985cbf	NA	GSM435750.mas5	NA	GSM435750.mas5
127eddf367657959ea6758caa2c06b6a	E-MEXP-1863/MUT_SUSZ2.mas5	NA	NA	E-MEXP-1863/MUT_SUSZ2.mas5
127ef3810c9312655aa33e4b8cf3a89f	E-MEXP-1304/LL_LDHC_44.mas5	NA	NA	E-MEXP-1304/LL_LDHC_44.mas5
1285c6ecba474525205cdc152b54c110	NA	GSM520758.mas5	NA	GSM520758.mas5
128dfccfac68586bb143982876ba4d44	NA	GSM810598.mas5	NA	GSM810598.mas5
128f783502416efc9115d8535c8092de	NA	GSM244454.mas5	NA	GSM244454.mas5
12923f4607e8888258bafd582e767910	NA	GSM967181.mas5	NA	GSM967181.mas5
1294e626b40a3d08d5bfc5d8d57bf337	NA	GSM991904.mas5	NA	GSM991904.mas5
12b506cc9135f51a67249d51e34ef097	NA	NA	Exp624/Quint_624-7_35S-AT1G80440_9-day_seedlings_Rep1_ATH1.mas5	Exp624/Quint_624-7_35S-AT1G80440_9-day_seedlings_Rep1_ATH1.mas5
12c1e4cde5dc84ca39e90d2989de420e	E-MEXP-3122/HS116-118-01_infected_coi1_24_h.mas5	NA	NA	E-MEXP-3122/HS116-118-01_infected_coi1_24_h.mas5
12c48285e218c555d4b15bfcc9ee3fec	NA	GSM402176.mas5	NA	GSM402176.mas5
12c50e564501c842ebedac0eab7ea498	NA	GSM131127.mas5	Exp122/NRID6469_AtGen_B-13_1-6-4_REP1_ATH1.mas5	GSM131127.mas5
12c828944762c7a8eaa46441e41fcef6	NA	GSM967237.mas5	NA	GSM967237.mas5
12cdc036a355d4337325580c0ecd3e57	NA	GSM133924.mas5	Exp356/NRID9838_Weigel_2-16_CHIP-208-A_Rep1_ATH1.mas5	GSM133924.mas5
12d1c71810886314bc18d31ba7c3760f	NA	GSM131427.mas5	NA	GSM131427.mas5
12d7f4c1a0e68c67883841b8bb65e5a3	NA	GSM131111.mas5	Exp122/NRID6497_AtGen_B-39_3-4-4_REP3_ATH1.mas5	GSM131111.mas5
12e27d75781c882a0b947940db8c7d9f	NA	GSM540921.mas5	NA	GSM540921.mas5
12e7b58f6c66ead4514fbbfc8b7c5c3d	E-MEXP-2714/1008A-01_3_2.mas5	NA	NA	E-MEXP-2714/1008A-01_3_2.mas5
12e81377bcfcabece37fc7e9a03c54ec	NA	GSM318345.mas5	NA	GSM318345.mas5
12e81377bcfcabece37fc7e9a03c54ec	NA	GSM388811.mas5	NA	GSM388811.mas5
12e848bd3d5230a20eee56cdf427dd55	NA	NA	Exp175/NRID7845_RIKEN-GODA10A.mas5	Exp175/NRID7845_RIKEN-GODA10A.mas5
12ea6a293a83819d55304c8bac7060c6	E-MEXP-2526/Hannah_T18W.mas5	NA	NA	E-MEXP-2526/Hannah_T18W.mas5
12efc1857bacd0f7c48aa4094cdf07ee	NA	NA	Exp490/NRID12018_Gifford_1-54_Stele-Transitory-KNO3_Rep3_ATH1.mas5	Exp490/NRID12018_Gifford_1-54_Stele-Transitory-KNO3_Rep3_ATH1.mas5
12f4232ca0e1f19273ef511d6d25018e	NA	GSM542676.mas5	NA	GSM542676.mas5
12f80a812b3cb1fbfb922ecdd0ea08fc	NA	GSM131208.mas5	Exp124/NRID6550_AtGen_D-42_3-FS_REP3_ATH1.mas5	GSM131208.mas5
12fa6e9a8f3a6f2436bc26e3784dbbcc	NA	GSM477901.mas5	Exp426/NRID10830_Lopez-Juez_1-6_Shoot-apex-6hr-light_Rep1_ATH1.mas5	GSM477901.mas5
12fa876d8855c957ac9c6c54da9f8914	NA	NA	Exp642/3.CK2mut+etOH.mas5	Exp642/3.CK2mut+etOH.mas5
12fdd66abbfcd7008064eef980e8e85f	NA	NA	Exp120/NRID6453_AtGen_A-53_33-1_REP1_ATH1.mas5	Exp120/NRID6453_AtGen_A-53_33-1_REP1_ATH1.mas5
1306bebf4c02b42f8a0ac26ce01adf27	NA	NA	Exp484/NRID12056_Larrieu_1-1_mock-treated_Rep1_ATH1.mas5	Exp484/NRID12056_Larrieu_1-1_mock-treated_Rep1_ATH1.mas5
130c0303ec6374d29371bfc577fbcc0a	NA	GSM299336.mas5	NA	GSM299336.mas5
13190ea1acbb8d2dc6614f5c9a673bc9	NA	GSM656176.mas5	NA	GSM656176.mas5
1327a41d7560b2998f3e9104858e7ae5	NA	GSM131547.mas5	Exp150/NRID6322_ATGE_89_B.mas5	GSM131547.mas5
132f854c6dd62e27d389392c815742e5	NA	GSM133907.mas5	Exp355/NRID9822_Yang_1-12_CPR5NPR1SVI1-2_Rep2_ATH1.mas5	GSM133907.mas5
13324f89a073bc866f9c032bf9313d29	NA	GSM788394.mas5	NA	GSM788394.mas5
133c1c33f5524bf63283f4742b1d9297	NA	GSM744723.mas5	NA	GSM744723.mas5
133d34cf319689df2de12492f4ccbec5	NA	GSM133952.mas5	Exp360/NRID9922_Murray_2-8_T14-APH_Rep1_ATH1.mas5	GSM133952.mas5
133e3ccd25615e1e7d3fb2170de60c6f	NA	NA	Exp340/NRID9639_Underwood_1-13_Cor-5x10e7-10h_Rep1_ATH1.mas5	Exp340/NRID9639_Underwood_1-13_Cor-5x10e7-10h_Rep1_ATH1.mas5
133f398250bfe8d333831c55fd631480	NA	GSM48129.mas5	NA	GSM48129.mas5
1347ff17e15ee7faa9403c39d3c136a6	E-MEXP-2435/Control-48_24h_DR_2.mas5	NA	NA	E-MEXP-2435/Control-48_24h_DR_2.mas5
134aedd140a398b9aee92d3b1e45bf0f	NA	NA	Exp665/Siddiqui_665-17_No-0_44hrs_SD_Rep1_ATH1.mas5	Exp665/Siddiqui_665-17_No-0_44hrs_SD_Rep1_ATH1.mas5
13553a367c3b4c907e2344a2971df523	NA	NA	Exp487/Boehmdorfer_1-8_wt-1.5h-post-irradiation_Rep2_ATH1.mas5	Exp487/Boehmdorfer_1-8_wt-1.5h-post-irradiation_Rep2_ATH1.mas5
1355e0b1598de046623b4d3640665f44	NA	GSM967133.mas5	NA	GSM967133.mas5
1357e4a543a88c212c8c31be4917b85f	NA	GSM250945.mas5	NA	GSM250945.mas5
136bdeb6d5023105cbb943b47fc032fe	NA	GSM184526.mas5	NA	GSM184526.mas5
1375ba9f3803ee6ab0ace923253ea458	E-MEXP-2714/1008A-01_0_BR_2.mas5	NA	NA	E-MEXP-2714/1008A-01_0_BR_2.mas5
1377365a11cd265adeddb4478b052fcf	E-MEXP-2526/Hannah_T58.mas5	NA	NA	E-MEXP-2526/Hannah_T58.mas5
137740e12c4df638e3ece8f9a6567f56	NA	NA	Exp565/Cancho_565-6_30-min-Mutant_Rep1_ATH1.mas5	Exp565/Cancho_565-6_30-min-Mutant_Rep1_ATH1.mas5
1379e0ebbacc61a71c05650822d75d82	NA	GSM1009037.mas5	NA	GSM1009037.mas5
137f92635c008e2f40dca9c9a11d662d	NA	GSM131063.mas5	Exp102/NRID6011_Hammond_2-4_pho1mutant_Rep2_ATH1.mas5	GSM131063.mas5
13816195dba2bda8dd6b238f0686917b	NA	GSM545370.mas5	NA	GSM545370.mas5
1382bb83827459983fac1d0ce31b11a9	NA	GSM142869.mas5	NA	GSM142869.mas5
1385747379ec7219937065e8c5b82660	NA	GSM540933.mas5	NA	GSM540933.mas5
1388403b2b292c4721036b9e44492b6c	NA	GSM851686.mas5	NA	GSM851686.mas5
1396e19dc34d163309f8212fe62cc754	NA	GSM566881.mas5	NA	GSM566881.mas5
139cafdd8f97d725a8df94584c4059e9	NA	GSM226276.mas5	NA	GSM226276.mas5
139cfdc4725120813308bcaee5efcd30	NA	NA	Exp421/NRID10720_Sakakibara_4-13_ZT12-Wildtype_Rep1_ATH1.mas5	Exp421/NRID10720_Sakakibara_4-13_ZT12-Wildtype_Rep1_ATH1.mas5
13a25657d8fc5a8db566aef75807f0d7	NA	NA	Exp570/Kaplinsky_570-4_bob-HS_Rep1_ATH1.mas5	Exp570/Kaplinsky_570-4_bob-HS_Rep1_ATH1.mas5
13abd5dfa2aeb06104fd69c7058396d6	NA	GSM131269.mas5	Exp138/NRID7266_AtGen_6-1321_Cold(4°C)-Roots-3.0h_Rep1.mas5	GSM131269.mas5
13b6f72b697f011b5907fbb3fc7acd44	NA	NA	Exp132/NRID6632_Capper_1-4_B8+water_Rep1_ATH1.mas5	Exp132/NRID6632_Capper_1-4_B8+water_Rep1_ATH1.mas5
13b9237a4329611e2e2a4e4014299989	NA	GSM457029.mas5	NA	GSM457029.mas5
13c3c29f9a98da127ff1c144c68b44b6	NA	GSM835815.mas5	NA	GSM835815.mas5
13c8e3cb393e8f94c8a1959e9e319867	NA	GSM170940.mas5	NA	GSM170940.mas5
13c9da1aafd5ad9ff74ec549e5e6db37	NA	GSM290756.mas5	NA	GSM290756.mas5
13cb784beeb9b9b48b8d2d3b8b1915d9	NA	NA	Exp404/NRID10499_Guy_1-20_96hr-4C_Rep2_ATH1.mas5	Exp404/NRID10499_Guy_1-20_96hr-4C_Rep2_ATH1.mas5
13cfc01c574030d18dce1cfa12f2ce14	E-MEXP-2435/ABF3-59_2h_1.mas5	NA	NA	E-MEXP-2435/ABF3-59_2h_1.mas5
13d62c1a9b5793bf5d0842209fd9a51b	E-MEXP-2912/Holman_2-2_ATH1.mas5	NA	NA	E-MEXP-2912/Holman_2-2_ATH1.mas5
13e428bf361f60339b06d6ad8504ef73	NA	GSM768267.mas5	NA	GSM768267.mas5
13ef79aa3f0205a34910810901e0fa3d	NA	GSM857274.mas5	NA	GSM857274.mas5
13f1b4fbabd3822d3e00b95912e90648	NA	GSM299324.mas5	NA	GSM299324.mas5
13f6a90a72fb843d7d39780939dd2408	E-MEXP-2229/4hr-3.mas5	NA	NA	E-MEXP-2229/4hr-3.mas5
13f6ed5a32e9281d367b83219d802eec	NA	NA	Exp636/Voss_1-52_48hafterlateralrootinitiation_Rep3_ATH1.mas5	Exp636/Voss_1-52_48hafterlateralrootinitiation_Rep3_ATH1.mas5
13f6ed5a32e9281d367b83219d802eec	NA	NA	Exp533/Voss_1-52_48hafterlateralrootinitiation_Rep3_ATH1.mas5	Exp533/Voss_1-52_48hafterlateralrootinitiation_Rep3_ATH1.mas5
13f70913551ecab833529fbdd74668be	NA	NA	Exp147/NRID7714_Gould_1-22_GI11-MUT-17degrees_Rep3_ATH1.mas5	Exp147/NRID7714_Gould_1-22_GI11-MUT-17degrees_Rep3_ATH1.mas5
13f891dae08d610edfeff7218ee7b4f2	NA	GSM784824.mas5	NA	GSM784824.mas5
14089603be13cfaea87f3d6a30ee5eb1	NA	GSM660710.mas5	NA	GSM660710.mas5
14169f18f592b8fdc4b59fab6f7c0d47	NA	NA	Exp327/Gonzalez_1-5_mut-leaves_REP2_ATH1.mas5	Exp327/Gonzalez_1-5_mut-leaves_REP2_ATH1.mas5
141724a3b21cfee8ffd5adfaefda6f87	E-MEXP-475/6hMannitol.mas5	NA	NA	E-MEXP-475/6hMannitol.mas5
141bb5fbea8982cb404d968531ab01cb	E-MEXP-547/tb25032003ath1_01-1-0min.mas5	NA	NA	E-MEXP-547/tb25032003ath1_01-1-0min.mas5
141bf45170abec60ac914522ae6afcee	NA	NA	Exp348/NRID9771_Somerville_1-11_stem-GH8_Rep2_ATH1.mas5	Exp348/NRID9771_Somerville_1-11_stem-GH8_Rep2_ATH1.mas5
1423570447104fc3fe86a3e9a41ad4c3	NA	GSM1074838.mas5	NA	GSM1074838.mas5
1423a0ccb817ad10b1d43e709f1ae81f	NA	NA	Exp493/NRID12094_Nimmo_1-20_Shoots-6hr-AJ1ATH1S03_Rep1_ATH1.mas5	Exp493/NRID12094_Nimmo_1-20_Shoots-6hr-AJ1ATH1S03_Rep1_ATH1.mas5
142a31229569d99d0838e19b00122afe	E-MEXP-1112/014-AS-DK-1sucrose.mas5	NA	NA	E-MEXP-1112/014-AS-DK-1sucrose.mas5
142ec68d6d4436a4edb6f0a6baf3ce68	NA	GSM810983.mas5	Exp418/Arciga-Reyes_2-6_smg5-2-2_Rep2_ATH1.mas5	GSM810983.mas5
143362b0d168c95bfb66f842079f1c81	E-MEXP-3726/JohnGolzArray13.mas5	NA	NA	E-MEXP-3726/JohnGolzArray13.mas5
14379f7b4f03b81338338ff7bc5474be	NA	NA	Exp610/Costa_610-1_GL2-GUS_Rep1_ATH1.mas5	Exp610/Costa_610-1_GL2-GUS_Rep1_ATH1.mas5
1437e10375a32fbde0403fc9fbd7b2f9	NA	NA	Exp85/NRID5705_Newbury_1-12_Halleri-highZn-leaves(HLH)_Rep3_ATH1.mas5	Exp85/NRID5705_Newbury_1-12_Halleri-highZn-leaves(HLH)_Rep3_ATH1.mas5
14388f1f018fb13d80ed1a06003843bf	NA	GSM265431.mas5	NA	GSM265431.mas5
14399d1cd3d9c9f1599584395ede9c1c	NA	GSM871251.mas5	NA	GSM871251.mas5
1439d8d2b20cd6c5d311bc60beba899b	NA	GSM570975.mas5	NA	GSM570975.mas5
1441f905f01a829feb8dae1cbd73284f	NA	NA	Exp435/Synek_1-5_wt_Rep1_ATH1.mas5	Exp435/Synek_1-5_wt_Rep1_ATH1.mas5
1442de75bdfc2ff4bde6347703dc6e27	NA	GSM744803.mas5	NA	GSM744803.mas5
1444969193489500a2dbfd83c4adeff8	NA	NA	Exp555/Martinez-Garcia_555-7_7-day_4h_pIR33+CHX-DEX_Rep1_ATH1_Rpt.mas5	Exp555/Martinez-Garcia_555-7_7-day_4h_pIR33+CHX-DEX_Rep1_ATH1_Rpt.mas5
144496d0c63db77c21fb5beeef8b735f	NA	GSM489006.mas5	NA	GSM489006.mas5
1448011443f989de14de21f79ad98202	NA	GSM520748.mas5	NA	GSM520748.mas5
144ab82e3cc275109b7c1b5edada3234	NA	GSM539481.mas5	NA	GSM539481.mas5
14527a3faf38b263185526cbd90a52cc	NA	GSM419042.mas5	NA	GSM419042.mas5
145357a4a79f942e1119766660c0efc6	NA	GSM131257.mas5	Exp137/NRID7254_AtGen_6-0621_Control-Roots-24.0h_Rep1.mas5	GSM131257.mas5
14538dd4f3a1f5460207ef0d470e7add	NA	GSM269494.mas5	NA	GSM269494.mas5
1455a725687df80cc837ebdc4c6016ac	NA	GSM1149317.mas5	NA	GSM1149317.mas5
1456c582a10bf8ed9576ef8c4be13c41	NA	GSM766312.mas5	NA	GSM766312.mas5
1457ec4828846f63be1cee6e49c6ff23	NA	GSM184504.mas5	NA	GSM184504.mas5
1458b6e450cd8ac8bcb5f08cff436f83	NA	GSM128803.mas5	NA	GSM128803.mas5
1459e4f22633c960f753cd32cf314da1	NA	GSM184536.mas5	NA	GSM184536.mas5
145dc815003c9237131d451d2e24b457	NA	GSM131635.mas5	Exp152/NRID6290_ATGE_59_C.mas5	GSM131635.mas5
1464aaeb581fa806ad70ffc206cb07f2	NA	GSM674591.mas5	NA	GSM674591.mas5
146779514f9cedd614e015df7e3f0876	E-MEXP-2358/UGTxoverexpr_2195.mas5	NA	NA	E-MEXP-2358/UGTxoverexpr_2195.mas5
1467deca2404bd03a5649f81b5788e14	NA	GSM861424.mas5	NA	GSM861424.mas5
146aa7e4675c13101a9681808ec55e3d	NA	GSM131536.mas5	Exp150/NRID6185_ATGE_21_C.mas5	GSM131536.mas5
146f6855748ad6ce1a0b1ca82a8dc38c	NA	GSM299337.mas5	NA	GSM299337.mas5
147703a4025d7f187bdecdc9db9ab27b	NA	GSM435751.mas5	NA	GSM435751.mas5
147d304fb2261ccbc1fc0c3d742f4a27	NA	GSM133745.mas5	Exp53/NRID5551_Shirras_1-7_Non-Calcicole_Rep3_ATH1.mas5	GSM133745.mas5
147d304fb2261ccbc1fc0c3d742f4a27	NA	GSM133745.mas5	Exp161/Shirras_2-7_high-soil-pH-12.5mM-CaCl2_Rep1_ATH1.mas5	GSM133745.mas5
147f2b435eb3527dd48de821bbed43b9	NA	GSM444740.mas5	NA	GSM444740.mas5
147f2b435eb3527dd48de821bbed43b9	NA	GSM444748.mas5	NA	GSM444748.mas5
147f46eafbe3ca7168944107d790f0d2	NA	NA	Exp393/NRID10373_Kroj_1-14_Col-0-2h_Rep2_ATH1.mas5	Exp393/NRID10373_Kroj_1-14_Col-0-2h_Rep2_ATH1.mas5
147f744d4ae2c3ede09aa11121bc1697	E-MEXP-3680/Kumar_Col_T1_20101007.mas5	NA	NA	E-MEXP-3680/Kumar_Col_T1_20101007.mas5
1481fe123f58787970c9b778aaa44526	NA	NA	Exp591/zhu_591-5_slow-growth2-3_Rep1_ATH1_2.mas5	Exp591/zhu_591-5_slow-growth2-3_Rep1_ATH1_2.mas5
14825e987f10d60bd81a9923a5f2c59b	NA	NA	Exp624/Quint_624-26_35S-AT1G80440-Flowers_Rep2_ATH1.mas5	Exp624/Quint_624-26_35S-AT1G80440-Flowers_Rep2_ATH1.mas5
1493c73d4b11fab5ff5803b227ae5a5c	NA	GSM131468.mas5	NA	GSM131468.mas5
14979b4e9a1aa09f6d9aa5c127d2d882	NA	GSM744747.mas5	NA	GSM744747.mas5
149b6a2bab0945369446e936fff75c98	NA	GSM1144678.mas5	NA	GSM1144678.mas5
14a04ecff7b62e58134f5573f639cb9c	NA	GSM179972.mas5	NA	GSM179972.mas5
14a702bbe294f5846ad88fadbffc227f	E-MEXP-2965/Col0-3.mas5	NA	NA	E-MEXP-2965/Col0-3.mas5
14ae0d0d387d875f527541df8c19d58d	NA	GSM591291.mas5	NA	GSM591291.mas5
14af475f50a587fdc2bd40090b026d01	E-MEXP-1934/PTMM6.1.mas5	NA	NA	E-MEXP-1934/PTMM6.1.mas5
14b62f17891667753fae5ab55491b48c	NA	GSM788396.mas5	NA	GSM788396.mas5
14be3717b57f65e18ef9867b841c0b82	NA	NA	Exp555/Martinez-Garcia_555-11_7-day_4h_pIR33+CHX+DEX_Rep2_ATH1.mas5	Exp555/Martinez-Garcia_555-11_7-day_4h_pIR33+CHX+DEX_Rep2_ATH1.mas5
14c07d2386c4f0f451ed1126cf926447	NA	GSM225905.mas5	NA	GSM225905.mas5
14c3d136b381c66c9f6d7e115d64047e	E-MEXP-1399/set3lbd18.mas5	NA	NA	E-MEXP-1399/set3lbd18.mas5
14c9985c6ee517eea8d8f1d1e3d2e338	NA	GSM10477.mas5	NA	GSM10477.mas5
14caa50b9e9b4f13dcf4d27f1e72b4d1	NA	GSM551072.mas5	NA	GSM551072.mas5
14cb2c85fe82881a9ac2a02d4e43c472	NA	NA	Exp404/NRID10519_Guy_1-40_120min-40C_Rep1_ATH1.mas5	Exp404/NRID10519_Guy_1-40_120min-40C_Rep1_ATH1.mas5
14cbdcb7e879dacba1703ee50170e090	NA	GSM699782.mas5	NA	GSM699782.mas5
14d536caedbd2a3c5391ec9d1ac9443c	NA	GSM459070.mas5	NA	GSM459070.mas5
14d54db444338ad9609bdd0cd93a1086	E-MEXP-3293/EA10051_110826_ARTH1_59.mas5	GSM756411.mas5	NA	E-MEXP-3293/EA10051_110826_ARTH1_59.mas5
14d8775d2902d2708e030536066dd03e	NA	GSM38617.mas5	NA	GSM38617.mas5
14d90c013de789750543f28c847118df	E-MEXP-1262/ahk34-3.mas5	NA	NA	E-MEXP-1262/ahk34-3.mas5
14dfab9da3ac416d877d5c24de0b5ae8	NA	GSM38618.mas5	NA	GSM38618.mas5
14e0f70e60d6134be1b15a60831e2cf6	NA	GSM131577.mas5	Exp152/NRID6211_ATGE_31_B2.mas5	GSM131577.mas5
14e592552d586d975a104d87954ab74f	NA	GSM389291.mas5	NA	GSM389291.mas5
14e6049d150e3d6441dcf88cc7f7de11	NA	NA	Exp340/NRID9633_Underwood_1-29_DC3000-10e8-7h_Rep2_ATH1.mas5	Exp340/NRID9633_Underwood_1-29_DC3000-10e8-7h_Rep2_ATH1.mas5
14e82cd30ac4b5edc5a852dde7f06f35	NA	GSM184553.mas5	Exp490/NRID12050_Gifford_1-86_Whole-Roots-Incubated-KCl_Rep3_ATH1.mas5	GSM184553.mas5
14f5580bb9f4200c5654a700a9f4d949	NA	NA	Exp565/Cancho_565-35_240-min-Control_Rep3_ATH1.mas5	Exp565/Cancho_565-35_240-min-Control_Rep3_ATH1.mas5
14fe08cb5d56b15bbf2b49056ea8a9e6	NA	NA	Exp546/MendocillaSato_546-15_WT_0mins_Rep3_ATH1.mas5	Exp546/MendocillaSato_546-15_WT_0mins_Rep3_ATH1.mas5
150ce944277ed55372c4917e2feb2ed3	NA	GSM153922.mas5	NA	GSM153922.mas5
150e8eb5e9406e18c84f56e896bde706	NA	GSM507124.mas5	Exp364/NRID10028_Ljung_1-11_E24h_Rep1_ATH1.mas5	GSM507124.mas5
1512c74a0c2ec3545151c79bc520538d	NA	NA	Exp636/Voss_1-35_51hafterlateralrootinitiation_Rep2_ATH1.mas5	Exp636/Voss_1-35_51hafterlateralrootinitiation_Rep2_ATH1.mas5
1512c74a0c2ec3545151c79bc520538d	NA	NA	Exp533/Voss_1-35_51hafterlateralrootinitiation_Rep2_ATH1.mas5	Exp533/Voss_1-35_51hafterlateralrootinitiation_Rep2_ATH1.mas5
15139e8126754c4ca2d21c37baa2238c	NA	GSM345305.mas5	NA	GSM345305.mas5
15164f865e9c699bbfa56f3a8962cbfb	E-MEXP-2016/DM7try2.mas5	NA	NA	E-MEXP-2016/DM7try2.mas5
151b69509e87c082f2a8c6e86ec90641	NA	NA	Exp636/Voss_1-61_21h_after-lateral-root-initiation_Rep4_ATH1.mas5	Exp636/Voss_1-61_21h_after-lateral-root-initiation_Rep4_ATH1.mas5
151b69509e87c082f2a8c6e86ec90641	NA	NA	Exp533/Voss_1-61_21h_after-lateral-root-initiation_Rep4_ATH1.mas5	Exp533/Voss_1-61_21h_after-lateral-root-initiation_Rep4_ATH1.mas5
15231b2d105761fee3fffe12f02d5052	E-MEXP-2965/myb96ox-2.mas5	NA	NA	E-MEXP-2965/myb96ox-2.mas5
152452dbb0a61fd2a9b934a9f8dc9a62	E-MEXP-2316/caquinof_20090514_VE1542_x_VE1542_3-v4.mas5	NA	NA	E-MEXP-2316/caquinof_20090514_VE1542_x_VE1542_3-v4.mas5
152e71f4359589cb10ed9a4e2a9a1c71	NA	GSM245695.mas5	NA	GSM245695.mas5
152ed8c6655b34c4e9cbc9d9f60d1849	E-MEXP-3328/WTrep2.mas5	NA	NA	E-MEXP-3328/WTrep2.mas5
1530899f2876baa01ac19a16de4e4244	NA	GSM9590.mas5	NA	GSM9590.mas5
1533b52715e2fc2d5bef5a9166114d64	NA	GSM865981.mas5	NA	GSM865981.mas5
153df6cf48e720bdb22cce8968445d29	NA	GSM643109.mas5	NA	GSM643109.mas5
15454923da6738f9f9004d7bcb68fde0	NA	NA	Exp436/NRID10961_Resco_1-8_CCA1-OX-27ºC-1hr-after-dusk_Rep2_ATH1.mas5	Exp436/NRID10961_Resco_1-8_CCA1-OX-27ºC-1hr-after-dusk_Rep2_ATH1.mas5
15467bf460bf9156b6e4ab36a6c67c62	NA	GSM128649.mas5	NA	GSM128649.mas5
154a75030cd1e9ad5cacf0a63101e8a7	NA	GSM501200.mas5	NA	GSM501200.mas5
154c8baf0d93ee4316b3678fe720aaca	NA	GSM542682.mas5	NA	GSM542682.mas5
155b63194eb478a13ba3bcb6d907f3dd	NA	GSM1123846.mas5	NA	GSM1123846.mas5
155c8435af7ac4a99c08be1bcbbcedae	E-MEXP-1608/Lercon3.mas5	NA	NA	E-MEXP-1608/Lercon3.mas5
1568b5cd73edc0561be8a75e71a57a51	NA	GSM771380.mas5	NA	GSM771380.mas5
156b4902693471cb88d3011a0db4024a	NA	GSM131415.mas5	Exp145/NRID7504_AtGen_6-8111_Woundingstress-Shoots-0.5h_Rep1.mas5	GSM131415.mas5
156ef3ac2577a11951b93345961e32c4	E-MEXP-2927/Sco34day2ATH1.mas5	NA	NA	E-MEXP-2927/Sco34day2ATH1.mas5
15738fc82857d66f50b18f79e9d56d51	E-MEXP-3328/letm1-2rep3.mas5	NA	NA	E-MEXP-3328/letm1-2rep3.mas5
1577a6ee01703719cd82acfa5046f259	NA	GSM889584.mas5	NA	GSM889584.mas5
1578a56f6e4be6df0c5499f68460bbf4	NA	GSM491675.mas5	NA	GSM491675.mas5
157a6fc2c880848ff003c2bbacdf8814	NA	GSM856035.mas5	NA	GSM856035.mas5
158263dee176b02a58edbf6fa4a1a745	E-MEXP-2377/GDR_081114_cf-dry4h2.mas5	NA	NA	E-MEXP-2377/GDR_081114_cf-dry4h2.mas5
1588e0e5f75a360b9d7ec3015a64e542	NA	GSM133892.mas5	Exp354/NRID9804_Schroeder_1-6_JS43-control-96h_Rep1_ATH1.mas5	GSM133892.mas5
15961833470e872cb7493cf2ea9b0b56	NA	NA	Exp348/NRID9769_Somerville_1-9_stem-GC8_Rep2_ATH1.mas5	Exp348/NRID9769_Somerville_1-9_stem-GC8_Rep2_ATH1.mas5
15968909a22938da79ada13075bb39c3	NA	GSM133916.mas5	Exp356/NRID9830_Weigel_2-8_CHIP-205-B_Rep2_ATH1.mas5	GSM133916.mas5
159bf9e1904a608244c18ef9dbb53010	NA	GSM337901.mas5	NA	GSM337901.mas5
159cdf2c299865e89cc375ab585f2654	NA	GSM436331.mas5	NA	GSM436331.mas5
159d014eb12c4d0a323a7bfdcb2e2889	NA	NA	Exp44/NRID5360_Cornah_1-12_A4-wsx_Rep3_ATH1.mas5	Exp44/NRID5360_Cornah_1-12_A4-wsx_Rep3_ATH1.mas5
159e18242798e7248d79205fcae825a2	NA	GSM133771.mas5	Exp55/NRID9488_Lindsey_1-23_torpedo-apical_Rep5_ATH1.mas5	GSM133771.mas5
15a05ac9ec8e9f57c4732e464aeb594e	NA	GSM184500.mas5	NA	GSM184500.mas5
15a9dcc2c45916795073fe3e6d5f6ce8	NA	GSM128780.mas5	NA	GSM128780.mas5
15a9f4aebc3cd5c5d54eaa76a2bca28c	NA	NA	Exp659/Col-0NaCl.mas5	Exp659/Col-0NaCl.mas5
15b2418d558bed4b1574bc93535114a2	NA	NA	Exp656/Pignocchi_exp1_wt_TOT_rep1_ATH1.mas5	Exp656/Pignocchi_exp1_wt_TOT_rep1_ATH1.mas5
15b2418d558bed4b1574bc93535114a2	NA	NA	Exp595/Pignocchi_595-7_TOT_pgy3-FLAG-RPL5A_Rep1_ATH1.mas5	Exp595/Pignocchi_595-7_TOT_pgy3-FLAG-RPL5A_Rep1_ATH1.mas5
15b36a7426dd658f5543d59b627e3e9b	NA	GSM277233.mas5	NA	GSM277233.mas5
15b76391acf5f3559204f760e76cba21	NA	GSM177121.mas5	NA	GSM177121.mas5
15ba4f7dd5bef535fc99a7b16411eaa0	NA	GSM142765.mas5	NA	GSM142765.mas5
15d3e67529d1342bc4d9732a44b9c33f	E-MEXP-1703/0IAA_2.mas5	NA	NA	E-MEXP-1703/0IAA_2.mas5
15d46bed7bed8271f2fc006706e04324	NA	GSM1079192.mas5	NA	GSM1079192.mas5
15d86430c8160d8c41082428559cfedb	NA	GSM698642.mas5	NA	GSM698642.mas5
15d99b130b9794d43c2e647645dbc3c3	E-MEXP-3293/EA10051_110813_ARTH1_56.mas5	GSM756398.mas5	NA	E-MEXP-3293/EA10051_110813_ARTH1_56.mas5
15e75e30fc6753557ac8306449f9578e	NA	GSM967154.mas5	NA	GSM967154.mas5
15e88c6a14f065ae9d564599a6a7c104	NA	NA	Exp541/Jones_541-2_Col-0_Rep2_ATH1.mas5	Exp541/Jones_541-2_Col-0_Rep2_ATH1.mas5
15ed95e9f93da3a01f84368d8d82dd2d	E-MEXP-1451/2daf-rep2-tech2.mas5	NA	NA	E-MEXP-1451/2daf-rep2-tech2.mas5
15ef4538b96da2023e67fb7bc0a4c08a	NA	GSM542677.mas5	NA	GSM542677.mas5
15f02d5fb65f743aea7c5c6cd5b7176d	NA	NA	Exp414/NRID10635_Mitra_1-15_PsmES4326-32h-D_Rep3_ATH1.mas5	Exp414/NRID10635_Mitra_1-15_PsmES4326-32h-D_Rep3_ATH1.mas5
15f50abd780d48b2c5bd5973375a50e9	E-MEXP-2569/4_270309.mas5	NA	NA	E-MEXP-2569/4_270309.mas5
15f5eb59da96e5a9a78635ed325e964b	NA	GSM362174.mas5	NA	GSM362174.mas5
15fc1ba9369d21dd7b3448bc6857f90b	NA	GSM507032.mas5	Exp385/NRID10274_Griffiths_1-2_AtCON120.1_Rep1_ATH1.mas5	GSM507032.mas5
15fcee0f2366d4ddde6ed8b461151918	NA	GSM133738.mas5	Exp52/NRID5415_Buchanan-Wollaston_A-10-bwoll-Co2_SLD.mas5	GSM133738.mas5
15fff908931e4de315bedd374540043c	NA	GSM844529.mas5	NA	GSM844529.mas5
1601d59abb30ec9f61bfb1643622ec2a	NA	NA	Exp423/Thomas_1-14_GA4-180mins_Rep2_ATH1.mas5	Exp423/Thomas_1-14_GA4-180mins_Rep2_ATH1.mas5
1603c802fb872577f805dfe570d791ef	E-MEXP-509/13_7_TuMV210-15-03_Replicate1.mas5	NA	NA	E-MEXP-509/13_7_TuMV210-15-03_Replicate1.mas5
1605239a0ad6f776bcd54eb0847a25bc	E-MEXP-2499/CHIP_295_B.mas5	NA	NA	E-MEXP-2499/CHIP_295_B.mas5
160885979c2e404aa8cf50549eb3643a	NA	GSM1009047.mas5	NA	GSM1009047.mas5
16103bc82d99ece9af4e3d2833b89807	NA	GSM977835.mas5	NA	GSM977835.mas5
161239c89aca06e5df9fa98d9561b4b2	E-MEXP-1451/2daf-rep2-tech1.mas5	NA	NA	E-MEXP-1451/2daf-rep2-tech1.mas5
16145e874af669d4b36250b2d1d67698	E-MEXP-3127/080620-ATH1-07400C_NPA-1.mas5	NA	NA	E-MEXP-3127/080620-ATH1-07400C_NPA-1.mas5
1614f20977e9a11000d7561dc45f5cc9	NA	GSM47046.mas5	NA	GSM47046.mas5
1616bbb15394d4c972885d3b6e946c73	NA	GSM134425.mas5	Exp376/NRID10162_St.Clair_1-122_384_Van-0_0.30mM-SA-in-0.02%-silwet_Rep2_ATH1.mas5	GSM134425.mas5
161d863253a87ee165b096e5251e989b	NA	GSM226537.mas5	NA	GSM226537.mas5
161f295c7cbeaa190e1158e8f09212c0	NA	NA	Exp634/Turner_1-8_jin1-1jut-20-uM-MeJA-30-mins_Rep1_ATH1.mas5	Exp634/Turner_1-8_jin1-1jut-20-uM-MeJA-30-mins_Rep1_ATH1.mas5
162085a486ec74475e4a265dbf652b71	NA	GSM539490.mas5	NA	GSM539490.mas5
16241e313facc3ba657c0fd73b5573da	NA	NA	Exp415/NRID10652_Lewsey_1-14_Fny-CMV2b-antimycin-A_Rep2_ATH1.mas5	Exp415/NRID10652_Lewsey_1-14_Fny-CMV2b-antimycin-A_Rep2_ATH1.mas5
1630b4a8e2dfb969f055c411c92e478c	NA	NA	Exp606/Eastmond_606-6_Mutant_silique_Rep3_ATH1.mas5	Exp606/Eastmond_606-6_Mutant_silique_Rep3_ATH1.mas5
1630fc17c5ff1a171e8fafdebf6eca67	NA	GSM566479.mas5	NA	GSM566479.mas5
16311bbf00fd74cfbaf1a02e19110d2e	NA	GSM133306.mas5	Exp183/NRID7972_RIKEN-NAKABAYASHI2B.mas5	GSM133306.mas5
1631278233393e101519e36c54a49661	E-MEXP-550/Ulm_305_1h_4_jp08082002ath1_04_pl2_CEL.mas5	NA	NA	E-MEXP-550/Ulm_305_1h_4_jp08082002ath1_04_pl2_CEL.mas5
16366a79a89f704ed054013cd16858ff	E-MEXP-1799/CHIP_516_A.mas5	NA	NA	E-MEXP-1799/CHIP_516_A.mas5
16381ba6d09ba116b1c383b391671c8e	E-MEXP-2499/287_A.mas5	NA	NA	E-MEXP-2499/287_A.mas5
163c6dff2a84f5b9e0b662c673ca1393	NA	NA	Exp156/NRID7553_Quick_A14_1-24hr_Rep1_ATH1.mas5	Exp156/NRID7553_Quick_A14_1-24hr_Rep1_ATH1.mas5
163cb9f5bf73e37a170c9b9af18cbdc4	E-MEXP-2251/dms41_1_310108.mas5	NA	NA	E-MEXP-2251/dms41_1_310108.mas5
1644d28bd98c8f335b3d19dc5fe641f5	NA	GSM507134.mas5	Exp406/NRID10547_Sakakibara_2-7_TZ-treatment-mutant_Rep1_ATH1.mas5	GSM507134.mas5
16462ebcee713901d566c1ca7d131d34	NA	GSM389470.mas5	NA	GSM389470.mas5
1652b94ca9f6633fd7b28ac8b5c31bb6	NA	GSM768238.mas5	NA	GSM768238.mas5
1659c96d1eb1827c610b73cdabf13d51	NA	GSM514941.mas5	NA	GSM514941.mas5
16687dc78b1fc4b98420f05213c7c57a	NA	GSM75520.mas5	NA	GSM75520.mas5
166c2fb48c27c874b32ea6bab6a82f51	NA	GSM1031713.mas5	NA	GSM1031713.mas5
166cd5943e16fe1720f0ebf401e0514b	E-MEXP-694/Col_A.mas5	NA	NA	E-MEXP-694/Col_A.mas5
166d27aa20f45b8a8c80e7ec84aeb59e	NA	GSM618338.mas5	NA	GSM618338.mas5
166e3e57a9e0f477681142d1c325816e	NA	GSM184841.mas5	NA	GSM184841.mas5
16748fae8e40675feef421573701e049	NA	GSM486907.mas5	NA	GSM486907.mas5
16756fbb1654eeea2d72cb6cb09ebe66	NA	GSM359420.mas5	NA	GSM359420.mas5
1675c9c3fb702fa2c08b344201904bab	NA	GSM297895.mas5	NA	GSM297895.mas5
16784777e945c17ffaea3951a2616f34	NA	GSM782771.mas5	NA	GSM782771.mas5
167b4c2006cf9866a0a628fe33d63783	NA	GSM618326.mas5	NA	GSM618326.mas5
167bbcf2a70f38de3710a25b04bb78f3	NA	GSM245915.mas5	NA	GSM245915.mas5
1682db41f62dda2ac53279a12c5be1e5	NA	GSM462901.mas5	NA	GSM462901.mas5
1687b900fbe7108c0e901cbe38c3cf7e	NA	GSM478032.mas5	Exp474/NRID11463_Robertson_1-11_WT-untreated-89hr_Rep1_ATH1.mas5	GSM478032.mas5
16890f9a0376499aeb68e28d914625a0	NA	GSM469851.mas5	Exp498/NRID12155_Tatematsu_2-2_axillary-buds-before-decapitation_Rep2_ATH1.mas5	GSM469851.mas5
169678f2db0edb67b86ddd247616b5ad	NA	GSM978003.mas5	NA	GSM978003.mas5
169966087afb2586939b0c377068bb8f	NA	GSM131356.mas5	Exp141/NRID7353_AtGen_6-4612_Droughtstress-Shoots-24.0h_Rep2.mas5	GSM131356.mas5
16a8824277425d5b6d5d0a45b2937745	NA	GSM373535.mas5	NA	GSM373535.mas5
16abf81340aea7d6330bc2ca2ca43e12	E-MEXP-2140/736.mas5	NA	NA	E-MEXP-2140/736.mas5
16aeffd025099eae3b7f16cd59a14cba	NA	GSM514944.mas5	NA	GSM514944.mas5
16b3135e506e0ecfb3ae21a2cf4d11a1	NA	GSM290758.mas5	NA	GSM290758.mas5
16b7f91158518e749d246dd990a72d54	NA	GSM131327.mas5	Exp140/NRID7324_AtGen_6-3611_Saltstress-Shoots-24.0h_Rep1.mas5	GSM131327.mas5
16b83946fd25c3dcce71ff1fd0be95c3	NA	GSM469730.mas5	Exp453/NRID11224_Quint_2-83_BI-1-3h_Rep2_ATH1.mas5	GSM469730.mas5
16b8ba94f36f85cf0d6210506e48df94	NA	GSM266669.mas5	NA	GSM266669.mas5
16c91d5e11bb072d61bb6b728befdc77	NA	GSM932745.mas5	NA	GSM932745.mas5
16cda565831b86fe06b777ccd1911b43	NA	GSM173448.mas5	NA	GSM173448.mas5
16cf44a9434c93ca3911b0ad2750425f	E-MEXP-2483/MCT10_030806DCJF2.mas5	NA	NA	E-MEXP-2483/MCT10_030806DCJF2.mas5
16d3a654f6422bc970bd0093b375b1e4	NA	GSM435719.mas5	NA	GSM435719.mas5
16d451ccb7e1b746fd049fdcfb8de8fa	NA	GSM545851.mas5	NA	GSM545851.mas5
16da0f97868450418215983149d146b8	NA	NA	Exp684/050714MJA_ATH1_AMK17.mas5	Exp684/050714MJA_ATH1_AMK17.mas5
16e2f95e7f5299e069604517584cb1bd	NA	GSM269498.mas5	NA	GSM269498.mas5
16e5331856c51123973ab2e88e03a2e9	NA	GSM592096.mas5	NA	GSM592096.mas5
16e5da423d1e2a0f7ab937365c4615db	NA	NA	Exp177/NRID7889_RIKEN-GODA4A.mas5	Exp177/NRID7889_RIKEN-GODA4A.mas5
16e79ab5b0297e6039b792f8d0d9f210	NA	GSM615833.mas5	NA	GSM615833.mas5
16e853952ac01c886257ba75b18b0535	E-MEXP-67/WT22C.mas5	NA	NA	E-MEXP-67/WT22C.mas5
16e85e49146ace694be92dd6fcb28a64	NA	NA	Exp622/Salinas-Hartwig_622-2_Col-0_Rep2_ATH1.mas5	Exp622/Salinas-Hartwig_622-2_Col-0_Rep2_ATH1.mas5
16ea73a4a3c1a30790747ad58876268f	NA	GSM346845.mas5	NA	GSM346845.mas5
16ee066ca7ef596dfc9194bb581543bf	NA	GSM656494.mas5	NA	GSM656494.mas5
16ee0dca596fbf1f5e8a23d1ab12abc2	NA	NA	Exp69/NRID7677_Finch-Savage_1-34_DDL_Rep2_ATH1.mas5	Exp69/NRID7677_Finch-Savage_1-34_DDL_Rep2_ATH1.mas5
16f49c45364c7d4b63b4bfc62a60f08d	E-MEXP-1573/RS040507_SamplecolWt10uM--2.mas5	NA	NA	E-MEXP-1573/RS040507_SamplecolWt10uM--2.mas5
16fce31fa12d428beca0c8d274f456b1	NA	GSM74904.mas5	NA	GSM74904.mas5
17040e8627cb292cae5e536fdd2ab487	NA	GSM540946.mas5	NA	GSM540946.mas5
17090ce621df4f4351d3d195010b1b8f	NA	GSM318834.mas5	NA	GSM318834.mas5
1717d9e67c0e2e50221ec985b29985b1	NA	GSM477891.mas5	Exp411/NRID10590_Weise_1-8_Sex4-3_Rep2_ATH1.mas5	GSM477891.mas5
171aa524dea9badf4bdfe10e11fde794	NA	GSM216901.mas5	NA	GSM216901.mas5
171d10d6ee74d1b597f3514a9bed66fe	NA	GSM566476.mas5	NA	GSM566476.mas5
1724d77b5e834fb71f1b23c465728ec0	E-MEXP-2608/Holman_2-1_root-tip_Rep1_ATH1_IVT-Express.mas5	NA	NA	E-MEXP-2608/Holman_2-1_root-tip_Rep1_ATH1_IVT-Express.mas5
17275070cfa67238461bb8a541be7b8e	E-MEXP-148/axr1-12small.mas5	NA	NA	E-MEXP-148/axr1-12small.mas5
172dd2c3b0e4cc40b2207d5e50aa9291	NA	NA	Exp423/Thomas_1-6_GA4-60mins_Rep1_ATH1.mas5	Exp423/Thomas_1-6_GA4-60mins_Rep1_ATH1.mas5
1730698eac643d59791549dc2c150e01	NA	NA	Exp571/Civale_571-3_Normoxia-24hrs-Col-0_Rep3_ATH1.mas5	Exp571/Civale_571-3_Normoxia-24hrs-Col-0_Rep3_ATH1.mas5
173258e43fd9cf968f60bde6fc0cdcb7	NA	GSM311268.mas5	NA	GSM311268.mas5
1734320792cf0b8291052c186b4cd3a3	NA	GSM131292.mas5	Exp139/NRID7289_AtGen_6-2312_Osmoticstress-Shoots-3.0h_Rep2.mas5	GSM131292.mas5
17348be2d3be7396422946ac134ccdb4	NA	GSM133921.mas5	Exp356/NRID9835_Weigel_2-13_CHIP-207-A_Rep1_ATH1.mas5	GSM133921.mas5
173694e369b0c8022ece0c558b885004	NA	GSM131223.mas5	Exp137/NRID7220_AtGen_6-0011_Control-Shoots-0h_Rep1.mas5	GSM131223.mas5
1736e3c97446f53669239a96fada8ad9	E-MEXP-1474/s15crep2.mas5	NA	NA	E-MEXP-1474/s15crep2.mas5
173bf3252ef50815c2ec74ed24d10f24	NA	GSM134458.mas5	Exp378/NRID10123_St.Clair_1-83_323_Mt-0_0.30mM-SA-in-0.02%-silwet_Rep2_ATH1.mas5	GSM134458.mas5
1742f4fdc21fbcbec5f3404d4147815a	NA	GSM901183.mas5	NA	GSM901183.mas5
1744233ec352c4fe5d8b69369b3bbc22	NA	GSM128687.mas5	NA	GSM128687.mas5
174746be1423b382531f34ec2766c6df	NA	GSM77071.mas5	NA	GSM77071.mas5
174b9168148020eb19fa901ccbd5c1c8	NA	GSM768259.mas5	NA	GSM768259.mas5
174d2c35fa8efcc95f340c16e971e33c	NA	GSM785838.mas5	NA	GSM785838.mas5
174ef93b40e0b8686cc40e3bc34c446b	NA	GSM604630.mas5	NA	GSM604630.mas5
174f24b6c045d77523aae7489a797e3d	E-MEXP-828/LL33-21.mas5	NA	NA	E-MEXP-828/LL33-21.mas5
1751d4d4f8258b32e075833d5977b83d	NA	GSM377722.mas5	NA	GSM377722.mas5
175fdf27fabe5dc744c860f8cad0456b	NA	NA	Exp186/NRID8017_RIKEN-GODA26A3.mas5	Exp186/NRID8017_RIKEN-GODA26A3.mas5
176a731fd6ed93e8cdd370668364ef86	NA	GSM720637.mas5	NA	GSM720637.mas5
176a731fd6ed93e8cdd370668364ef86	NA	GSM959140.mas5	NA	GSM959140.mas5
176de3a9b6c649d2d2905ea37ac048da	NA	NA	Exp645/3Var2-1C.mas5	Exp645/3Var2-1C.mas5
176de3a9b6c649d2d2905ea37ac048da	NA	NA	Exp673/3Var2-1C.mas5	Exp673/3Var2-1C.mas5
176ebf21b44cc4b51e8be7344e644d32	NA	GSM291118.mas5	NA	GSM291118.mas5
1771eb82b61bde5a9c72bb560702f2b3	NA	GSM258002.mas5	NA	GSM258002.mas5
177b6352e1ea96c3775d5c9341c8f79e	NA	GSM478064.mas5	Exp474/NRID11579_Robertson_1-48_WT-untreated-93hr_Rep2_ATH1.mas5	GSM478064.mas5
177d0ad69e54cd8e13aa1b1d703f373f	NA	GSM634308.mas5	NA	GSM634308.mas5
17847dae6e7c3d1afb1a2ff8ca793692	NA	GSM134399.mas5	Exp375/NRID10136_St.Clair_1-96_351_Tsu-1_0.02%-silwet_Rep3_ATH1.mas5	GSM134399.mas5
178a7bf0cfde0e886707ecfba218ba7f	NA	NA	Exp69/NRID6574_Finch-Savage_1-23_SD2_Rep3_ATH1.mas5	Exp69/NRID6574_Finch-Savage_1-23_SD2_Rep3_ATH1.mas5
17941b6c094bf79f7f3114a4a97573b4	NA	GSM626538.mas5	NA	GSM626538.mas5
1794b5dc99a25c0773fc0934fb0b412f	NA	GSM362225.mas5	NA	GSM362225.mas5
1797e1778590c7b005d9e63a9cff9947	NA	NA	Exp85/NRID5714_Newbury_1-20_Petraea-control-leaves(PLO)_Rep2_ATH1.mas5	Exp85/NRID5714_Newbury_1-20_Petraea-control-leaves(PLO)_Rep2_ATH1.mas5
179a3def1d3084cfb712f5aa42775e43	NA	GSM133966.mas5	Exp361/NRID9935_Fukuda_1-11_10A_Rep1_ATH1.mas5	GSM133966.mas5
179bfcb916c194573de016b25aab0361	NA	GSM761698.mas5	NA	GSM761698.mas5
179e4e490c5c60fc0be1a973e081e0ae	NA	GSM347944.mas5	NA	GSM347944.mas5
17a2a6e5b251818412a280cf79aa8c5e	NA	GSM477996.mas5	Exp442/NRID11043_Song_1-12_MS35_8.9.10_Rep2_ATH1.mas5	GSM477996.mas5
17ae257a53adff28309339bbc2965114	NA	GSM744783.mas5	NA	GSM744783.mas5
17aeee5b6dbd4660c95da20e693e5e5a	NA	GSM131075.mas5	Exp108/NRID6072_Edwards_1-10_62hr_Rep1_ATH1.mas5	GSM131075.mas5
17b26be66fe182cbd33ba83a6263501c	NA	GSM109117.mas5	NA	GSM109117.mas5
17b5ddcc52a09351b634a34d2fe383c8	E-MEXP-2445/TD065.mas5	NA	NA	E-MEXP-2445/TD065.mas5
17b5deea60af4cf6f3f7cbbb360f4807	E-MEXP-547/tb13012004ath1_17_05_219-60A.mas5	NA	NA	E-MEXP-547/tb13012004ath1_17_05_219-60A.mas5
17bf320e8500726cd430be07b9f8af79	E-MEXP-3053/hyb2134.mas5	NA	NA	E-MEXP-3053/hyb2134.mas5
17c30b636a06fac29557c391a1b7bc37	NA	GSM297398.mas5	NA	GSM297398.mas5
17c35b7b3d86be3eb3a80fa051d1ac8e	NA	GSM134446.mas5	Exp377/NRID10111_St.Clair_1-71_315_Kin-0_0.30mM-SA-in-0.02%-silwet_Rep2_ATH1.mas5	GSM134446.mas5
17c7cf35749d53c1578e4c60feb56618	NA	GSM245927.mas5	NA	GSM245927.mas5
17da3736abfbb8ef3d8055ac9083858f	NA	GSM735247.mas5	NA	GSM735247.mas5
17dcaba17231c0f2a7e86eefe782ba73	NA	NA	Exp481/NRID11628_Wang_3-1_WT-Col-250-microM-KCL-20min-roots_Rep1_ATH1.mas5	Exp481/NRID11628_Wang_3-1_WT-Col-250-microM-KCL-20min-roots_Rep1_ATH1.mas5
17ecc98e997fbbad8b7dc5a8616eb77f	NA	GSM978005.mas5	NA	GSM978005.mas5
17f546b9dbb8d84f01a878668ac73c36	NA	NA	Exp46/NRID5341_Sophie_A2-fille-WTd_SLD.mas5	Exp46/NRID5341_Sophie_A2-fille-WTd_SLD.mas5
17fb37b3cfe95b9c60ff40db33087a0e	NA	GSM342135.mas5	NA	GSM342135.mas5
17fb86711c18272cd3c5d81d246eea6e	E-MEXP-1934/PTMM24.3.mas5	NA	NA	E-MEXP-1934/PTMM24.3.mas5
17fc9f50f4c1c752aad5110a53afa243	NA	GSM469789.mas5	Exp457/NRID11265_Mugford_1-3_Col0-control_Rep3_ATH1.mas5	GSM469789.mas5
1801906a6f35d40903c0208061eb08e3	NA	GSM984531.mas5	NA	GSM984531.mas5
1804987538621c676db9c62d969c4b4f	NA	GSM1074831.mas5	NA	GSM1074831.mas5
1806eecfdd862e5f2a485b84a4714836	NA	GSM520763.mas5	NA	GSM520763.mas5
1808bb8304957f1f058a234d4048dd4e	NA	GSM572638.mas5	Exp542/Diaz_542-6_vtc2_7_12-wks_Rep2_ATH1.mas5	GSM572638.mas5
180b6eaaf28b0778317fa4b269ee0eb6	NA	GSM253198.mas5	NA	GSM253198.mas5
18121782b57b34e144b3df33d5063026	NA	GSM131525.mas5	Exp150/NRID6174_ATGE_18_A.mas5	GSM131525.mas5
18164096e319138221f5ac89742f9d12	NA	NA	Exp178/NRID7909_RIKEN-GODA35A.mas5	Exp178/NRID7909_RIKEN-GODA35A.mas5
181a48d3081d9e5fc8366e4d8e19861b	E-MEXP-342/CONTROL_REP3.mas5	NA	NA	E-MEXP-342/CONTROL_REP3.mas5
181ad9817aa24bb66b0557767c40ac9a	E-MEXP-1608/Lercon1.mas5	NA	NA	E-MEXP-1608/Lercon1.mas5
181d0a1697bd4a90740c2c2730976d3e	NA	GSM133742.mas5	Exp53/NRID5414_Shirras_1-4_Non-Calcicole_Rep2_ATH1.mas5	GSM133742.mas5
181d0a1697bd4a90740c2c2730976d3e	NA	GSM133742.mas5	Exp161/Shirras_2-4_high-soil-pH-1mM-CaCl2_Rep2_ATH1.mas5	GSM133742.mas5
1824b9fa78a16e32b6a5babd52c7bae2	NA	GSM13781.mas5	NA	GSM13781.mas5
1834e2cd48a32dc545fee965bd9aac2b	NA	GSM871256.mas5	NA	GSM871256.mas5
18385ef225e88dd70e6c7c7b4a822d8f	NA	NA	Exp124/NRID6570_AtGen_D-17_2-DL_REP2_ATH1.mas5	Exp124/NRID6570_AtGen_D-17_2-DL_REP2_ATH1.mas5
183d44e974d7037ecc11f777b51c3c4e	E-MEXP-2270/ARR7OX_C_A_A.mas5	NA	NA	E-MEXP-2270/ARR7OX_C_A_A.mas5
183eaad4e8dfc2a7d3d2e8ef3d23e93e	NA	GSM499297.mas5	NA	GSM499297.mas5
184d11b2d3671590480f04d0d03fe7e4	NA	GSM618337.mas5	NA	GSM618337.mas5
184ecfce0424f8e9f6374fdf000fea29	NA	NA	Exp416/NRID10677_Underwood_2-15_HopAO1-hrpA-inocu_Rep3_ATH1.mas5	Exp416/NRID10677_Underwood_2-15_HopAO1-hrpA-inocu_Rep3_ATH1.mas5
1856ca80f9ce81afb1bc21e4b45ea944	NA	GSM977828.mas5	NA	GSM977828.mas5
185c6d9cf24934d4f5299ff7cacdef7d	NA	GSM921521.mas5	NA	GSM921521.mas5
185ffa6cc7ab16018aaf90e748f90fe7	NA	GSM478124.mas5	Exp483/NRID11819_Marco_3-27_KO-Pip3-3_Rep3_ATH1.mas5	GSM478124.mas5
1860d2e9182c6a23d08e3c7202b8379c	NA	NA	Exp32/NRID5180_Millenaar_A1_AIR_Rep1_ATH1.mas5	Exp32/NRID5180_Millenaar_A1_AIR_Rep1_ATH1.mas5
186243c2d2ecbd753c959ff58da0a4a7	E-MEXP-2041/CHIP_379_B.mas5	NA	NA	E-MEXP-2041/CHIP_379_B.mas5
186669ead2851218401ac73909a19e0c	NA	GSM225912.mas5	NA	GSM225912.mas5
1866dffa73cb4790f7c2ba26eed4cfc9	NA	GSM1069738.mas5	NA	GSM1069738.mas5
186b4ebd12d1048b1352a348dea0f85b	NA	GSM75515.mas5	NA	GSM75515.mas5
187829b29e838b21656c0e99c96a33e8	E-MEXP-3267/At_4A_ATH1_IGC_JL.mas5	NA	NA	E-MEXP-3267/At_4A_ATH1_IGC_JL.mas5
187a7a9c54ac1e719ce47b1ff49aba45	NA	NA	Exp69/NRID6107_Finch-Savage_1-9_SD1_Rep1_ATH1.mas5	Exp69/NRID6107_Finch-Savage_1-9_SD1_Rep1_ATH1.mas5
187aa3b6a2a096f992489a86e95f4f97	NA	GSM184919.mas5	NA	GSM184919.mas5
18803a13e08447b149386bb511ef0431	NA	GSM566615.mas5	NA	GSM566615.mas5
18850fd5db799dc4ff3c0c2b476c00e1	NA	GSM9585.mas5	NA	GSM9585.mas5
18890aee1bb20c2d2cece1b0584979cc	NA	GSM25859.mas5	NA	GSM25859.mas5
18891038724c420bbe5c5a4cd40f9a74	E-MEXP-1138/agl104batch1a.mas5	NA	NA	E-MEXP-1138/agl104batch1a.mas5
188f4d6d70cf0c153be6c3cc9b41f4c4	E-MEXP-1299/col_SD_12.mas5	NA	NA	E-MEXP-1299/col_SD_12.mas5
1890ba7e2a3f5718b561a44db1decf6b	NA	GSM918075.mas5	NA	GSM918075.mas5
1893df0b848e1a37a23bdf000b23a7db	NA	GSM226548.mas5	NA	GSM226548.mas5
18973585a1044990543186f1d77b30c1	NA	GSM128728.mas5	NA	GSM128728.mas5
1897f4e53fbea490a9495361541ed225	NA	NA	Exp172/NRID7818_RIKEN-GODA7B.mas5	Exp172/NRID7818_RIKEN-GODA7B.mas5
189a35b1c84adf4224c469ce929411bb	NA	GSM766317.mas5	NA	GSM766317.mas5
189d07e2356f2a69971f3aecab5c6844	NA	NA	Exp637/MdISA_1-11_Col-0+10uM-ABA_Rep2_ATH1.mas5	Exp637/MdISA_1-11_Col-0+10uM-ABA_Rep2_ATH1.mas5
18a00a2a7578c6da005d8608548a181e	NA	NA	Exp489/NRID11960_Spencer-Jones_1-20_H.schachtii-dehydrated-leaf_Rep2_ATH1.mas5	Exp489/NRID11960_Spencer-Jones_1-20_H.schachtii-dehydrated-leaf_Rep2_ATH1.mas5
18b2432693ccd05aa4ac17dd8c7b1d92	NA	GSM549997.mas5	NA	GSM549997.mas5
18b2b3f74f7bb43a147e7d2c407d76f5	NA	NA	Exp497/NRID12150_Tatematsu_1-9_cho1-seeds-24-h-imbibition-of-nitrate_Rep1_ATH1.mas5	Exp497/NRID12150_Tatematsu_1-9_cho1-seeds-24-h-imbibition-of-nitrate_Rep1_ATH1.mas5
18b6b90f30340e0a3c8363cf0e6498ff	NA	NA	Exp416/NRID10671_Underwood_2-9_HopAO1-C378S-mock-inocu_Rep3_ATH1.mas5	Exp416/NRID10671_Underwood_2-9_HopAO1-C378S-mock-inocu_Rep3_ATH1.mas5
18b6d1e340f9c15e2ad10229c504d748	NA	NA	Exp620/Johnson_620-4_tik1-klu2_Rep4_ATH1.mas5	Exp620/Johnson_620-4_tik1-klu2_Rep4_ATH1.mas5
18b96df5e98fe17a0f6ebef60d7d2051	E-MEXP-2992/SDH1.mas5	NA	NA	E-MEXP-2992/SDH1.mas5
18bbd9fc9baea529136f7b2774854f9d	NA	NA	Exp404/NRID10520_Guy_1-41_120min-40C_Rep2_ATH1.mas5	Exp404/NRID10520_Guy_1-41_120min-40C_Rep2_ATH1.mas5
18bccf078cd9be3edfd2a21e42117bef	NA	GSM851700.mas5	NA	GSM851700.mas5
18cbb4a0808e38ff67a6864139307bdf	E-MEXP-3680/Kumar_01A4_T2_20101007.mas5	NA	NA	E-MEXP-3680/Kumar_01A4_T2_20101007.mas5
18cde4ef743e97e45c3e8b6527a81152	NA	GSM226917.mas5	NA	GSM226917.mas5
18d3eb8fcffd975ec5d67150490e25a3	NA	GSM77058.mas5	NA	GSM77058.mas5
18d69da14904320751fe49c83df80651	NA	NA	Exp196/NRID8134_Edwards_2-26_White-20hr-days-48hr_Rep1_ATH1.mas5	Exp196/NRID8134_Edwards_2-26_White-20hr-days-48hr_Rep1_ATH1.mas5
18d9d5d6fa699bd51eb07d60ca54321f	NA	GSM478012.mas5	Exp466/NRID11383_Baubec_2-7_mutant-line409_Rep1_ATH1.mas5	GSM478012.mas5
18e002617822a438b3acb89d65178908	NA	GSM1026934.mas5	NA	GSM1026934.mas5
18e0f33d0adf3a4f1b9543427027067b	NA	GSM445716.mas5	NA	GSM445716.mas5
18e2e1e302d6cb0443ce5b4d10621341	NA	GSM184839.mas5	NA	GSM184839.mas5
18e5072fdc9ddd0a4ea23eb391903a6a	E-MEXP-502/hyb1269.mas5	NA	NA	E-MEXP-502/hyb1269.mas5
18e6bc07d448ee70c8f066ed0785a377	NA	GSM643097.mas5	NA	GSM643097.mas5
18e8d210e0101424087772a526b7f3fc	NA	GSM477991.mas5	Exp442/NRID11038_Song_1-7_Ler_3.4.5_Rep2_ATH1.mas5	GSM477991.mas5
18ea93bf57edfd6c9858d8b8d93ef385	NA	NA	Exp505/NRID12256_Josse_1-8_WT-24hr_Rep2_ATH1_2.mas5	Exp505/NRID12256_Josse_1-8_WT-24hr_Rep2_ATH1_2.mas5
18ed9089903fa5a7b8738b32f48ae5a8	E-MEXP-849/PJR-WT-131103.mas5	NA	NA	E-MEXP-849/PJR-WT-131103.mas5
18f09a343548e22f8df6d90d31e5363f	NA	NA	Exp698/1.CK2mut+Dex+Gamma.mas5	Exp698/1.CK2mut+Dex+Gamma.mas5
18f2a779eadb7311fa35906e54629be8	NA	GSM45278.mas5	NA	GSM45278.mas5
18f3b08f2d30c8f214ad7870081b4bc2	NA	GSM857264.mas5	NA	GSM857264.mas5
18f6daeb00103e6cbc0458cc7f8ce1b8	NA	NA	Exp538/Jonak_538-33_Col-0_Recovery_Rep3_ATH1.mas5	Exp538/Jonak_538-33_Col-0_Recovery_Rep3_ATH1.mas5
18f6ea7f04eaa70810fdf52ec1d4eb58	NA	GSM133112.mas5	Exp169/NRID7778_JD AT+EO TIME EXP3 UNINF 2D.mas5	GSM133112.mas5
18fb1f0e8893182980c520ba80fcfe3a	NA	GSM345323.mas5	NA	GSM345323.mas5
1904627bea522c627358d642c4feaa98	NA	GSM566564.mas5	Exp503/Agusti_1-11_2dNAA-C2_Rep2_ATH1.mas5	GSM566564.mas5
1908ff3a6c9c8ae8d527510ff2be1d0c	NA	GSM402172.mas5	NA	GSM402172.mas5
190afabee6549373f7a267c4dcf2e9e5	NA	GSM184492.mas5	NA	GSM184492.mas5
190f77fa7ca7fcbce7240b78cf97a38e	NA	GSM953355.mas5	NA	GSM953355.mas5
191135f69fd5c126c0afe0b900d5d000	NA	GSM501195.mas5	NA	GSM501195.mas5
191401dc46a7e4e720ce61cdfc45c1ff	NA	GSM131812.mas5	NA	GSM131812.mas5
191f15f4118781f8ced3e0f16d961aec	NA	GSM462899.mas5	NA	GSM462899.mas5
191fbfa9c02cfe38f9e320209df0961a	NA	GSM245706.mas5	NA	GSM245706.mas5
1922ccb7f33141d0c04958f4fde1f111	NA	GSM131216.mas5	NA	GSM131216.mas5
192313cc642386a668157cf554f901fc	NA	GSM469835.mas5	Exp482/NRID11718_Gronlund_1-11_BR2-60mins_Rep2_ATH1.mas5	GSM469835.mas5
192696e610ad2be6fe78425d058afe7e	NA	GSM133131.mas5	Exp171/NRID7797_S1500_0H_A.mas5	GSM133131.mas5
192cace883d39f51edc1e604f584f3ef	NA	GSM826260.mas5	NA	GSM826260.mas5
192d577d567268e09d75c6ccdcc40019	NA	GSM501160.mas5	NA	GSM501160.mas5
19320a7ee8d4ad75ffcfae05c5dee3cd	NA	GSM142818.mas5	NA	GSM142818.mas5
193bebceb80bb00a3412f473429198fd	NA	GSM871254.mas5	NA	GSM871254.mas5
193ddf0f1254edd73121a2f37df950bb	NA	NA	Exp648/Mueller_648-3_lpr1lpr2(+)_Rep1_ATH1.mas5	Exp648/Mueller_648-3_lpr1lpr2(+)_Rep1_ATH1.mas5
193f6342c66226c987df99a7cf832c5d	NA	NA	Exp585/Keller_585-13_egy19_Water_Rep1_ATH1.mas5	Exp585/Keller_585-13_egy19_Water_Rep1_ATH1.mas5
1942136e5b827386d23694a8f7928390	NA	GSM345338.mas5	NA	GSM345338.mas5
19454e53fb589e7cc0ce873724b660d9	NA	GSM435712.mas5	NA	GSM435712.mas5
1948b56a6ee909bb627d84de3693a558	NA	GSM134312.mas5	Exp386/NRID10298_Penfield_1-14_embryo-ABA_Rep2_ATH1.mas5	GSM134312.mas5
194bc77cceec811aee6e0b402943f055	E-MEXP-2021/EG_mosst3.mas5	NA	NA	E-MEXP-2021/EG_mosst3.mas5
1953f7271749853466263ef996d5d7f1	E-MEXP-739/KM090903_syr8-12_2.mas5	NA	NA	E-MEXP-739/KM090903_syr8-12_2.mas5
1958aed95b744be7b733dea537b62e01	NA	GSM131335.mas5	Exp141/NRID7332_AtGen_6-4111_Droughtstress-Shoots-0.5h_Rep1.mas5	GSM131335.mas5
19599f5a79995b9dc2bbb0201047e19a	NA	NA	Exp490/NRID12041_Gifford_1-77_Whole-Roots-Frozen-KNO3_Rep5_ATH1.mas5	Exp490/NRID12041_Gifford_1-77_Whole-Roots-Frozen-KNO3_Rep5_ATH1.mas5
195a951e2b4d73c4d73672129a8e5b6a	NA	GSM566621.mas5	NA	GSM566621.mas5
196382392ef47d2e54b11d0260753f33	NA	GSM344724.mas5	NA	GSM344724.mas5
1969736aefb39bb56cbee06d447ead6e	NA	NA	Exp188/NRID8031_RIKEN-GODA19A7.mas5	Exp188/NRID8031_RIKEN-GODA19A7.mas5
196c6577d63f4f9ebe4e688944965599	NA	NA	Exp340/NRID9623_Underwood_1-6_Cor-hrpS-10e6-24h_Rep3_ATH1.mas5	Exp340/NRID9623_Underwood_1-6_Cor-hrpS-10e6-24h_Rep3_ATH1.mas5
196c6939fd7ee0f354eb7d8b30faf305	E-MEXP-2499/AlcA_GUS_flowering12hEtOH-1.mas5	NA	NA	E-MEXP-2499/AlcA_GUS_flowering12hEtOH-1.mas5
1971f51eaa60c8be91c28ef6ebf657ee	E-MEXP-694/fas1_B.mas5	NA	NA	E-MEXP-694/fas1_B.mas5
1972efc72d3f931a24dfc4612685374e	NA	GSM133130.mas5	Exp171/NRID7796_S0_8H_B.mas5	GSM133130.mas5
19747fd923780531eb0aab8e9388d99b	E-MEXP-2270/arr7mut_A_A.mas5	NA	NA	E-MEXP-2270/arr7mut_A_A.mas5
197fbda2c8d73b0904bafd843a131c31	NA	GSM131705.mas5	Exp154/NRID6314_ATGE_83_C.mas5	GSM131705.mas5
198f4add75f67ccd3e212d6700b4f4ae	NA	NA	Exp656/Pignocchi_exp2_pgy1_IP_rep3_ATH1.mas5	Exp656/Pignocchi_exp2_pgy1_IP_rep3_ATH1.mas5
198f4add75f67ccd3e212d6700b4f4ae	NA	NA	Exp607/Pignocchi_607-12_pgy1-pgy3-FLAG-RPL5A-Ribosome-IP_Rep3_ATH1.mas5	Exp607/Pignocchi_607-12_pgy1-pgy3-FLAG-RPL5A-Ribosome-IP_Rep3_ATH1.mas5
1990a56cf11f2c2d9e4b645e6766aa9b	NA	GSM478068.mas5	Exp474/NRID11575_Robertson_1-44_WT-untreated-77hr_Rep2_ATH1.mas5	GSM478068.mas5
1992d31b6a4a7ad11d7c56978e1c8d0e	E-MEXP-1863/MUT_SUSZ1.mas5	NA	NA	E-MEXP-1863/MUT_SUSZ1.mas5
1994a8f545836e0d67ed3006da481b9b	NA	NA	Exp572/Baima_572-13_Ler_EtOH_4h_Rep2_ATH1.mas5	Exp572/Baima_572-13_Ler_EtOH_4h_Rep2_ATH1.mas5
1997befcb3459881f1d457bc70e3c377	NA	GSM74895.mas5	NA	GSM74895.mas5
1997befcb3459881f1d457bc70e3c377	NA	GSM107712.mas5	NA	GSM107712.mas5
19983bd7fbfdb2fc4d61f6779f5fa43a	NA	GSM133794.mas5	Exp63/NRID5484_Bird_1-1_high-light-ambientCO2_Rep1_ATH1.mas5	GSM133794.mas5
199886ffe61de01afdab566636cefda5	E-MEXP-3048/hyb2137.mas5	NA	NA	E-MEXP-3048/hyb2137.mas5
199b39b944a1905aa6863a41cf6fb6ce	NA	GSM477888.mas5	Exp411/NRID10587_Weise_1-5_ptpks_Rep2_ATH1.mas5	GSM477888.mas5
199f505a667253766efeaa13056667e2	E-MEXP-1304/LDHC_20.mas5	NA	NA	E-MEXP-1304/LDHC_20.mas5
199fae878132bb63f57b3591c9e0478c	E-MEXP-2251/EDT_1_310108.mas5	NA	NA	E-MEXP-2251/EDT_1_310108.mas5
19a5297d86556aeb77e67ffcaa4661dd	NA	GSM25874.mas5	NA	GSM25874.mas5
19a7a44130ada77f473a645cfc9a9db1	NA	GSM744832.mas5	NA	GSM744832.mas5
19a90e881ef2563734865133ab802384	NA	GSM187257.mas5	NA	GSM187257.mas5
19aebe2f32bd1abeade7720d6bd1a7ee	E-MEXP-2140/737.mas5	NA	NA	E-MEXP-2140/737.mas5
19b2b452fa2ac059083f65b044d85454	NA	GSM128809.mas5	NA	GSM128809.mas5
19b6f48e5423f268471b39e6476f7644	NA	GSM469832.mas5	Exp482/NRID11721_Gronlund_1-14_BR2+GA-180mins_Rep2_ATH1.mas5	GSM469832.mas5
19bf9c92784defd9be593154e309cde5	E-MEXP-2785/lin-4.mas5	NA	NA	E-MEXP-2785/lin-4.mas5
19c28cf3b5ab0eb6210688ffbad64c7e	NA	NA	Exp345/NRID9692_Torres_2-4_B2.1_Rep1_ATH1.mas5	Exp345/NRID9692_Torres_2-4_B2.1_Rep1_ATH1.mas5
19c86292e91c6aedd336c13090e3d424	E-MEXP-432/AlcA_WUS_EtOH-1.mas5	NA	NA	E-MEXP-432/AlcA_WUS_EtOH-1.mas5
19d3d2ffc19084bd1fa6dc1838e607a9	NA	NA	Exp415/NRID10656_Lewsey_1-18_Fny-CMV2b-H2O_Rep3_ATH1.mas5	Exp415/NRID10656_Lewsey_1-18_Fny-CMV2b-H2O_Rep3_ATH1.mas5
19d8f9f87f0d9adb7396c5c308c8c6f6	NA	GSM226546.mas5	NA	GSM226546.mas5
19d95ad65ca4c6f071f446d90cbae6ac	NA	GSM205185.mas5	NA	GSM205185.mas5
19e139113f9f7457ccbbba3345ee94a8	E-MEXP-3293/EA10051_110823_ARTH1_33N.mas5	GSM756408.mas5	NA	E-MEXP-3293/EA10051_110823_ARTH1_33N.mas5
19f9b2766ae4a82c9f827215b463ef86	NA	GSM184535.mas5	NA	GSM184535.mas5
19fd85c7a39475d233897d35923bd89e	NA	NA	Exp497/NRID12142_Tatematsu_1-1_WT-Col-dry-seeds_Rep1_ATH1.mas5	Exp497/NRID12142_Tatematsu_1-1_WT-Col-dry-seeds_Rep1_ATH1.mas5
1a0027bce17f8429fa36e482b0e84c2e	NA	GSM435675.mas5	NA	GSM435675.mas5
1a0243c08151a7071fcb044125b5df38	NA	NA	Exp23/NRID5128_Vizcay-Barrena_1-10_ms1ttg-old_Rep3_ATH1.mas5	Exp23/NRID5128_Vizcay-Barrena_1-10_ms1ttg-old_Rep3_ATH1.mas5
1a06735b750b95187d2145c97ac76011	NA	GSM643101.mas5	NA	GSM643101.mas5
1a17ec0b18c155824ef3cd144f8b1601	NA	GSM10449.mas5	NA	GSM10449.mas5
1a1a873ae79e88e8b07ad1ac5b468a0c	NA	NA	Exp185/NRID7990_RIKEN-GODA11B2.mas5	Exp185/NRID7990_RIKEN-GODA11B2.mas5
1a1d194ed0d1bffa2add2c9df144fb14	NA	GSM392686.mas5	NA	GSM392686.mas5
1a1d194ed0d1bffa2add2c9df144fb14	NA	GSM908546.mas5	NA	GSM908546.mas5
1a1e3c47de716f778a407dd052557d48	NA	GSM392498.mas5	NA	GSM392498.mas5
1a2220a6421df1f4f5d1db4ba75d1186	NA	GSM131613.mas5	Exp152/NRID6247_ATGE_45_B.mas5	GSM131613.mas5
1a26e548d2e052d8da7707e710af9ea6	NA	GSM545372.mas5	NA	GSM545372.mas5
1a2afe2355d454fc70a9a08b4500dc7c	E-MEXP-1957/Ulm_2-8_uvr8-305-6h_Rep2_ATH1.mas5	NA	Exp163/NRID11060_Ulm_2-8_uvr8-305-6h_Rep2_ATH1.mas5	E-MEXP-1957/Ulm_2-8_uvr8-305-6h_Rep2_ATH1.mas5
1a2d33b77bd9f19374facfe33ba42ba4	NA	GSM218289.mas5	NA	GSM218289.mas5
1a2fe5b10839a998d7da975b99ee38b3	NA	GSM184519.mas5	NA	GSM184519.mas5
1a30e8a08984f0c88c24350c0f50dfcb	E-MEXP-2608/Holman_2-1_root-tip_Rep1_ATH1.mas5	NA	NA	E-MEXP-2608/Holman_2-1_root-tip_Rep1_ATH1.mas5
1a3365e6cdb04ef63c5d2489cabbf3e2	NA	GSM566625.mas5	NA	GSM566625.mas5
1a3445f495b6126c673ef8c458a2ddb1	NA	GSM703124.mas5	NA	GSM703124.mas5
1a35d6b9f8b4f8b9447ba7fa03081582	NA	GSM486928.mas5	NA	GSM486928.mas5
1a397557d80238d7917a2b279c59f7e9	NA	GSM142732.mas5	Exp76/NRID5894_Hampton_1-11_cngc4_Rep3_ATH1.mas5	GSM142732.mas5
1a3c855c077219139dfdd16356e3559d	NA	GSM826552.mas5	NA	GSM826552.mas5
1a3d5cd521e4a4f4fded8949e4ad8dbd	NA	GSM226916.mas5	NA	GSM226916.mas5
1a3e4a30020799f55dbc4e8c53152535	NA	NA	Exp447/NRID11079_Marco_2-15_Nd-1000-6H_Rep1_ATH1.mas5	Exp447/NRID11079_Marco_2-15_Nd-1000-6H_Rep1_ATH1.mas5
1a3f6b11b4994c87e6a71bae72990714	E-MEXP-3726/JohnGolzArray10.mas5	NA	NA	E-MEXP-3726/JohnGolzArray10.mas5
1a5243bc7e315eb27668ca3dabcf98da	NA	GSM131195.mas5	Exp124/NRID6528_AtGen_D-29_2-BS_REP2_ATH1.mas5	GSM131195.mas5
1a52fc2dc81e6481dcca16aaebef3e03	NA	GSM269825.mas5	NA	GSM269825.mas5
1a57a75491d3abeaedc1e1675ab20d13	NA	GSM142599.mas5	NA	GSM142599.mas5
1a5d2287d6b727ee7c9c24b250dccdf5	NA	GSM299327.mas5	NA	GSM299327.mas5
1a60bc89ad445dfbdd4f1100facd6001	NA	GSM914971.mas5	Exp585/Keller_585-12_eyw110_Ha_Rep2_ATH1.mas5	GSM914971.mas5
1a62c162a41c511a7bdf17261e504f58	NA	NA	Exp196/NRID8135_Edwards_2-27_White-28hr-days-24hr_Rep1_ATH1.mas5	Exp196/NRID8135_Edwards_2-27_White-28hr-days-24hr_Rep1_ATH1.mas5
1a643a8d8f870b53ddccab6cb8ed4daa	NA	GSM566863.mas5	NA	GSM566863.mas5
1a6e6a3e9673bbee14151fee5b17e9a3	NA	NA	Exp547/koiwa_547-7_cgl-T_Rep3_ATH1.mas5	Exp547/koiwa_547-7_cgl-T_Rep3_ATH1.mas5
1a7088ebf780a2e45ee702bcfea759a1	NA	GSM572647.mas5	NA	GSM572647.mas5
1a70c0d7146fb4a89ed1e12015791e20	NA	NA	Exp569/Gatz_569-7_Col-0_ACC_Rep1_ATH1.mas5	Exp569/Gatz_569-7_Col-0_ACC_Rep1_ATH1.mas5
1a72f16a672cbcb7dc756560dacd9b16	NA	GSM1111403.mas5	NA	GSM1111403.mas5
1a73faf51d54322b83e2400798b63a8e	E-MEXP-2714/1008A-01_0_BR_1.mas5	NA	NA	E-MEXP-2714/1008A-01_0_BR_1.mas5
1a7458991c95865d88a27c873dd03f06	E-MEXP-2608/Holman_2-6_root-tip-ampl_Rep3_ATH1.mas5	NA	NA	E-MEXP-2608/Holman_2-6_root-tip-ampl_Rep3_ATH1.mas5
1a75eb16686ad810bbbe08eca72b4ec8	NA	NA	Exp608/Craddock_608-3_WT_Rep3_ATH1.mas5	Exp608/Craddock_608-3_WT_Rep3_ATH1.mas5
1a7a1287eed5365695f5b5ea47f490bd	NA	GSM227493.mas5	NA	GSM227493.mas5
1a7bf1687b640044167c348025833de0	NA	GSM920883.mas5	NA	GSM920883.mas5
1a86ccf995f59cda8ca2cdb8986fec6f	NA	GSM184914.mas5	NA	GSM184914.mas5
1a954404e121e2dd0a77bf94e9e9486b	NA	GSM131310.mas5	Exp140/NRID7307_AtGen_6-3122_Saltstress-Roots-0.5h_Rep2.mas5	GSM131310.mas5
1a964106710f2fc447fa74b3e7ea4598	NA	GSM469709.mas5	Exp453/NRID11150_Quint_2-9_Bay-0-1h_Rep3_ATH1.mas5	GSM469709.mas5
1a990072f9cfc9b979d23f18fd062337	E-MEXP-509/4_15_TuMV210-16-03_Replicate2.mas5	NA	NA	E-MEXP-509/4_15_TuMV210-16-03_Replicate2.mas5
1a9f7f1166be648f68c7e4edd7eb3a6f	NA	NA	Exp484/NRID12061_Larrieu_1-6_LI5-treated_Rep3_ATH1.mas5	Exp484/NRID12061_Larrieu_1-6_LI5-treated_Rep3_ATH1.mas5
1aa82389242a3810dbfeaa53a56856a2	E-MEXP-2499/CHIP_259_C.mas5	NA	NA	E-MEXP-2499/CHIP_259_C.mas5
1aaa44fac3d423757c326eb865cc5789	NA	GSM133912.mas5	Exp356/NRID9826_Weigel_2-4_CHIP-204-A_Rep1_ATH1.mas5	GSM133912.mas5
1ab2558e2dd321f1925fec55859d192b	NA	GSM133102.mas5	Exp169/NRID7768_JD AT+EO TIME EXP3 EO INF 18H.mas5	GSM133102.mas5
1ab482d5c39947054504a986d205bc81	NA	GSM362031.mas5	NA	GSM362031.mas5
1ab4d00b380bc73cd78f6a372154c3f1	E-MEXP-1957/Ulm_2-4_uvr8-305-1h_Rep1_ATH1.mas5	NA	Exp163/NRID11056_Ulm_2-4_uvr8-305-1h_Rep1_ATH1.mas5	E-MEXP-1957/Ulm_2-4_uvr8-305-1h_Rep1_ATH1.mas5
1ab8a93de010e3ebad0c6f8e0a8b9da4	NA	GSM771390.mas5	NA	GSM771390.mas5
1aca41f739e1f95f1fb774bb952ada98	NA	GSM319210.mas5	NA	GSM319210.mas5
1acf3c9e6c6130301436a277e0b01080	NA	GSM1074839.mas5	NA	GSM1074839.mas5
1ad288fd66dd5cbd982f78ebbba3671d	NA	GSM478067.mas5	Exp474/NRID11576_Robertson_1-45_WT-untreated-81hr_Rep2_ATH1.mas5	GSM478067.mas5
1ad4f6fcf701daab25653655d97a80d3	NA	GSM984533.mas5	NA	GSM984533.mas5
1adf5ed975088415d9ba85d5c4f82911	NA	GSM125253.mas5	NA	GSM125253.mas5
1ae5d21624bc90f604eba4fbce30efe6	NA	GSM131226.mas5	Exp137/NRID7223_AtGen_6-0022_Control-Roots-0h_Rep2.mas5	GSM131226.mas5
1aed0642c6e8ddee47be3d4905a396aa	NA	GSM1054985.mas5	NA	GSM1054985.mas5
1af2816477bef8422795bb4b60c4574b	E-MEXP-2760/RM_9-3-08_Col-control-1.mas5	NA	NA	E-MEXP-2760/RM_9-3-08_Col-control-1.mas5
1afdf1ec883f3958c700877281ab676c	NA	GSM1144677.mas5	NA	GSM1144677.mas5
1b05ac8f1b3e8b84847de961742b2fb1	NA	GSM356567.mas5	NA	GSM356567.mas5
1b172cb56d4f1b5e4dcf22e4d57d37e1	E-MEXP-2013/gl3-sstsimtrichomeMN2.mas5	NA	NA	E-MEXP-2013/gl3-sstsimtrichomeMN2.mas5
1b237e004c719c177bd160ba2acf7b15	NA	GSM861429.mas5	NA	GSM861429.mas5
1b2dfff35587fbd2b798f0c474b789cc	NA	GSM789685.mas5	NA	GSM789685.mas5
1b33fb641c69bd55f820a8b0e13461ad	E-MEXP-449/hyb1477.mas5	NA	NA	E-MEXP-449/hyb1477.mas5
1b3991012063ca11f76f81649972c116	E-MEXP-1957/Ulm_1-7_305nm-1h_Rep1_ATH1.mas5	NA	NA	E-MEXP-1957/Ulm_1-7_305nm-1h_Rep1_ATH1.mas5
1b39e9d3ac50a5f6735e1503d54dfbe7	E-MEXP-728/CHIP_292_A.mas5	NA	NA	E-MEXP-728/CHIP_292_A.mas5
1b41aa0bf8725657abb442a6d5a7f513	NA	NA	Exp578/Leubner_578-1_endosperm-cap-cont_Rep1_ATH1.mas5	Exp578/Leubner_578-1_endosperm-cap-cont_Rep1_ATH1.mas5
1b454251a5a7c54e890a3a9285ca017b	NA	GSM131559.mas5	Exp151/NRID6148_ATGE_9_B.mas5	GSM131559.mas5
1b47c63cf25983d240a6dd80c70f05a4	NA	GSM131784.mas5	Exp157/NRID7583_Quick_A41_2-24hr_Rep2_ATH1.mas5	GSM131784.mas5
1b4a836016b6c52abb9c59227194437f	NA	NA	Exp670/172N-A.mas5	Exp670/172N-A.mas5
1b55bfdc02b53aaf2e5f06e0612b8252	NA	NA	Exp156/NRID7582_Quick_A40_1-24hr_Rep2_ATH1.mas5	Exp156/NRID7582_Quick_A40_1-24hr_Rep2_ATH1.mas5
1b5ac86b9421b7ea11d473f4f96ca14f	NA	GSM572652.mas5	NA	GSM572652.mas5
1b5dc749b4dfeec2f904427f118e5d83	NA	GSM131244.mas5	Exp137/NRID7241_AtGen_6-0812_Control-Shoots-4.0h_Rep2.mas5	GSM131244.mas5
1b5fa7383b5fa918e480435c8d642658	NA	GSM157389.mas5	Exp405/NRID10536_Sakakibara_1-8_DMSO-treatment-wild_Rep2_ATH1.mas5	GSM157389.mas5
1b635e19085fe74ac45f6aafddf58c4a	NA	GSM131825.mas5	Exp158/NRID7645_Quick_A98_3-48hr_Rep4_ATH1.mas5	GSM131825.mas5
1b64ca93b88ed47a3738d9560aef73db	NA	GSM157319.mas5	Exp105/NRID6028_Hammond_3-9_Caesium-treated-shoot_Rep2_ATH1.mas5	GSM157319.mas5
1b651217a96ecf8bdd320ee25d118297	NA	GSM47025.mas5	NA	GSM47025.mas5
1b6708a72130f49d7960e63f98e85ea2	E-MEXP-2251/BH080906_DT1.mas5	NA	NA	E-MEXP-2251/BH080906_DT1.mas5
1b6f7dc4efa0a1b537a66ba8c2f6b3a9	NA	GSM244452.mas5	NA	GSM244452.mas5
1b72eb1301990f2844c80d73956a4805	NA	GSM325128.mas5	NA	GSM325128.mas5
1b78a194358902b17b3d8859dfdd207a	NA	GSM744810.mas5	NA	GSM744810.mas5
1b85c2b5e60d4e7da9e6f473ac15fc27	E-MEXP-828/LL42-7.mas5	NA	NA	E-MEXP-828/LL42-7.mas5
1b89d52ebd9cfc5c8400b34c2470b727	NA	GSM478127.mas5	Exp483/NRID11816_Marco_3-24_Pip3-3HA6H-5-3_Rep3_ATH1.mas5	GSM478127.mas5
1b8a9f895b17e854cf4c12b048771027	NA	NA	Exp538/Jonak_538-1_Col-0_Control_Rep1_ATH1.mas5	Exp538/Jonak_538-1_Col-0_Control_Rep1_ATH1.mas5
1b8d6c9aa7d43a6f525205a4d48038b6	NA	GSM142635.mas5	Exp92/NRID5795_Dubos_A-5-5kx_Rep1.mas5	GSM142635.mas5
1b9891e1093edc2b1345e3778e2259ef	NA	NA	Exp534/Astley_534-2_Col-0_Rep2_ATH1.mas5	Exp534/Astley_534-2_Col-0_Rep2_ATH1.mas5
1b993b6a4fcdb0f4e83f09eb35c42088	NA	NA	Exp421/NRID10710_Sakakibara_4-3_ZT8-Wildtype_Rep3_ATH1.mas5	Exp421/NRID10710_Sakakibara_4-3_ZT8-Wildtype_Rep3_ATH1.mas5
1b9bcd0a7227cdcbce9372e835d25eef	NA	GSM362086.mas5	NA	GSM362086.mas5
1ba28d48bc9da745c18a37388e85b04a	NA	GSM748470.mas5	NA	GSM748470.mas5
1ba417e53b5b9254d3451c82dbfc0d9b	NA	GSM131384.mas5	Exp144/NRID7405_AtGen_6-7712_UV-Bstress-Shoots-0.25h_Rep2.mas5	GSM131384.mas5
1ba8ff5f35c662b9ad4ab31c70c04b76	NA	GSM133810.mas5	Exp77/NRID5635_Diamond_A-3-Diamo-fum_SLD.mas5	GSM133810.mas5
1bad41ea091dbb5671c3c39c3bcd95e0	NA	NA	Exp647/Rayson_647-14_UPF2(6-11E5)_NMD_1hr_cordycepin_Rep1_ATH1.mas5	Exp647/Rayson_647-14_UPF2(6-11E5)_NMD_1hr_cordycepin_Rep1_ATH1.mas5
1bb8610b86a9c665fa80640556841382	NA	GSM744817.mas5	NA	GSM744817.mas5
1bba090052ba7dea3ee2569dc0e41615	E-MEXP-1829/Col_B.mas5	NA	NA	E-MEXP-1829/Col_B.mas5
1bc0d19f15058aefe9899a87769fe289	NA	GSM566627.mas5	NA	GSM566627.mas5
1bc0eacd17619ec1b7a73c9b9d96511c	E-MEXP-1592/qky-8_apex_A.mas5	NA	NA	E-MEXP-1592/qky-8_apex_A.mas5
1bc9862551928554fa97f26d5b0f6820	NA	GSM478133.mas5	Exp483/NRID11810_Marco_3-18_KO-Pip3-2_Rep2_ATH1.mas5	GSM478133.mas5
1bc99f61d9800173d52f7f7f88d76806	NA	GSM513073.mas5	NA	GSM513073.mas5
1bce3adb4383eb19bd1671ded1271ef2	E-MEXP-3267/At_4B_ATH1_IGC_JL.mas5	NA	NA	E-MEXP-3267/At_4B_ATH1_IGC_JL.mas5
1bd426a16671f642674c9fac1db28512	NA	NA	Exp569/Gatz_569-11_Col-0_SA+ACC_Rep2_ATH1.mas5	Exp569/Gatz_569-11_Col-0_SA+ACC_Rep2_ATH1.mas5
1bd7ec18352246cdf2f3b4f778c1dbad	NA	NA	Exp69/NRID9592_Finch-Savage_1-43_PDN_Rep3_ATH1.mas5	Exp69/NRID9592_Finch-Savage_1-43_PDN_Rep3_ATH1.mas5
1be90049996a9394c97962b3a3d87156	NA	GSM131674.mas5	Exp153/NRID6259_ATGE_49_B.mas5	GSM131674.mas5
1be950fafd6339542a09380054911a7f	NA	GSM134406.mas5	Exp375/NRID10143_St.Clair_1-103_272_Tsu-1_0.30mM-SA-in-0.02%-silwet_Rep1_ATH1.mas5	GSM134406.mas5
1bfbb123bb9ccaaa464a8dc1ab106795	NA	GSM337902.mas5	NA	GSM337902.mas5
1c05a61ca330bb37c0f2dc6c8fdc4d35	NA	GSM477902.mas5	Exp426/NRID10831_Lopez-Juez_1-7_Shoot-apex-6hr-light_Rep2_ATH1.mas5	GSM477902.mas5
1c078e117fe90a3c69ce42babd14e9b1	NA	GSM741155.mas5	Exp637/MdISA_1-1_prt6-1_Rep1_ATH1.mas5	GSM741155.mas5
1c07a11eb86db82eb37fb7bc3be9d804	NA	GSM362191.mas5	NA	GSM362191.mas5
1c07f9f0ba47dc62356d09d5fe6111fb	NA	NA	Exp392/NRID10352_Wang_3-20_wrky18-8hr_Rep1_ATH1.mas5	Exp392/NRID10352_Wang_3-20_wrky18-8hr_Rep1_ATH1.mas5
1c0d3054dd2d4389b1ddde57aa0290a4	E-MEXP-849/PJR-wt-180803.mas5	NA	NA	E-MEXP-849/PJR-wt-180803.mas5
1c141fbe44774a839942cc585f9813de	NA	NA	Exp173/NRID7825_RIKEN-GODA19A.mas5	Exp173/NRID7825_RIKEN-GODA19A.mas5
1c15b44895d0242d4b3d03983927ba69	NA	GSM477989.mas5	Exp442/NRID11036_Song_1-5_MS35_6.7_Rep1_ATH1.mas5	GSM477989.mas5
1c1cde1eda549865a939399091a1a443	NA	GSM476799.mas5	NA	GSM476799.mas5
1c1e8e6cf99e3fafb51ce9e0cece1e83	NA	NA	Exp415/NRID10658_Lewsey_1-20_Fny-CMV2b-salicylic-acid_Rep3_ATH1.mas5	Exp415/NRID10658_Lewsey_1-20_Fny-CMV2b-salicylic-acid_Rep3_ATH1.mas5
1c23eb8e3a735c8de25c92dc0830a680	NA	GSM514938.mas5	NA	GSM514938.mas5
1c2724549a1cd56d9af219d769fb0c79	NA	NA	Exp565/Cancho_565-8_60-min-Mutant_Rep1_ATH1.mas5	Exp565/Cancho_565-8_60-min-Mutant_Rep1_ATH1.mas5
1c3050bfaa9f313483b772194b2390d2	NA	GSM142766.mas5	NA	GSM142766.mas5
1c34a53615707541f84269bf6ddc6279	NA	GSM1123852.mas5	NA	GSM1123852.mas5
1c37526327fe2054914c5bb88763c3cb	NA	GSM392263.mas5	NA	GSM392263.mas5
1c37526327fe2054914c5bb88763c3cb	NA	GSM908543.mas5	NA	GSM908543.mas5
1c400aa6e108d34fac18ce2dd7ffd46f	NA	GSM247635.mas5	NA	GSM247635.mas5
1c4a4a3f753d028ddbfc10759a214508	NA	GSM507128.mas5	Exp406/NRID10541_Sakakibara_2-1_CK-treatment-wildtype_Rep1_ATH1.mas5	GSM507128.mas5
1c4cbf74eff26741bbbdec243ebd92a5	NA	NA	Exp490/NRID12030_Gifford_1-66_Whole-Roots-Frozen-3_5hr-KNO3_Rep3_ATH1.mas5	Exp490/NRID12030_Gifford_1-66_Whole-Roots-Frozen-3_5hr-KNO3_Rep3_ATH1.mas5
1c5756e75696e186a4979a1a32068a0d	NA	GSM567319.mas5	NA	GSM567319.mas5
1c5796a74205dce711845d147d8ded9c	NA	GSM852944.mas5	NA	GSM852944.mas5
1c57b2cea5a4688b619c27d8c6256918	NA	GSM10484.mas5	NA	GSM10484.mas5
1c58cc23463602f8d7fda5f1b794bbc5	NA	GSM873572.mas5	NA	GSM873572.mas5
1c5c74a60b8353b9df2a59301e5cfd55	NA	GSM131093.mas5	Exp114/NRID6091_Newbury_2-15_acc-bulk-control-root(ARO)_Rep3_ATH1.mas5	GSM131093.mas5
1c5ccc9ace72884c562847a79c4e5ee5	NA	GSM508440.mas5	NA	GSM508440.mas5
1c5e93080001eae20937d92f2a9ffcac	NA	GSM361989.mas5	NA	GSM361989.mas5
1c5f24266c63879d7e751802cf5d5bd3	NA	GSM142615.mas5	Exp81/NRID5663_De Grauwe_1-3_GA4-Col0-30min_Rep1_ATH1.mas5	GSM142615.mas5
1c6253646017d0c1cd9e7f6aada68ee9	NA	GSM343426.mas5	NA	GSM343426.mas5
1c668df4cf7ad3cae43d21668de0c72b	NA	GSM125256.mas5	NA	GSM125256.mas5
1c69b0d3e96bb32949b0127a8de46522	NA	GSM469769.mas5	Exp454/NRID11238_Mitra_2-13_npr1-PsmES4326-24hpi_Rep1_ATH1.mas5	GSM469769.mas5
1c6be3fb7b6fab70b00da7964879d182	NA	GSM731303.mas5	NA	GSM731303.mas5
1c6e2b4eb508a0fe57c0d52feee76b5a	NA	GSM362041.mas5	NA	GSM362041.mas5
1c6f92b840d6ab2a5971d902332a25c6	NA	GSM761705.mas5	NA	GSM761705.mas5
1c7b45238a7619655cbd39561b5d9c28	NA	GSM489013.mas5	NA	GSM489013.mas5
1c7b6041db69e25962a073e60d73dc00	NA	GSM535987.mas5	NA	GSM535987.mas5
1c7cc96a0ddecb94d8f0e6001493b209	NA	GSM587906.mas5	NA	GSM587906.mas5
1c873191dc7f51486a9478eec5ed6cec	E-MEXP-3713/UME_081114_deicont1.mas5	NA	NA	E-MEXP-3713/UME_081114_deicont1.mas5
1c8b0ceaf08b6df9b624b1d8f5debe51	NA	NA	Exp481/NRID11630_Wang_3-3_WT-Col-250-microM-KNO2-20min-roots_Rep1_ATH1.mas5	Exp481/NRID11630_Wang_3-3_WT-Col-250-microM-KNO2-20min-roots_Rep1_ATH1.mas5
1c8c4d6a982b062779a2d446f10f2b56	NA	GSM350486.mas5	NA	GSM350486.mas5
1c8d486630bbedc6c4c1365ff1d392a0	NA	GSM436330.mas5	NA	GSM436330.mas5
1c93a9b7a7287054e535d6f4aefcbed1	NA	GSM486932.mas5	NA	GSM486932.mas5
1c9786c1d9fe19c9d411bebbad4c8fb7	NA	GSM315472.mas5	NA	GSM315472.mas5
1c99fafa8d601387212f5560317f0797	NA	GSM134429.mas5	Exp376/NRID10166_St.Clair_1-126_455_Van-0_0.30mM-SA-in-0.02%-silwet_Rep3_ATH1.mas5	GSM134429.mas5
1c9b122bd9ebbaf70a7f4578e68012c0	NA	GSM142832.mas5	Exp59/NRID5461_A-9-Torres-MgCl2_4hr_Rep3.mas5	GSM142832.mas5
1c9b654c1965ef32d310a3ed53fc5572	NA	NA	Exp348/NRID9768_Somerville_1-8_stem-GC7_Rep1_ATH1.mas5	Exp348/NRID9768_Somerville_1-8_stem-GC7_Rep1_ATH1.mas5
1c9efa5316d6d32c6098a8d5c7cdacf7	E-MEXP-2208/WT_2.mas5	NA	NA	E-MEXP-2208/WT_2.mas5
1c9fbca48314ee77e3fcf5218867e23a	NA	GSM161536.mas5	NA	GSM161536.mas5
1ca3527533b509d1366f39cfefd0b5cc	NA	GSM10482.mas5	NA	GSM10482.mas5
1caa5407f2b97b085ac96e146252dda8	E-MEXP-3181/af1c2144-15-3-col-0_Rep3-10dap-290706.mas5	NA	NA	E-MEXP-3181/af1c2144-15-3-col-0_Rep3-10dap-290706.mas5
1cb255ec4ce484a742ac73b3dc336802	NA	GSM835812.mas5	NA	GSM835812.mas5
1cb9949387e4e1956a45d19f70924079	E-MEXP-1607/DMSO_rep3.mas5	NA	NA	E-MEXP-1607/DMSO_rep3.mas5
1cbda60236d5e8cd7c297f825915c404	E-MEXP-849/PJR-Dongni-seed-la-er-210404.mas5	NA	NA	E-MEXP-849/PJR-Dongni-seed-la-er-210404.mas5
1cc0076ad8ce4aef5b67da10146c07be	NA	GSM131121.mas5	Exp122/NRID6504_AtGen_B-7_1-7-1_REP_1_ATH1.mas5	GSM131121.mas5
1cc0181b11163c93f92a1464201c8efc	NA	NA	Exp617/Belle_1-5_clf-29_Rep2_ATH1.mas5	Exp617/Belle_1-5_clf-29_Rep2_ATH1.mas5
1ccb52c31e4a90a62635b35d312e7dd6	NA	GSM131293.mas5	Exp139/NRID7290_AtGen_6-2321_Osmoticstress-Roots-3.0h_Rep1.mas5	GSM131293.mas5
1cde03d8734343c575b15b4986869a5f	NA	GSM542438.mas5	NA	GSM542438.mas5
1cdea09f18919928d359a58510dd9040	E-MEXP-3602/nrb4.4_1.mas5	NA	NA	E-MEXP-3602/nrb4.4_1.mas5
1cdf927f63d46f7d7c3d60c7a9c0149b	NA	GSM142884.mas5	NA	GSM142884.mas5
1cdf99d602183b0076a16e30a74a26bc	NA	GSM1123844.mas5	NA	GSM1123844.mas5
1ce3612a335ab1efc0edc40d76188646	NA	GSM311285.mas5	NA	GSM311285.mas5
1ce5f6e6189553ff505419f3cc514856	NA	NA	Exp345/NRID9711_Torres_2-23_DH4.2_Rep2_ATH1.mas5	Exp345/NRID9711_Torres_2-23_DH4.2_Rep2_ATH1.mas5
1ce71b31b59dac1b803ab15c62706ea5	E-MEXP-828/LL43-7.mas5	NA	NA	E-MEXP-828/LL43-7.mas5
1ce75db9031eb9a794165746ea2436d2	NA	NA	Exp404/NRID10494_Guy_1-15_24hr-4C_Rep3_ATH1.mas5	Exp404/NRID10494_Guy_1-15_24hr-4C_Rep3_ATH1.mas5
1cedefea641903fd7ec96f1ed2c27e03	NA	NA	Exp14/NRID5272_Campb-323-MYB61-Suc-Rep1.mas5	Exp14/NRID5272_Campb-323-MYB61-Suc-Rep1.mas5
1cfc5b3dfc325ba8aa03f0209b2321c5	NA	GSM131478.mas5	Exp149/NRID6190_ATGE_23_B.mas5	GSM131478.mas5
1cfcbcecdb4f78302b5795f393cdcd84	NA	GSM402188.mas5	NA	GSM402188.mas5
1d077c99780c08a603c81b33e57f2f69	NA	GSM991889.mas5	NA	GSM991889.mas5
1d094d3e473f1aff166a61f97b1f80d6	NA	GSM134341.mas5	Exp365/NRID10042_St.Clair_1-2_331_Col-0_0.02%-silwet_Rep2_ATH1.mas5	GSM134341.mas5
1d0c1180fac7c570012b5474a820b590	NA	GSM297387.mas5	NA	GSM297387.mas5
1d0d9ae3822eafc095fab99e5bd6a640	NA	GSM478084.mas5	Exp474/NRID11594_Robertson_1-63_toc1-1-57hr_Rep2_ATH1.mas5	GSM478084.mas5
1d1e80f61ce23926ad9a0c6cfe263de0	NA	GSM170897.mas5	NA	GSM170897.mas5
1d2093fb372591b29343a93e994443e1	E-MEXP-1957/Ulm_3-3_cop1-345-4d_Rep3_ATH1.mas5	NA	Exp163/NRID11271_Ulm_3-3_cop1-345-4d_Rep3_ATH1.mas5	E-MEXP-1957/Ulm_3-3_cop1-345-4d_Rep3_ATH1.mas5
1d20a02ab0a07a4ecf1742f09ea45d5c	NA	GSM246375.mas5	NA	GSM246375.mas5
1d2398a63c71556312f74186b1858e9a	NA	GSM1069739.mas5	NA	GSM1069739.mas5
1d267a7b13ce248cbfb7e515bf236fab	NA	GSM75513.mas5	NA	GSM75513.mas5
1d3041d926788e46e6775703cb6a1203	NA	GSM390168.mas5	NA	GSM390168.mas5
1d308a76744350c539cb174d9d3733b8	NA	NA	Exp546/MendocillaSato_546-34_arf7-19_240mins_Rep1_ATH1.mas5	Exp546/MendocillaSato_546-34_arf7-19_240mins_Rep1_ATH1.mas5
1d316e5521fb7925bd1bc21fd51f2f40	E-MEXP-2494/bot1530.mas5	NA	NA	E-MEXP-2494/bot1530.mas5
1d43818518d564427757e9e24d0b35d8	NA	GSM852935.mas5	NA	GSM852935.mas5
1d445ef63d728b80cf39c5bd4c750c03	NA	NA	Exp489/NRID11945_Spencer-Jones_1-5_Control-root_Rep2_ATH1.mas5	Exp489/NRID11945_Spencer-Jones_1-5_Control-root_Rep2_ATH1.mas5
1d4aa6172f895980182500e454a61b25	NA	NA	Exp603/Stekelenburg_603-3_compound-5_Rep3_ATH1.mas5	Exp603/Stekelenburg_603-3_compound-5_Rep3_ATH1.mas5
1d4b6d33100e278c3d129bd8718f6994	NA	GSM506415.mas5	NA	GSM506415.mas5
1d5258a1ef61a28306863872b7ef3dc1	NA	GSM297825.mas5	NA	GSM297825.mas5
1d5a39884471e7e3d8eb184de92483b6	NA	GSM362050.mas5	NA	GSM362050.mas5
1d5d0eddbfe6157ecfc0487af6d05a00	NA	NA	Exp345/NRID9712_Torres_2-24_DH4.3_Rep3_ATH1.mas5	Exp345/NRID9712_Torres_2-24_DH4.3_Rep3_ATH1.mas5
1d61eb4b3da563d6f1f2ec3d58595439	NA	NA	Exp499/NRID12168_Tatematsu_3-11_Col-seeds-1hr-imbibition_Rep2_ATH1.mas5	Exp499/NRID12168_Tatematsu_3-11_Col-seeds-1hr-imbibition_Rep2_ATH1.mas5
1d7718360820b5ba0dfa4579246f095b	NA	GSM133896.mas5	Exp355/NRID9811_Yang_1-1_WT(COL)-1_Rep1_ATH1.mas5	GSM133896.mas5
1d7a82d2243b4dcc294d88fbbc1ff6e7	E-MEXP-1784/W-02ATH1.mas5	NA	NA	E-MEXP-1784/W-02ATH1.mas5
1d86ee7e908758e69625956ffbfd64fc	NA	GSM290825.mas5	NA	GSM290825.mas5
1d8801fecef97f25b561a6cd415967cf	NA	NA	Exp178/NRID7893_RIKEN-GODA16A.mas5	Exp178/NRID7893_RIKEN-GODA16A.mas5
1d8b487e67c3621566baee1e6e891a47	NA	NA	Exp423/Thomas_1-13_GA4-60mins_Rep2_ATH1.mas5	Exp423/Thomas_1-13_GA4-60mins_Rep2_ATH1.mas5
1d934ba695c3203248d790be91ec3934	NA	GSM151705.mas5	NA	GSM151705.mas5
1d97a04dad1e644356c46c24d6b423c0	NA	GSM991918.mas5	NA	GSM991918.mas5
1d97f2eb7ede65c32478c080f6657966	NA	GSM967199.mas5	NA	GSM967199.mas5
1d984b231353fac34f2053828dbbd453	E-MEXP-1138/Wildtypebatch3b.mas5	NA	NA	E-MEXP-1138/Wildtypebatch3b.mas5
1d9cf38647aeedfea40416baa3a50375	E-MEXP-828/LL34-7.mas5	NA	NA	E-MEXP-828/LL34-7.mas5
1d9e51a2f0863fecb08ad2051049cf87	NA	GSM1186760.mas5	NA	GSM1186760.mas5
1da5a6a8b24d53c6c7021a9afec590bd	NA	NA	Exp30/NRID5304_Swidzinski_1-6_Heat_Rep3_ATH1.mas5	Exp30/NRID5304_Swidzinski_1-6_Heat_Rep3_ATH1.mas5
1dabbd21bf72ebe119bb45aeb1509a22	NA	GSM455522.mas5	NA	GSM455522.mas5
1db53bebbf58101c2ccc1d10d101c6a0	NA	GSM469750.mas5	Exp450/NRID11128_Baubec_1-3_WT-control_Rep3_ATH1.mas5	GSM469750.mas5
1db53bebbf58101c2ccc1d10d101c6a0	NA	GSM436176.mas5	Exp450/NRID11128_Baubec_1-3_WT-control_Rep3_ATH1.mas5	GSM436176.mas5
1db587816e704c8e3f188a5106812a12	NA	GSM587908.mas5	NA	GSM587908.mas5
1db6edc3e9536888c52e1ce6bfb7a132	NA	GSM991885.mas5	NA	GSM991885.mas5
1dc21aa52365f5426eb52848450cba42	NA	GSM189108.mas5	NA	GSM189108.mas5
1dcc5c2b1757852fd13c39d980257707	NA	GSM225903.mas5	NA	GSM225903.mas5
1dcd3ede6a3afb2585e9cc0e7f201ab4	NA	NA	Exp572/Baima_572-21_Ler_EtOH_4h_Rep1_Rep3_ATH1.mas5	Exp572/Baima_572-21_Ler_EtOH_4h_Rep1_Rep3_ATH1.mas5
1dd0c295081a3feecbf6ae878d6752ce	NA	GSM184501.mas5	NA	GSM184501.mas5
1dd3d5596e39f3579a91f3edb6c32475	E-MEXP-509/22_1_Mock010-15-03_Replicate1.mas5	NA	NA	E-MEXP-509/22_1_Mock010-15-03_Replicate1.mas5
1dddac67368a34d290e93fbd260c658a	NA	GSM539459.mas5	NA	GSM539459.mas5
1de4b6bc7f54f4fa832c082720a257e3	NA	GSM1144679.mas5	NA	GSM1144679.mas5
1de506eaf9d8073d5021f22a34fcaec1	NA	GSM131156.mas5	Exp123/NRID6413_AtGen_C-6_3-C-12_REP3_ATH1.mas5	GSM131156.mas5
1dee542023420332dc1431b2bc7fd64f	NA	NA	Exp632/Molnar_632-11_Mutant-N513789_Rep2_ATH1.mas5	Exp632/Molnar_632-11_Mutant-N513789_Rep2_ATH1.mas5
1df1629598c0cdd791e2854938a85a0a	NA	GSM9573.mas5	NA	GSM9573.mas5
1df1629598c0cdd791e2854938a85a0a	NA	GSM9597.mas5	NA	GSM9597.mas5
1df1629598c0cdd791e2854938a85a0a	NA	GSM9627.mas5	NA	GSM9627.mas5
1df1f184c2edea4f7e242f86be4be9ea	NA	GSM469813.mas5	Exp472/NRID11442_Rylott_1-2_TNT-treated-seedlings_Rep2_ATH1.mas5	GSM469813.mas5
1df34ab6eca6302ca31ac5e4f8ecd2d3	NA	GSM362242.mas5	NA	GSM362242.mas5
1e126a68ad847907244b1224a46f1ccc	E-MEXP-849/PJR-7-ga1-3-300403.mas5	NA	NA	E-MEXP-849/PJR-7-ga1-3-300403.mas5
1e16fbf8096a7031d0d08c69cb7f640f	NA	GSM419035.mas5	NA	GSM419035.mas5
1e1d288e294a4fb33e6b84041eb9040a	NA	GSM142651.mas5	Exp92/NRID5819_Dubos_A-10-wth_Rep2.mas5	GSM142651.mas5
1e2085596c12e3b09c0f6664af75ce21	NA	GSM362230.mas5	NA	GSM362230.mas5
1e2905a7b1213ebb38d05db1c5e0cf43	NA	NA	Exp392/NRID10344_Wang_3-12_npr1-1-24hr_Rep1_ATH1.mas5	Exp392/NRID10344_Wang_3-12_npr1-1-24hr_Rep1_ATH1.mas5
1e3564a8011df3d5d11ef6fa442deaac	E-MEXP-2526/Hannah_T46.mas5	NA	NA	E-MEXP-2526/Hannah_T46.mas5
1e3778efe9e2574c2c742f856ee55d3f	NA	NA	Exp147/NRID7702_Gould_1-10_WT-WS-17degrees_Rep2_ATH1.mas5	Exp147/NRID7702_Gould_1-10_WT-WS-17degrees_Rep2_ATH1.mas5
1e425c86fbad3292d1ecafbcb3f39653	NA	GSM991921.mas5	NA	GSM991921.mas5
1e43c7c64e734d6079e0e3f8758ad7e7	NA	GSM967191.mas5	NA	GSM967191.mas5
1e57090e7eb99c65cb90b6e868fcd0ca	E-MEXP-3726/JohnGolzArray14.mas5	NA	NA	E-MEXP-3726/JohnGolzArray14.mas5
1e5ace2b53f1cbee20b31b00784fafc9	NA	GSM826545.mas5	NA	GSM826545.mas5
1e5ed10115c95fda02037bfbb778ccb0	NA	NA	Exp613/Fichtner_1-4_elo3.1-elo3_Rep1_ATH1.mas5	Exp613/Fichtner_1-4_elo3.1-elo3_Rep1_ATH1.mas5
1e5f4687405752cf0d8f1c5ed98e8a0e	NA	NA	Exp334/NRID9532_Edwards_3-4_fri-flc2_Rep2_ATH1.mas5	Exp334/NRID9532_Edwards_3-4_fri-flc2_Rep2_ATH1.mas5
1e67b3602007fbb19f574dba0d766846	E-MEXP-637/S2bl.mas5	NA	NA	E-MEXP-637/S2bl.mas5
1e69ec0521c60b649517eb03a44f22e5	NA	GSM265862.mas5	NA	GSM265862.mas5
1e6d2f5b6229a8591990469a5dd3e717	NA	GSM835823.mas5	NA	GSM835823.mas5
1e7a33fa70a2fcfe5b1d343bea8e3d9c	NA	GSM463688.mas5	Exp619/Pecinka_1-6_Mock-22C-2d_Rep2_ATH1.mas5	GSM463688.mas5
1e7c2ae3ae7b7df2f14545717b5022eb	NA	NA	Exp598/Khan_598-6_Col0-1-6h_Rep3_ATH1.mas5	Exp598/Khan_598-6_Col0-1-6h_Rep3_ATH1.mas5
1e7d0a4dd46886d28c397e91aa556674	E-MEXP-557/ba26062003ath1_03_327-Col_CEL.mas5	NA	NA	E-MEXP-557/ba26062003ath1_03_327-Col_CEL.mas5
1e810d10014c54c6403a832b842a5657	NA	GSM469779.mas5	Exp454/NRID11248_Mitra_2-23_sid2-PsmES4326-24hpi_Rep2_ATH1.mas5	GSM469779.mas5
1e81259d9237b25547ac1d0828567de4	NA	GSM131575.mas5	Exp151/NRID6353_ATGE_99_C.mas5	GSM131575.mas5
1e85e430e61455f4171f79e3bf3c3b32	NA	GSM131172.mas5	Exp124/NRID6547_AtGen_D-4_1-RL_REP1_ATH1.mas5	GSM131172.mas5
1e8df0d85ead0cb2bfe9e2c9383e5200	NA	GSM142757.mas5	Exp78/NRID5642_Jordan_A-1.2-Jorda-ECG_SLD.mas5	GSM142757.mas5
1e8e5ea475eb1a5bff1a8e7203906817	E-MEXP-1468/det3_22_B.mas5	NA	NA	E-MEXP-1468/det3_22_B.mas5
1e93a293dcf2510a0c48a3478f336bee	E-MEXP-3397/bot2054.mas5	NA	NA	E-MEXP-3397/bot2054.mas5
1e9467f80b2b168ae748da4a5fabbc3e	NA	GSM435969.mas5	NA	GSM435969.mas5
1e9bd1e89101e47bf0a8d46d3b54c7d5	NA	GSM540935.mas5	NA	GSM540935.mas5
1e9ce3aa2e27acb9dd75e00292e8210f	E-MEXP-1957/Ulm_2-12_uvr8-305-4d_Rep3_ATH1.mas5	NA	Exp163/NRID11064_Ulm_2-12_uvr8-305-4d_Rep3_ATH1.mas5	E-MEXP-1957/Ulm_2-12_uvr8-305-4d_Rep3_ATH1.mas5
1ea6629235d8bede2b5d1dac5222a74f	NA	GSM539479.mas5	NA	GSM539479.mas5
1ea7dc8ab44efd297436a9017c9dbd65	E-MEXP-728/CHIP_294_A.mas5	NA	NA	E-MEXP-728/CHIP_294_A.mas5
1eab2d83a61512c387b1fdb3d6b8a04a	NA	GSM713255.mas5	NA	GSM713255.mas5
1eabcd2b7014ee24cf1b43b93e4797f7	NA	GSM507497.mas5	Exp425/NRID10820_Goodrich_1-4_curly-leaf-swinger_Rep1_ATH1.mas5	GSM507497.mas5
1eac2b7988d0160df2a63926a0dce99b	NA	GSM520756.mas5	NA	GSM520756.mas5
1ec444fdc560104a2c2aaf99e2c3bd02	E-MEXP-550/Ulm_327_6h_2_jp22102002ath1_15_CEL.mas5	NA	NA	E-MEXP-550/Ulm_327_6h_2_jp22102002ath1_15_CEL.mas5
1ec9c9e25ff803349cabb2c683993bbe	NA	GSM131802.mas5	Exp158/NRID7625_Quick_A8_3-4hr-Rep1_ATH1.mas5	GSM131802.mas5
1edfde2684a25a3e6351bad17d76a4a7	NA	GSM463702.mas5	NA	GSM463702.mas5
1eea6a937b5ab4d847318294adc7768e	NA	GSM984727.mas5	NA	GSM984727.mas5
1ef134c969676d7ffdee4fce65c18520	NA	GSM645093.mas5	NA	GSM645093.mas5
1ef134c969676d7ffdee4fce65c18520	NA	GSM1088434.mas5	NA	GSM1088434.mas5
1ef2bf91d64ac6f46d7b352d23f14c89	NA	NA	Exp490/NRID12051_Gifford_1-87_Whole-Roots-Incubated-KCl_Rep4_ATH1.mas5	Exp490/NRID12051_Gifford_1-87_Whole-Roots-Incubated-KCl_Rep4_ATH1.mas5
1ef9d8e649a58e051b4f96f57e8e5a06	E-MEXP-475/2hMannitol2.mas5	NA	NA	E-MEXP-475/2hMannitol2.mas5
1f0592e19ab708fc5d6e886934da8aca	NA	NA	Exp393/NRID10377_Kroj_1-18_wrky11-2h_Rep2_ATH1.mas5	Exp393/NRID10377_Kroj_1-18_wrky11-2h_Rep2_ATH1.mas5
1f07efcb88fc41314cb35831d1ee05cd	NA	GSM290761.mas5	NA	GSM290761.mas5
1f11bfc7085158a8f6439f87293fd749	E-MEXP-3713/UME_081114_ColABA1.mas5	NA	NA	E-MEXP-3713/UME_081114_ColABA1.mas5
1f140291c07918e6e4b6ead1531a7fe0	NA	GSM362172.mas5	NA	GSM362172.mas5
1f170819f597085a53632347e705b280	NA	GSM380433.mas5	NA	GSM380433.mas5
1f1a7644b04c982cae9f9738c2f0d409	NA	NA	Exp423/Thomas_1-7_GA4-180mins_Rep1_ATH1.mas5	Exp423/Thomas_1-7_GA4-180mins_Rep1_ATH1.mas5
1f21c0d4cc5446eee8f2300f63ca7aa5	NA	GSM744794.mas5	NA	GSM744794.mas5
1f240efa52da6eb9cb6190fe398e2237	NA	NA	Exp617/Belle_1-6_clf-29_Rep3_ATH1.mas5	Exp617/Belle_1-6_clf-29_Rep3_ATH1.mas5
1f255d0686416bbd196796e6782bb51a	NA	NA	Exp565/Cancho_565-36_240-min-Mutant_Rep3_ATH1.mas5	Exp565/Cancho_565-36_240-min-Mutant_Rep3_ATH1.mas5
1f26f62c792dd240fdacc503b7aface6	NA	GSM594707.mas5	NA	GSM594707.mas5
1f2812e3d268aba4d631277aaed4903b	NA	NA	Exp529/Aubry_1-24_Calcium_16h_Rep2_ATH1.mas5	Exp529/Aubry_1-24_Calcium_16h_Rep2_ATH1.mas5
1f34ead52de68636d90e0c9c65310e79	E-MEXP-2880/CK.mas5	NA	NA	E-MEXP-2880/CK.mas5
1f38e9da341083faa136c96af63f3827	NA	GSM159273.mas5	NA	GSM159273.mas5
1f38e9da341083faa136c96af63f3827	NA	GSM540910.mas5	NA	GSM540910.mas5
1f3d33e9b1ae2eff2582fda97ba9431c	NA	GSM1133319.mas5	NA	GSM1133319.mas5
1f4bab49d6fab710b255660f2ea2a564	NA	GSM1088437.mas5	NA	GSM1088437.mas5
1f4fbf75f35b9e0bd8f1723ddb259bc2	NA	GSM232881.mas5	NA	GSM232881.mas5
1f53907833e96d867b377039362cda85	E-MEXP-2499/20071220_WUSGR_L2_3_MOCK_2.mas5	NA	NA	E-MEXP-2499/20071220_WUSGR_L2_3_MOCK_2.mas5
1f55f37abdce52de839ff3f908fd705a	NA	GSM1054983.mas5	NA	GSM1054983.mas5
1f6113ea702b29c6e9af8bf867c02dac	E-MEXP-1770/Col-0_NN-1.mas5	NA	NA	E-MEXP-1770/Col-0_NN-1.mas5
1f62ce817d443ec1bcbf904817d252e9	NA	GSM142831.mas5	NA	GSM142831.mas5
1f670216805be00e997f97b3885a5a4f	E-MEXP-1304/LLHC_16.mas5	NA	NA	E-MEXP-1304/LLHC_16.mas5
1f6f2721eacb1bda972972111618411b	NA	GSM157300.mas5	Exp101/NRID6005_JPritchard_A-2_CTR_Rep2_ATH1.mas5	GSM157300.mas5
1f6f2721eacb1bda972972111618411b	NA	GSM142789.mas5	Exp101/NRID6005_JPritchard_A-2_CTR_Rep2_ATH1.mas5	GSM142789.mas5
1f7359234cf6787265c2ded4b566d5a5	NA	GSM457033.mas5	NA	GSM457033.mas5
1f73f365aa96a354665c9659a0b4919c	NA	GSM856034.mas5	NA	GSM856034.mas5
1f7de27d001dc760c281e52ceffd1e68	NA	GSM318622.mas5	NA	GSM318622.mas5
1f7f3680c241f71153e1db12c0ed8943	NA	GSM297393.mas5	NA	GSM297393.mas5
1f8282248ef62714f153ea302f0cfdb3	NA	GSM391665.mas5	NA	GSM391665.mas5
1f86f91f0323fcb2830a71d5aa04a822	E-MEXP-2270/ARR15OX_M_A.mas5	NA	NA	E-MEXP-2270/ARR15OX_M_A.mas5
1f872881755572405129112d0d07daa9	NA	GSM131106.mas5	Exp121/NRID6587_Broadley_1-4_A4-Bo-P3-phosphate-starved_Rep3_ATH1.mas5	GSM131106.mas5
1f89a5410ba5821cfbd659583a593b2f	NA	GSM297822.mas5	NA	GSM297822.mas5
1f8e2fc4ef63d0fb27c845adbebe3e9d	NA	GSM476830.mas5	NA	GSM476830.mas5
1f92fbab43bf83e694e32e2b739945b4	NA	GSM343419.mas5	NA	GSM343419.mas5
1f9548f1ef8b6a02ada9d4e0602ad51d	NA	GSM131489.mas5	Exp149/NRID6354_ATGE_100_A.mas5	GSM131489.mas5
1f964bccab828308fa328c101d463c08	NA	GSM789683.mas5	NA	GSM789683.mas5
1f986404b107b2f9d4c367d4bff16f0a	NA	GSM1161937.mas5	NA	GSM1161937.mas5
1fb019349f53e195b70ae03751c7e8c5	NA	GSM284054.mas5	NA	GSM284054.mas5
1fb28b08b10d706d611d8bb719d2cb46	NA	GSM126246.mas5	NA	GSM126246.mas5
1fb28b08b10d706d611d8bb719d2cb46	NA	GSM126991.mas5	NA	GSM126991.mas5
1fb71feae574244d392cd3f3eb204369	NA	GSM134448.mas5	Exp378/NRID10113_St.Clair_1-73_291_Mt-0_0.02%-silwet_Rep1_ATH1.mas5	GSM134448.mas5
1fb9a44a432d398638ca65c4390d48b4	NA	NA	Exp533/Voss_1-43_21h_after-lateral-root-initiation_Rep3_ATH1.mas5	Exp533/Voss_1-43_21h_after-lateral-root-initiation_Rep3_ATH1.mas5
1fb9a44a432d398638ca65c4390d48b4	NA	NA	Exp636/Voss_1-43_21h_after-lateral-root-initiation_Rep3_ATH1.mas5	Exp636/Voss_1-43_21h_after-lateral-root-initiation_Rep3_ATH1.mas5
1fc77c9e6d13ab531fbf2cdf5cbfa503	NA	GSM469790.mas5	Exp457/NRID11266_Mugford_1-4_ab-double-knockout_Rep1_ATH1.mas5	GSM469790.mas5
1fc7b6fecf237aae141b326ab406e4c2	NA	GSM735246.mas5	NA	GSM735246.mas5
1fcc4bab9637589a00175dce6410af17	NA	GSM6584.mas5	NA	GSM6584.mas5
1fcd9fab269e49f8d571534fd503bbb5	NA	GSM399908.mas5	NA	GSM399908.mas5
1fd011ec3cc00c343ed29d2176ab5972	E-MEXP-1410/SaM_ATH1_msh02.mas5	NA	NA	E-MEXP-1410/SaM_ATH1_msh02.mas5
1fd451426d12af219747efcc40d4a602	NA	NA	Exp544/Mortimer_544-2_WT_14d_aerial-tissue_Rep2_ATH1.mas5	Exp544/Mortimer_544-2_WT_14d_aerial-tissue_Rep2_ATH1.mas5
1fd78ef0731012e1261bedc02752041c	NA	GSM131332.mas5	Exp141/NRID7329_AtGen_6-4712_Droughtstress-Shoots-0.25h_Rep2.mas5	GSM131332.mas5
1fe2842b7ea81257f91da6aaf36a46ee	NA	GSM435681.mas5	NA	GSM435681.mas5
1fe93a924d6f03e9793c86aaf49da385	NA	GSM90297.mas5	NA	GSM90297.mas5
1ff7f33c5322844aeea637405cc63a7d	NA	GSM564562.mas5	NA	GSM564562.mas5
20035a058a7ef33839c53c7379095a9f	NA	NA	Exp485/NRID11789_Gutierrez_1-5_R03.7.5_Rep1_ATH1.mas5	Exp485/NRID11789_Gutierrez_1-5_R03.7.5_Rep1_ATH1.mas5
200bcda08c0de6515346512bfc2363fb	E-MEXP-1468/det3_16_B.mas5	NA	NA	E-MEXP-1468/det3_16_B.mas5
20125ff5503e6d0cd6f7f2751e03f757	NA	GSM861436.mas5	NA	GSM861436.mas5
2018714fe905009891a850a12085d500	NA	GSM131801.mas5	Exp158/NRID7581_Quick_A4_3-2hr_Rep1_ATH1.mas5	GSM131801.mas5
201b4abf71432933b24716065341de5c	E-MEXP-2270/Col_A_B.mas5	NA	NA	E-MEXP-2270/Col_A_B.mas5
2020cbfef2ac7f82ebbb5d38a88ec33f	NA	GSM131273.mas5	Exp138/NRID7270_AtGen_6-1421_Cold(4°C)-Roots-6.0h_Rep1.mas5	GSM131273.mas5
202222d6ec357a8170ca757717398b6d	E-MEXP-3186/YS143.mas5	NA	NA	E-MEXP-3186/YS143.mas5
20226585b3192e4135157add2ff5d09b	NA	GSM244456.mas5	NA	GSM244456.mas5
20256693197d30e6c5cb4a71d062facc	NA	GSM47013.mas5	NA	GSM47013.mas5
202b26ec21aab208b23bca7d89a09a33	NA	GSM131201.mas5	Exp124/NRID6537_AtGen_D-35_3-PL_REP3_ATH1.mas5	GSM131201.mas5
202fd32379fed76bda335f122893370d	NA	NA	Exp484/NRID12067_Larrieu_1-12_Auxin-LI5-treated_Rep3_ATH1.mas5	Exp484/NRID12067_Larrieu_1-12_Auxin-LI5-treated_Rep3_ATH1.mas5
204253eb3676e44de9643301899f6a49	E-MEXP-1920/WTLATE2.mas5	NA	NA	E-MEXP-1920/WTLATE2.mas5
2042ffaf43620d81cbf70a2deeac00c9	NA	GSM1009038.mas5	NA	GSM1009038.mas5
2044aa212305646312f41b448416e8ed	NA	GSM744713.mas5	NA	GSM744713.mas5
2053512f26284678eef3faa0e1574be2	NA	GSM744804.mas5	NA	GSM744804.mas5
2059c4f8245eaf9d1fc3e89654549b04	NA	GSM462529.mas5	NA	GSM462529.mas5
205d89aaaf6b475af4dd6b60e450402b	NA	GSM142892.mas5	Exp65/NRID5497_Wheeler-w05_SLD_Rep2.mas5	GSM142892.mas5
20619656a2b40c2a734de3292a700369	NA	NA	Exp340/NRID9654_Underwood_1-37_E.coli-0157-H7-10e8-7h_Rep3_ATH1.mas5	Exp340/NRID9654_Underwood_1-37_E.coli-0157-H7-10e8-7h_Rep3_ATH1.mas5
2062421501b0805bee4955ca383c5abf	NA	GSM189117.mas5	NA	GSM189117.mas5
206989a169d630277f760b4d13ed8ab9	NA	GSM1053024.mas5	NA	GSM1053024.mas5
20761c0aee1ee734d52c48e4dfeff0e7	NA	GSM469698.mas5	Exp453/NRID11161_Quint_2-20_Sha-1h_Rep2_ATH1.mas5	GSM469698.mas5
20838be36ce4b247e0aaafa1f12ba1ce	NA	GSM617576.mas5	NA	GSM617576.mas5
2083a64326fbf97caadb829777e5b34a	E-MEXP-265/stem4.mas5	NA	NA	E-MEXP-265/stem4.mas5
20866b589c4c1229b4f6ed2f83247082	NA	GSM226912.mas5	NA	GSM226912.mas5
2086a572f6e8e4e811287a0bb18bae79	E-MEXP-3404/bot0080a.mas5	NA	NA	E-MEXP-3404/bot0080a.mas5
2088dfcb94ab8d39ff55ca6da8bdc661	E-MEXP-2350/AP1-IPT4-2.mas5	NA	NA	E-MEXP-2350/AP1-IPT4-2.mas5
208dbdcae45670926b825eac6a39f006	E-MEXP-711/WT-4h_ATH1.mas5	NA	NA	E-MEXP-711/WT-4h_ATH1.mas5
208efa439485dbfcee831780dbb9b1ee	NA	NA	Exp517/Marco_4-21_RLP10-Roots1_Rep1_ATH1.mas5	Exp517/Marco_4-21_RLP10-Roots1_Rep1_ATH1.mas5
209029cf9eb43a5c31efea8d29d2bab1	NA	GSM128797.mas5	NA	GSM128797.mas5
2099435c08053ff5f4b1525bd9b76b17	NA	GSM932750.mas5	NA	GSM932750.mas5
2099cff7c51fee8a9442df6b58e19013	E-MEXP-546/eds1-avrRpm1-3h-MPIZF_MB_Nr_15_240703_ATH1.mas5	NA	NA	E-MEXP-546/eds1-avrRpm1-3h-MPIZF_MB_Nr_15_240703_ATH1.mas5
209e256683c36af095c90020b589e18c	NA	NA	Exp505/NRID12264_Josse_1-16_spt-24hr_Rep1_ATH1.mas5	Exp505/NRID12264_Josse_1-16_spt-24hr_Rep1_ATH1.mas5
20a477cf2231836c008d7863dc25bc11	NA	GSM744768.mas5	NA	GSM744768.mas5
20b1ddab69f3e19e8e5dce9ae7fab414	NA	GSM133709.mas5	Exp26/NRID6582_Short_1-4_control_Rep2_ATH1.mas5	GSM133709.mas5
20b760f6a88803932f01d6ec42a6d857	NA	NA	Exp647/Rayson_647-12_upf1-5_NMD_6hr_cordycepin_Rep1_ATH1.mas5	Exp647/Rayson_647-12_upf1-5_NMD_6hr_cordycepin_Rep1_ATH1.mas5
20d3098874b0bd4995ebe357ab169cd7	NA	GSM142708.mas5	Exp155/NRID6396_lfy-12_5_1.mas5	GSM142708.mas5
20d3098874b0bd4995ebe357ab169cd7	NA	GSM142708.mas5	Exp357/NRID9895_Weigel_1-37_LFY-12-5-1_Rep1_ATH1.mas5	GSM142708.mas5
20d3649f523ea0cbed79a1ed6c40426f	NA	GSM10453.mas5	NA	GSM10453.mas5
20d37faada576bdf81009a1eedf0bef3	NA	GSM694048.mas5	NA	GSM694048.mas5
20d5d6678dcf036a2142fa9d9c4fc58f	NA	NA	Exp547/koiwa_547-4_cgl-C6_Rep1_ATH1.mas5	Exp547/koiwa_547-4_cgl-C6_Rep1_ATH1.mas5
20db60b8609757638e37db2ff388feae	NA	GSM1028183.mas5	NA	GSM1028183.mas5
20dd36a7b9a653bc83886d59b0867a2e	NA	GSM184897.mas5	NA	GSM184897.mas5
20dd36a7b9a653bc83886d59b0867a2e	NA	GSM413911.mas5	NA	GSM413911.mas5
20de43f8d5b8cefe2628bdb502df0fa7	NA	GSM441064.mas5	NA	GSM441064.mas5
20e212c7d33d34af4157d15ac3fcf7f6	NA	GSM761700.mas5	NA	GSM761700.mas5
20e3286791416dc3d6e630764f36cee9	NA	GSM952978.mas5	NA	GSM952978.mas5
20e430e0321e227bc4ee43aa9aaea443	NA	GSM604612.mas5	NA	GSM604612.mas5
20e692743e77283aaea5492c6d11b7f6	NA	GSM284391.mas5	NA	GSM284391.mas5
20ebbd562761e34d53afec2c2a6cfe0a	NA	NA	Exp569/Gatz_569-4_Col-0_SA_Rep1_ATH1.mas5	Exp569/Gatz_569-4_Col-0_SA_Rep1_ATH1.mas5
20ef294630505757e201919cd6f38829	NA	GSM263147.mas5	NA	GSM263147.mas5
20f255a059959b32d7f90965e09b74c2	NA	GSM142627.mas5	NA	GSM142627.mas5
20f6c96465ace337feae443c0c3ddc06	E-MEXP-2912/Holman_2-4_ATH1.mas5	NA	NA	E-MEXP-2912/Holman_2-4_ATH1.mas5
20f70c5785ce20b64e4eeb6e91469d3e	NA	NA	Exp673/1Var2-1T.mas5	Exp673/1Var2-1T.mas5
20f70c5785ce20b64e4eeb6e91469d3e	NA	NA	Exp645/1Var2-1T.mas5	Exp645/1Var2-1T.mas5
20f721a27db86c928a281e6a7e5f4575	NA	GSM799763.mas5	NA	GSM799763.mas5
20f78acd52c7e0ee61f162b820592f10	NA	NA	Exp156/NRID7557_Quick_A18_1-48hr_Rep1_ATH1.mas5	Exp156/NRID7557_Quick_A18_1-48hr_Rep1_ATH1.mas5
20f9805cb9537fa51f80fea49efcf4bb	NA	GSM435759.mas5	NA	GSM435759.mas5
20fb71e77a2bda609da745be0fcf1211	NA	GSM457030.mas5	NA	GSM457030.mas5
20ff95db467d87219552500376f6b928	NA	GSM265474.mas5	NA	GSM265474.mas5
211173187c19157d1867138620d21d03	E-MEXP-2760/RM_9-3-08_KO-control-3.mas5	NA	NA	E-MEXP-2760/RM_9-3-08_KO-control-3.mas5
2111ba4fad5d287d25af7051e3ce7d67	NA	GSM554316.mas5	NA	GSM554316.mas5
2116b29c1b5d1de57fac0b33b789a7f6	NA	NA	Exp14/NRID5288_Campb-333-MYB61oe-noSuc-Rep2.mas5	Exp14/NRID5288_Campb-333-MYB61oe-noSuc-Rep2.mas5
2123d1804b929b7d0af6160bbf62d394	E-MEXP-1304/LDHC_00.mas5	NA	NA	E-MEXP-1304/LDHC_00.mas5
21242e0bd9b659522f21a861f8bf2b0b	NA	NA	Exp659/ein3eil1control.mas5	Exp659/ein3eil1control.mas5
2125371995391eefb0ef5eab381a2782	E-MEXP-2405/CO31_Col_0_Replicate2.mas5	NA	NA	E-MEXP-2405/CO31_Col_0_Replicate2.mas5
212664bc47e1b8f20b4c058c114f6828	NA	GSM62687.mas5	NA	GSM62687.mas5
2130f4ba2ac9a9d99709e337ab7ddbd2	E-MEXP-1607/DMSO_rep1.mas5	NA	NA	E-MEXP-1607/DMSO_rep1.mas5
2132f45e45a2cf834f3498cf162d8f0f	NA	GSM128761.mas5	NA	GSM128761.mas5
213340423b8485b401283165db2d9ad3	E-MEXP-1799/CHIP_513_A.mas5	NA	NA	E-MEXP-1799/CHIP_513_A.mas5
2135f5c707965ee85d07a2940e44f3b3	NA	GSM47052.mas5	NA	GSM47052.mas5
213ace38f66d63c3998f324f8fc5ff3e	NA	NA	Exp27/NRID5399_A2-willa-ISOX-REP3.mas5	Exp27/NRID5399_A2-willa-ISOX-REP3.mas5
2144f07f6cf08a03a120dc41ae6c6d12	NA	NA	Exp484/NRID12062_Larrieu_1-7_Auxin_treated_Rep1_ATH1.mas5	Exp484/NRID12062_Larrieu_1-7_Auxin_treated_Rep1_ATH1.mas5
214a62536d1c4cef2e116c07ced99883	NA	NA	Exp565/Cancho_565-29_30-min-Control_Rep3_ATH1.mas5	Exp565/Cancho_565-29_30-min-Control_Rep3_ATH1.mas5
214af7633c23d2208c99a42b637da361	NA	GSM131499.mas5	Exp150/NRID6136_ATGE_5_B.mas5	GSM131499.mas5
2156cf9f47786c8e1e00f58d5ff35a71	E-MEXP-3293/EA10051_110820_ARTH1_66.mas5	GSM756405.mas5	NA	E-MEXP-3293/EA10051_110820_ARTH1_66.mas5
215a57380948533bebad7d38e4130373	E-MEXP-1304/longday_44.mas5	NA	NA	E-MEXP-1304/longday_44.mas5
215fc588b12d8263cfc87c2e76cbba05	E-MEXP-2639/COLL3.mas5	NA	NA	E-MEXP-2639/COLL3.mas5
21696fd65e680a56a7de77e8c3af1e36	NA	NA	Exp339/NRID9615_Holman_1-14_ABA-Ler_Rep2_ATH1.mas5	Exp339/NRID9615_Holman_1-14_ABA-Ler_Rep2_ATH1.mas5
2178e07ef720bcf94823122bf4eb7d5f	NA	GSM469857.mas5	Exp478/NRID11562_Schuller_1-4_null-mutant_Rep1_ATH1_rpt.mas5	GSM469857.mas5
217bbee0005c1593055e2c5b96e7e216	E-MEXP-2270/arr7mut_C_A_B.mas5	NA	NA	E-MEXP-2270/arr7mut_C_A_B.mas5
218281ab9866c11909480a43eb8265cd	NA	GSM720640.mas5	NA	GSM720640.mas5
218281ab9866c11909480a43eb8265cd	NA	GSM959143.mas5	NA	GSM959143.mas5
2189498552c40bb3826d410160f8915c	NA	NA	Exp545/Martinez-Garcia_545-7_7-day_pCS19.5_4hr_+CHX-DEX_Rep1_ATH1.mas5	Exp545/Martinez-Garcia_545-7_7-day_pCS19.5_4hr_+CHX-DEX_Rep1_ATH1.mas5
2189b2448cd8fe0389f7a364363637c2	NA	NA	Exp598/Khan_598-9_Col0-1-18h_Rep3_ATH1.mas5	Exp598/Khan_598-9_Col0-1-18h_Rep3_ATH1.mas5
218c9142d3ca3ee815274f83d4650660	NA	GSM436318.mas5	NA	GSM436318.mas5
218cfa85fa87af48e7faca7cc438c947	NA	GSM131163.mas5	Exp123/NRID6403_AtGen_C-13_1-Pi-12_REP1_ATH1.mas5	GSM131163.mas5
2190e9b392101281ffe39c3afb0772d1	NA	GSM1142033.mas5	NA	GSM1142033.mas5
2199dff419b8df596a6fb0d9019bf095	NA	GSM1084576.mas5	NA	GSM1084576.mas5
219b59c5623ea00259b856c504f5247c	NA	GSM967255.mas5	NA	GSM967255.mas5
219f8b748231e2158bbe859c53b53973	NA	GSM810987.mas5	Exp418/Arciga-Reyes_2-2_wildtype-2_Rep2_ATH1.mas5	GSM810987.mas5
21a120881f4dc2576147b44c522839c1	NA	GSM339544.mas5	NA	GSM339544.mas5
21a207c825c18c7d8f71bb5d3178c266	NA	NA	Exp618/Lahaye_1-1_ATH1.mas5	Exp618/Lahaye_1-1_ATH1.mas5
21a3121647c94a9ef1df694ac499a889	NA	NA	Exp659/EIN3oxNaCl.mas5	Exp659/EIN3oxNaCl.mas5
21aaf7eff41c386572f50080782e8ebb	NA	GSM692480.mas5	NA	GSM692480.mas5
21ad6bd546b45396163cc37d29fa2507	NA	GSM617578.mas5	NA	GSM617578.mas5
21b3974f82be1f48e257ef2437e4af8c	NA	GSM347995.mas5	NA	GSM347995.mas5
21b6cf525262c0aa978a274c9caff083	NA	GSM250954.mas5	NA	GSM250954.mas5
21c38a7bb7af1bca9d5c8689d24c7742	NA	NA	Exp69/NRID6109_Finch-Savage_1-11_SD1_Rep3_ATH1.mas5	Exp69/NRID6109_Finch-Savage_1-11_SD1_Rep3_ATH1.mas5
21c5576c839b09e99fdc2b3c1afe0b15	NA	NA	Exp136/NRID6657_Pourtau_1-5_lowN-glu_Rep2_ATH1.mas5	Exp136/NRID6657_Pourtau_1-5_lowN-glu_Rep2_ATH1.mas5
21c8eebb5993521fd4c4340feeda312b	E-MEXP-2053/070119_asml1-10-2_ayame.mas5	NA	NA	E-MEXP-2053/070119_asml1-10-2_ayame.mas5
21ca5a782e6918d7dad8634559393eb3	E-MEXP-185/ba05112002ath1_05_1-261.mas5	NA	NA	E-MEXP-185/ba05112002ath1_05_1-261.mas5
21cdc2a7f7de3e7fda7004df8ced93fc	NA	NA	Exp585/Keller_585-7_dyc283_Ha_Rep1_ATH1.mas5	Exp585/Keller_585-7_dyc283_Ha_Rep1_ATH1.mas5
21d431c479e8462a1ef801298708303e	NA	GSM572630.mas5	Exp542/Diaz_542-18_Col-0_12-wks_Rep1_ATH1.mas5	GSM572630.mas5
21d93dd9fc98bd087f6b4f8cea70b180	NA	NA	Exp670/271T-C.mas5	Exp670/271T-C.mas5
21dc8a0144087ba344895fecafca50ed	NA	GSM142836.mas5	Exp59/NRID5533_A-15-Torres-DC3000_4hr_Rep3.mas5	GSM142836.mas5
21e6f00db7b5a105cbdc105a14a06e56	NA	GSM501194.mas5	NA	GSM501194.mas5
21ec8cdaf2f01b0b0c0ac7d33f375e83	E-MEXP-3726/JohnGolzArray4.1.mas5	NA	NA	E-MEXP-3726/JohnGolzArray4.1.mas5
21fa9ef900e530bed7915832a0292cd5	NA	GSM125252.mas5	NA	GSM125252.mas5
220b7eb49102cee5caacd74120eccefa	NA	GSM870358.mas5	NA	GSM870358.mas5
220cb98a9baacc86cae015dfba410953	NA	GSM133289.mas5	Exp181/NRID7955_NO.20-2.mas5	GSM133289.mas5
221870e2b0cb6ebc47cc00d635c9db4f	NA	GSM1088444.mas5	NA	GSM1088444.mas5
221ac561788b3c3661927d0ec87b629f	E-MEXP-4001/soc1_day0_A.mas5	NA	NA	E-MEXP-4001/soc1_day0_A.mas5
221d7b8a06e7fabbac2c33c9f937c2d7	NA	GSM106912.mas5	NA	GSM106912.mas5
221e6025540ab4712cf54a9f13ddc956	NA	GSM402177.mas5	NA	GSM402177.mas5
221ef22210c8dfd29fccd3d3b0cff5be	NA	GSM128808.mas5	NA	GSM128808.mas5
22219e4ee5f0817a911253d50df9b529	NA	GSM360238.mas5	NA	GSM360238.mas5
22255845370b80e672a28ac5da72113b	E-MEXP-739/km_220305_Mock2.mas5	NA	NA	E-MEXP-739/km_220305_Mock2.mas5
222b3b2a4c8f61289628c0a9ea017995	NA	GSM852939.mas5	NA	GSM852939.mas5
222fbe7dc7db4db18dba88de281f5c6b	E-MEXP-2405/CO31_Col_0_Replicate3.mas5	NA	NA	E-MEXP-2405/CO31_Col_0_Replicate3.mas5
2231055780f35c3ebfd8c69e657252e8	E-MEXP-3754/HL45_Control_M_2.mas5	NA	NA	E-MEXP-3754/HL45_Control_M_2.mas5
22330249305e4ae8535e0a3385d481c2	NA	GSM549996.mas5	NA	GSM549996.mas5
22335839807f395eba21a45617024630	E-MEXP-98/WSRTII_4_-v3.mas5	NA	NA	E-MEXP-98/WSRTII_4_-v3.mas5
2236f8465f56d866ba0b02d93e4a554f	NA	GSM131846.mas5	Exp166/NRID7719_Pracharoenwattana_1-3_mdhC_Rep3_ATH1.mas5	GSM131846.mas5
223ce99d6910a92df441c33088460f6d	NA	GSM245702.mas5	NA	GSM245702.mas5
223ddc55fba05ce7d05d4e9f1d226932	NA	NA	Exp544/Mortimer_544-4_gonst1-214d_aerial-tissue_Rep1_ATH1_2.mas5	Exp544/Mortimer_544-4_gonst1-214d_aerial-tissue_Rep1_ATH1_2.mas5
223f45993cfcf7c8317ffc3ad2049eec	NA	GSM513075.mas5	NA	GSM513075.mas5
22462dd31bef6265eb9559706ce31397	NA	GSM173621.mas5	NA	GSM173621.mas5
2248b6e32846f7290bbee367262b68c5	NA	GSM743205.mas5	NA	GSM743205.mas5
2249bff817b6f0deb1b3bc685eef8ec4	NA	GSM845184.mas5	NA	GSM845184.mas5
224a01ba4d3e29c8d09372adf9bb606c	NA	GSM871262.mas5	NA	GSM871262.mas5
224e818a3894ec79857ea853f98f161f	E-MEXP-2405/CO31_nudt7_1_sid_2_1_Replicate2.mas5	NA	NA	E-MEXP-2405/CO31_nudt7_1_sid_2_1_Replicate2.mas5
224eb63c9d99065f830718ae05a243e6	NA	NA	Exp705/Psmcfa63hrrep1.mas5	Exp705/Psmcfa63hrrep1.mas5
22507ab6fba7907f260ee8c1f07b322e	NA	NA	Exp340/NRID9621_Underwood_1-4_Cor-hrpS-10e6-24h_Rep1_ATH1.mas5	Exp340/NRID9621_Underwood_1-4_Cor-hrpS-10e6-24h_Rep1_ATH1.mas5
225402844b0b89f49cb929c8543d6a58	NA	GSM469848.mas5	Exp486/NRID11865_Synek_1-3_exo70A1-2_Rep1_ATH1.mas5	GSM469848.mas5
225426665a0d4575cc805c2475b39e41	NA	GSM131188.mas5	Exp124/NRID6520_AtGen_D-21_2-BL_REP2_ATH1.mas5	GSM131188.mas5
22559156732a535aefdbffbc2309e9aa	NA	GSM131085.mas5	Exp114/NRID6083_Newbury_2-7_non-acc-bulk-control-leaf(NLO)_Rep1_ATH1.mas5	GSM131085.mas5
225b13c7e1ae3a2ee788645dc1ee2f28	NA	GSM643100.mas5	NA	GSM643100.mas5
225c28436bec86c2b78d4cb877389811	NA	GSM748469.mas5	NA	GSM748469.mas5
22606ba7ee314fbb49d8564535616e19	NA	GSM1123853.mas5	NA	GSM1123853.mas5
22614988c106a408d55f58e3cd325f67	NA	NA	Exp533/Voss_1-29_33h_after-lateral-root-initiation_Rep2_ATH1.mas5	Exp533/Voss_1-29_33h_after-lateral-root-initiation_Rep2_ATH1.mas5
22614988c106a408d55f58e3cd325f67	NA	NA	Exp636/Voss_1-29_33h_after-lateral-root-initiation_Rep2_ATH1.mas5	Exp636/Voss_1-29_33h_after-lateral-root-initiation_Rep2_ATH1.mas5
2266f825e722eee997c612dedb3ff518	NA	GSM139899.mas5	NA	GSM139899.mas5
2273fea78a4c11cd2a8fe32d3b0c0bdf	E-MEXP-3726/JohnGolzArray16.mas5	NA	NA	E-MEXP-3726/JohnGolzArray16.mas5
227473a6542c335859a0edad36535a29	E-MEXP-1400/set2LBD18D.mas5	NA	NA	E-MEXP-1400/set2LBD18D.mas5
22782b839b9b50c0d5752f5ca164e361	NA	GSM604645.mas5	NA	GSM604645.mas5
2278d844bea69a64ea3542e5f5334c92	NA	GSM349881.mas5	NA	GSM349881.mas5
2291686f483ccc08262c033b3af9be69	NA	NA	Exp340/Underwood_1-21_Mock-Inoculum-10h_Rep3_ATH1.mas5	Exp340/Underwood_1-21_Mock-Inoculum-10h_Rep3_ATH1.mas5
22920099c0c0ac61149559133eb3286a	NA	GSM142845.mas5	Exp59/NRID5543_A-26-Torres-DC3000_12hr_Rep2.mas5	GSM142845.mas5
22942ff6fbb60275435232db6da8d07f	NA	NA	Exp357/NRID9888_Weigel_1-30_FT-2-5-2_Rep2_ATH1.mas5	Exp357/NRID9888_Weigel_1-30_FT-2-5-2_Rep2_ATH1.mas5
22942ff6fbb60275435232db6da8d07f	NA	NA	Exp155/NRID6389_ft-2_5_2.mas5	Exp155/NRID6389_ft-2_5_2.mas5
2297b64c9d16e965f10b33a373b7c056	NA	GSM106910.mas5	NA	GSM106910.mas5
229b9764d60b24eee389cc775d8b1142	NA	GSM404357.mas5	NA	GSM404357.mas5
22a12a9e3eeb61d3bb4785f9c2dc8da1	NA	GSM133992.mas5	Exp367/Birnbaum_1-25_J0571-1_Rep1_ATH1.mas5	GSM133992.mas5
22a7946d1d6f88b3888e4d44e7115161	NA	GSM433636.mas5	NA	GSM433636.mas5
22ababbb64cffb1673ce567e70be3ca1	NA	GSM184846.mas5	NA	GSM184846.mas5
22b820569f06738ee04f024d52b12bbb	NA	GSM856038.mas5	NA	GSM856038.mas5
22b8281cf9b333eae5ab06d605aa11a2	NA	NA	Exp147/NRID7712_Gould_1-20_GI11-MUT-27degrees_Rep2_ATH1.mas5	Exp147/NRID7712_Gould_1-20_GI11-MUT-27degrees_Rep2_ATH1.mas5
22bb03cbfd5e9d68785920ae25ea8363	NA	GSM508441.mas5	NA	GSM508441.mas5
22bc60208d8801656ce9d287b76b29f7	NA	NA	Exp336/NRID9554_Cottage_1-22_g1+Linc-D_Rep1_ATH1.mas5	Exp336/NRID9554_Cottage_1-22_g1+Linc-D_Rep1_ATH1.mas5
22bd2c9c130252a513b6d5bc5ee330e5	NA	GSM184537.mas5	NA	GSM184537.mas5
22bdb5033bf8a07c5bfc3390fa18b7fc	NA	GSM133723.mas5	Exp51/NRID5388_McCormac_1-1_wildtype-NFtreated_Rep1_ATH1.mas5	GSM133723.mas5
22bea3c38cb1934d45ed7ca779ca93fc	NA	NA	Exp447/NRID11095_Marco_2-31_Nd-DeltaPopP2-D1_Rep1_ATH1.mas5	Exp447/NRID11095_Marco_2-31_Nd-DeltaPopP2-D1_Rep1_ATH1.mas5
22bf0dbbba74415ce6bcb13b10a253e3	NA	GSM469814.mas5	Exp472/NRID11441_Rylott_1-1_TNT-treated-seedlings_Rep1_ATH1.mas5	GSM469814.mas5
22c76f750b0f8c42a494af23509b11fa	NA	GSM424781.mas5	NA	GSM424781.mas5
22cf376b7e7982cc8920ca75fba2a147	NA	GSM157309.mas5	Exp103/NRID7658_Gan_1-5_wildtype-nitrate-continuous(WNC)_Rep1_ATH1.mas5	GSM157309.mas5
22d304c275f97d3a5478d2343007dea6	NA	GSM932756.mas5	NA	GSM932756.mas5
22d48d4b7707c6c968bcdf2ef7d72d13	E-MEXP-1468/det3_22_NO3_B.mas5	NA	NA	E-MEXP-1468/det3_22_NO3_B.mas5
22d9babc509f8243b1e0eee0a5436722	NA	NA	Exp463/NRID11360_Pieterse_2-6_ISR-1h_Rep1_ATH1.mas5	Exp463/NRID11360_Pieterse_2-6_ISR-1h_Rep1_ATH1.mas5
22daa9dc2b108af681e9952666624dab	NA	GSM134769.mas5	NA	GSM134769.mas5
22e24cc6817e5b4361f604d3ea4781a8	E-MEXP-254/Genome20020722_JSMP_4.mas5	NA	NA	E-MEXP-254/Genome20020722_JSMP_4.mas5
22e8be44412e40243d2d6be13802d088	NA	NA	Exp156/NRID7626_Quick_A80_1-2hr_Rep4_ATH1.mas5	Exp156/NRID7626_Quick_A80_1-2hr_Rep4_ATH1.mas5
22e994e138f2ab78d3ce851d309aaf48	NA	GSM567326.mas5	NA	GSM567326.mas5
22ea7fda34a38b0c4281d646c187be19	NA	NA	Exp147/NRID7499_Gould_1-8_WT-GI-27degrees_Rep1_ATH1.mas5	Exp147/NRID7499_Gould_1-8_WT-GI-27degrees_Rep1_ATH1.mas5
22ebb068b8f9f97fcf1afa86ffdec079	NA	NA	Exp537/Bari_537-11_Spy-5-Water_Control_Rep3_ATH1.mas5	Exp537/Bari_537-11_Spy-5-Water_Control_Rep3_ATH1.mas5
22eece2dea9b839f48036cceb590e0ce	NA	NA	Exp348/NRID9764_Somerville_1-1_leaf-GC2_Rep1_ATH1.mas5	Exp348/NRID9764_Somerville_1-1_leaf-GC2_Rep1_ATH1.mas5
22f21525f1b88d7c51c1d56a7e1032fb	NA	NA	Exp614/NILDOG1_rep1.mas5	Exp614/NILDOG1_rep1.mas5
22f31485929680eda331078f23dd0a2f	NA	GSM350856.mas5	NA	GSM350856.mas5
22f5cf5990e25805e39eef29a25369b4	NA	GSM435770.mas5	NA	GSM435770.mas5
22f8b91633bfe1eb13ed8bc8a6e1d0c9	NA	NA	Exp567/Bollhoner_567-8_SALK14_Rep2_ATH1.mas5	Exp567/Bollhoner_567-8_SALK14_Rep2_ATH1.mas5
22fe481cc4f016e3ec0b6d25c7c22bcb	NA	GSM362029.mas5	NA	GSM362029.mas5
22feec00ef342064382f6f52091835b8	NA	GSM179978.mas5	NA	GSM179978.mas5
23059e6ab4f1fb5e71ccc5a54b855bd4	NA	GSM157344.mas5	Exp389/NRID10326_Durrant_1-4_sni1_Rep1_ATH1.mas5	GSM157344.mas5
230981c16f5984f7f2537254c27b7227	NA	GSM600272.mas5	NA	GSM600272.mas5
231837707de7e271aa7785c9c4b25d33	NA	GSM1123856.mas5	NA	GSM1123856.mas5
231a5d0af0f57b5a135998348c0895dc	NA	GSM242962.mas5	NA	GSM242962.mas5
231a830a42915748cdc28b89bf25d6a7	NA	GSM247633.mas5	NA	GSM247633.mas5
231e49cd9fdc4949cb20d789cbf813c6	NA	NA	Exp481/NRID11633_Wang_3-6_WT-Col-250-microM-KNO2-20min-roots_Rep2_ATH1.mas5	Exp481/NRID11633_Wang_3-6_WT-Col-250-microM-KNO2-20min-roots_Rep2_ATH1.mas5
2320156ba0ae8f9b3d76577af46e2a12	E-MEXP-2526/Hannah_T42W.mas5	NA	NA	E-MEXP-2526/Hannah_T42W.mas5
2325895c1ebc748eb10652571132c438	NA	GSM247634.mas5	NA	GSM247634.mas5
232781073a5561adf84e92906990282d	NA	GSM656520.mas5	NA	GSM656520.mas5
232d308eda9a9c068164b694223107b3	NA	GSM131369.mas5	Exp142/NRID7366_AtGen_6-5321_Genotoxicstress-Roots-3.0h_Rep1.mas5	GSM131369.mas5
233237d0535f31a6a456487ceee3a022	NA	GSM477964.mas5	Exp438/NRID10996_Waters_1-8_4hr-induced_Rep2_ATH1.mas5	GSM477964.mas5
23372f86a01240ba0fd0dbc60338d113	NA	GSM539330.mas5	NA	GSM539330.mas5
23396e5a27268c4801c910ea368b7fac	NA	GSM744744.mas5	NA	GSM744744.mas5
2346866af3aa55471428523c45790aa5	E-MEXP-1592/doq-1_apex_A.mas5	NA	NA	E-MEXP-1592/doq-1_apex_A.mas5
234717f24507dbe764853f77d819ebb2	E-MEXP-1112/003-F186-LT-0sucrose.mas5	NA	NA	E-MEXP-1112/003-F186-LT-0sucrose.mas5
2347e0835984349ad15c14eb3f1c48cc	NA	NA	Exp147/NRID7704_Gould_1-12_WT-WS-27degrees_Rep2_ATH1.mas5	Exp147/NRID7704_Gould_1-12_WT-WS-27degrees_Rep2_ATH1.mas5
234c80ef5d5ab8ecb8eb9cd66825e32c	NA	GSM139885.mas5	NA	GSM139885.mas5
234cebd2e85122213f1167f8c2f039ca	NA	GSM743213.mas5	NA	GSM743213.mas5
23510543f50a5067a2056fcf6a3f0f81	NA	GSM469668.mas5	Exp453/NRID11191_Quint_2-50_Fei-0-0h_Rep2_ATH1.mas5	GSM469668.mas5
23611fadc617510f8a2824279451463d	NA	GSM361163.mas5	NA	GSM361163.mas5
2364277f541146024b9ae2d79773bad1	NA	NA	Exp416/NRID10665_Underwood_2-3_Col-gl1-mock-inocu_Rep3_ATH1.mas5	Exp416/NRID10665_Underwood_2-3_Col-gl1-mock-inocu_Rep3_ATH1.mas5
2368b10ba1ac92fdfc29ae7bfac0c8c1	NA	NA	Exp585/Keller_585-14_egy19_Water_Rep2_ATH1.mas5	Exp585/Keller_585-14_egy19_Water_Rep2_ATH1.mas5
2372b12af01452fa0438b3d13dce0335	NA	GSM609336.mas5	NA	GSM609336.mas5
2374c4a6bb64ee63d7903c5a21422ee4	NA	GSM184913.mas5	NA	GSM184913.mas5
2375cf0657d3a62c162b9165e0e3f0fe	NA	GSM698650.mas5	NA	GSM698650.mas5
237763a17776ab19794f72a2404054a4	NA	NA	Exp533/Voss_1-40_12h_after-lateral-root-initiation_Rep3_ATH1.mas5	Exp533/Voss_1-40_12h_after-lateral-root-initiation_Rep3_ATH1.mas5
237763a17776ab19794f72a2404054a4	NA	NA	Exp636/Voss_1-40_12h_after-lateral-root-initiation_Rep3_ATH1.mas5	Exp636/Voss_1-40_12h_after-lateral-root-initiation_Rep3_ATH1.mas5
2377b6615ff5fd06e0f336b2ba356b5e	E-MEXP-550/Ulm_295_1h_1_jp22102002ath1_04_CEL.mas5	NA	NA	E-MEXP-550/Ulm_295_1h_1_jp22102002ath1_04_CEL.mas5
237901f6df912ff159f8e467662a5f71	NA	GSM131240.mas5	Exp137/NRID7237_AtGen_6-0312_Control-Shoots-3.0h_Rep2.mas5	GSM131240.mas5
237ef4c7d576257c53e55e6ff73edd64	NA	GSM142606.mas5	Exp81/NRID5661_De Grauwe_1-1_water-Col0-0hr_Rep1_ATH1.mas5	GSM142606.mas5
2385c6140248f887d2dd06034f5c0ea4	NA	GSM409675.mas5	NA	GSM409675.mas5
238ab3cf3374644528f7478b71b9a8a1	NA	GSM250963.mas5	NA	GSM250963.mas5
238aeafc099d35b094d59e37c7958503	NA	GSM13783.mas5	NA	GSM13783.mas5
239691d5ea14930bc7c1997a69973d89	NA	GSM445724.mas5	NA	GSM445724.mas5
23975c61850ad41fca6f4f9c0a78a785	NA	GSM1009061.mas5	NA	GSM1009061.mas5
239f403cf6cadd3a37dcd44e6d1d777c	NA	NA	Exp447/NRID11086_Marco_2-22_Nd-1000-D1_Rep2_ATH1.mas5	Exp447/NRID11086_Marco_2-22_Nd-1000-D1_Rep2_ATH1.mas5
23a13cbb6aa30ba72aea8922ebf5f9d8	NA	GSM452710.mas5	NA	GSM452710.mas5
23a468b1f02ae70ba2931b4d74ae7f0a	NA	GSM131650.mas5	Exp153/NRID6139_ATGE_6_B.mas5	GSM131650.mas5
23a92e7662d87ed180892ff904e50278	NA	GSM707777.mas5	NA	GSM707777.mas5
23ad17ccd12e926d103165197a206981	NA	GSM131158.mas5	Exp123/NRID6415_AtGen_C-8_2-C-24_REP2_ATH1.mas5	GSM131158.mas5
23b3d47e3f90b2e7cd63bfab826e6c75	NA	GSM245485.mas5	NA	GSM245485.mas5
23bdaa43d37313895fc4d5c3cb3796ea	NA	GSM77063.mas5	NA	GSM77063.mas5
23c748813548968b1960c85d262a21ac	NA	GSM577723.mas5	NA	GSM577723.mas5
23d29b5de9ad7cb57a4ff4b44ca0d366	NA	GSM299408.mas5	NA	GSM299408.mas5
23d31a47259eb5b50245bba3ddbe1b5f	NA	GSM361995.mas5	NA	GSM361995.mas5
[truncated: 12,117 more rows]
